# Supplementary material for: A Label-Free Proteomic Analysis on Competent Larvae and Juveniles of the Pacific Oyster Crassostrea gigas
Source: PLoS One. 2015 Aug 6;10(8):e0135008. doi: 10.1371/journal.pone.0135008 (PMC4527670; doi:10.1371/journal.pone.0135008)
Supplement: S1 Table — (XLS) [file pone.0135008.s002.xls]

## Sheet: CL-1
Accession	Cluster	Coverage	Protein Group	Distinct Peptides	Distinct Matches	Filtered Spectra	Description
tr|K1PW06|K1PW06_CRAGI	100	20.4244	98	35	43	82	Filamin-C OS=Crassostrea gigas PE=4 SV=1
tr|K1QAJ5|K1QAJ5_CRAGI	145	49.4172	296	16	22	64	Tubulin beta chain OS=Crassostrea gigas PE=3 SV=1
tr|K1R7V7|K1R7V7_CRAGI	145	47.5336	296	16	22	64	Tubulin beta chain OS=Crassostrea gigas PE=3 SV=1
tr|K1PN21|K1PN21_CRAGI	145	45.8427	295	16	21	62	Tubulin beta chain OS=Crassostrea gigas PE=3 SV=1
tr|K1RSS3|K1RSS3_CRAGI	197	17.982	201	26	29	54	Myosin heavy chain, striated muscle OS=Crassostrea gigas PE=4 SV=1
tr|K1R278|K1R278_CRAGI	145	36.0987	294	13	16	46	Tubulin beta chain OS=Crassostrea gigas PE=3 SV=1
tr|K1RVK9|K1RVK9_CRAGI	214	10.3322	220	19	24	42	Titin OS=Crassostrea gigas PE=4 SV=1
tr|K1RKC1|K1RKC1_CRAGI	221	23.5751	226	12	16	39	Far upstream element-binding protein 3 OS=Crassostrea gigas PE=4 SV=1
tr|K1R7F8|K1R7F8_CRAGI	253	21.0191	260	3	4	39	Peroxiredoxin-5, mitochondrial OS=Crassostrea gigas PE=4 SV=1
tr|K1PE00|K1PE00_CRAGI	217	33.0526	238	10	15	33	Tubulin alpha-1C chain OS=Crassostrea gigas PE=3 SV=1
tr|K1QGS8|K1QGS8_CRAGI	309	20.3463	325	7	10	32	Elongation factor 1-alpha OS=Crassostrea gigas PE=3 SV=1
tr|K1R1X5|K1R1X5_CRAGI	212	36.0614	217	9	12	31	Calponin-2 OS=Crassostrea gigas PE=4 SV=1
tr|K1RWW5|K1RWW5_CRAGI	60	44.4444	58	12	15	29	ATP synthase subunit beta OS=Crassostrea gigas PE=3 SV=1
tr|K1QMY1|K1QMY1_CRAGI	93	22.7331	91	11	14	27	Aconitate hydratase, mitochondrial OS=Crassostrea gigas PE=4 SV=1
tr|Q8TA69|Q8TA69_CRAGI	143	34.0426	197	10	13	26	Actin 2 OS=Crassostrea gigas GN=actin 2 PE=2 SV=1
tr|K1QWP8|K1QWP8_CRAGI	143	34.0426	199	10	14	26	Actin-2 OS=Crassostrea gigas PE=3 SV=1
tr|K1R6J7|K1R6J7_CRAGI	143	31.383	198	10	14	26	Actin OS=Crassostrea gigas PE=3 SV=1
tr|K1RWD4|K1RWD4_CRAGI	143	34.0426	199	10	14	26	Actin, cytoplasmic OS=Crassostrea gigas PE=3 SV=1
tr|K1Q821|K1Q821_CRAGI	143	34.0426	199	10	14	26	Actin, cytoplasmic OS=Crassostrea gigas PE=3 SV=1
tr|K1QG58|K1QG58_CRAGI	143	31.383	198	10	14	26	Actin OS=Crassostrea gigas PE=3 SV=1
tr|K1Q5G6|K1Q5G6_CRAGI	80	29.0323	79	10	14	25	60 kDa heat shock protein, mitochondrial OS=Crassostrea gigas PE=3 SV=1
tr|K1R832|K1R832_CRAGI	173	31.2963	173	10	13	24	Protein unc-87 OS=Crassostrea gigas PE=4 SV=1
tr|K1QIR8|K1QIR8_CRAGI	135	26.6263	159	10	12	22	78 kDa glucose-regulated protein OS=Crassostrea gigas PE=3 SV=1
tr|K1QFM5|K1QFM5_CRAGI	217	21.1618	239	7	10	22	Tubulin alpha-1C chain OS=Crassostrea gigas PE=3 SV=1
tr|K1R3E8|K1R3E8_CRAGI	52	7.73218	50	9	11	21	Collagen alpha-5(VI) chain OS=Crassostrea gigas PE=4 SV=1
tr|K1R4Z3|K1R4Z3_CRAGI	81	38.5714	283	6	10	20	Malate dehydrogenase, mitochondrial OS=Crassostrea gigas PE=3 SV=1
tr|K1PDA4|K1PDA4_CRAGI	294	5.58859	309	11	11	19	Collagen alpha-4(VI) chain OS=Crassostrea gigas PE=4 SV=1
tr|K1QT91|K1QT91_CRAGI	273	12.1125	280	10	11	19	LIM domain and actin-binding protein 1 OS=Crassostrea gigas PE=4 SV=1
tr|K1R2K2|K1R2K2_CRAGI	134	35.2941	133	6	8	19	Periostin OS=Crassostrea gigas PE=4 SV=1
tr|K1QVV5|K1QVV5_CRAGI	134	35.4167	133	6	8	19	Periostin OS=Crassostrea gigas PE=4 SV=1
tr|K1R2A0|K1R2A0_CRAGI	227	32.3851	233	10	10	18	Protein SPATIAL OS=Crassostrea gigas PE=4 SV=1
tr|K1PTY5|K1PTY5_CRAGI	228	1.49224	234	11	11	16	Protocadherin Fat 4 OS=Crassostrea gigas PE=4 SV=1
tr|K1QFW9|K1QFW9_CRAGI	132	14.8061	131	8	9	16	Uncharacterized protein OS=Crassostrea gigas PE=4 SV=1
tr|K1QFN6|K1QFN6_CRAGI	184	21.4286	185	7	9	16	EF-hand domain-containing family member B OS=Crassostrea gigas PE=4 SV=1
tr|K1QKQ8|K1QKQ8_CRAGI	13	32.7869	11	6	7	16	THO complex subunit 4-A OS=Crassostrea gigas PE=4 SV=1
tr|K1R3T3|K1R3T3_CRAGI	290	48.2353	304	4	7	16	Transcription factor BTF3-like protein 4 OS=Crassostrea gigas PE=4 SV=1
tr|K1PBC0|K1PBC0_CRAGI	9	15.8576	8	8	9	15	Non-neuronal cytoplasmic intermediate filament protein OS=Crassostrea gigas PE=3 SV=1
tr|K1QX37|K1QX37_CRAGI	276	7.77972	285	6	7	15	Enolase OS=Crassostrea gigas PE=3 SV=1
tr|K1RDG2|K1RDG2_CRAGI	302	26.3923	317	5	7	15	Na(+)/H(+) exchange regulatory cofactor NHE-RF1 OS=Crassostrea gigas PE=4 SV=1
tr|K1QU53|K1QU53_CRAGI	180	15.8392	181	8	8	14	NAD(P) transhydrogenase, mitochondrial OS=Crassostrea gigas PE=4 SV=1
tr|K1Q2X5|K1Q2X5_CRAGI	279	14.9123	289	7	8	14	Synaptopodin-2 OS=Crassostrea gigas PE=4 SV=1
tr|K1PU44|K1PU44_CRAGI	5	26.3844	4	5	6	14	Uncharacterized protein OS=Crassostrea gigas PE=4 SV=1
tr|K1QS40|K1QS40_CRAGI	104	29.6188	102	5	6	14	Cathepsin B OS=Crassostrea gigas PE=3 SV=1
tr|K1R1B3|K1R1B3_CRAGI	197	11.236	329	5	7	14	Myosin heavy chain, striated muscle OS=Crassostrea gigas PE=4 SV=1
tr|K1QCU9|K1QCU9_CRAGI	145	22.7907	142	4	5	14	Tubulin beta chain OS=Crassostrea gigas PE=4 SV=1
tr|K1QDI4|K1QDI4_CRAGI	215	44.8718	221	4	7	14	Superoxide dismutase [Cu-Zn] OS=Crassostrea gigas PE=3 SV=1
tr|K1QFS1|K1QFS1_CRAGI	282	4.2565	293	4	6	14	Collagen alpha-6(VI) chain OS=Crassostrea gigas PE=4 SV=1
tr|K1RM80|K1RM80_CRAGI	219	20.9567	224	7	7	13	Citrate synthase OS=Crassostrea gigas PE=3 SV=1
tr|K1PNZ5|K1PNZ5_CRAGI	7	25.2446	150	7	7	13	Catalase OS=Crassostrea gigas PE=3 SV=1
tr|K1RZ99|K1RZ99_CRAGI	14	12.7229	12	6	6	13	Filamin-A OS=Crassostrea gigas PE=4 SV=1
tr|K1P4Q0|K1P4Q0_CRAGI	133	19.2857	132	5	7	13	Uncharacterized protein OS=Crassostrea gigas PE=4 SV=1
tr|K1R5L7|K1R5L7_CRAGI	252	5.91317	259	5	6	13	Titin OS=Crassostrea gigas PE=4 SV=1
tr|K1Q5G4|K1Q5G4_CRAGI	286	15.7773	300	5	6	13	Uncharacterized protein OS=Crassostrea gigas PE=4 SV=1
tr|K1RBF6|K1RBF6_CRAGI	10	29.9435	26	7	7	12	Uncharacterized protein yfeX OS=Crassostrea gigas PE=4 SV=1
tr|K1PSE7|K1PSE7_CRAGI	287	34.127	301	7	7	12	Outer dense fiber protein 3 OS=Crassostrea gigas PE=4 SV=1
tr|K1R2Q9|K1R2Q9_CRAGI	125	20.8651	124	6	7	12	Aspartate aminotransferase OS=Crassostrea gigas PE=3 SV=1
tr|K1R2C6|K1R2C6_CRAGI	165	14.5283	165	6	7	12	Alkaline phosphatase, tissue-nonspecific isozyme OS=Crassostrea gigas PE=3 SV=1
tr|K1QC14|K1QC14_CRAGI	248	10.7351	255	6	6	12	Uncharacterized protein OS=Crassostrea gigas PE=4 SV=1
tr|A5LGH1|A5LGH1_CRAGI	200	24.6429	204	5	6	12	Voltage-dependent anion channel OS=Crassostrea gigas GN=VDAC PE=2 SV=1
tr|K1QXY2|K1QXY2_CRAGI	200	21.8354	204	5	6	12	Voltage-dependent anion-selective channel protein 2 OS=Crassostrea gigas PE=4 SV=1
tr|K1RJH5|K1RJH5_CRAGI	119	11.3003	205	5	7	12	Polyadenylate-binding protein 4 OS=Crassostrea gigas PE=4 SV=1
tr|K1R5R4|K1R5R4_CRAGI	8	1.4269	7	4	6	12	Dynein heavy chain 10, axonemal OS=Crassostrea gigas PE=4 SV=1
tr|K1QEA6|K1QEA6_CRAGI	16	13.0915	59	6	6	11	Phosphoenolpyruvate carboxykinase [GTP] OS=Crassostrea gigas PE=3 SV=1
tr|K1P9D0|K1P9D0_CRAGI	192	11.3798	193	6	6	11	Stress-70 protein, mitochondrial OS=Crassostrea gigas PE=3 SV=1
tr|K1QME7|K1QME7_CRAGI	32	23.0088	29	6	6	11	Tektin-4 OS=Crassostrea gigas PE=4 SV=1
tr|K1Q6X5|K1Q6X5_CRAGI	11	16.1616	9	6	7	11	Protein disulfide-isomerase OS=Crassostrea gigas PE=3 SV=1
tr|K1QVW1|K1QVW1_CRAGI	146	53.7572	143	6	7	11	Uncharacterized protein C17orf98 OS=Crassostrea gigas PE=4 SV=1
tr|K1QNZ7|K1QNZ7_CRAGI	45	13.3681	42	5	6	11	Ubiquilin-1 OS=Crassostrea gigas PE=4 SV=1
tr|K1P5Z3|K1P5Z3_CRAGI	268	16.4009	275	5	6	11	Lysosomal aspartic protease OS=Crassostrea gigas PE=3 SV=1
tr|K1R6Z7|K1R6Z7_CRAGI	152	12.4774	151	5	6	11	ATP synthase subunit alpha OS=Crassostrea gigas PE=3 SV=1
tr|K1PMQ8|K1PMQ8_CRAGI	65	7.95594	64	5	5	11	Membrane metallo-endopeptidase-like 1 OS=Crassostrea gigas PE=4 SV=1
tr|K1R9A7|K1R9A7_CRAGI	251	12.4304	258	4	6	11	Glycogenin-1 OS=Crassostrea gigas PE=4 SV=1
tr|K1R0L4|K1R0L4_CRAGI	153	9.2381	152	7	7	10	Sodium/potassium-transporting ATPase subunit alpha OS=Crassostrea gigas PE=3 SV=1
tr|K1QSQ9|K1QSQ9_CRAGI	98	8.39793	178	5	5	10	Putative ATP-dependent RNA helicase an3 OS=Crassostrea gigas PE=4 SV=1
tr|K1PR93|K1PR93_CRAGI	312	18.2927	328	5	5	10	3-hydroxyisobutyrate dehydrogenase, mitochondrial OS=Crassostrea gigas PE=4 SV=1
tr|K1PQP2|K1PQP2_CRAGI	22	14.5055	18	5	5	10	Nucleolin OS=Crassostrea gigas PE=4 SV=1
tr|K1PLF9|K1PLF9_CRAGI	266	19.1429	273	5	5	10	Arginine kinase OS=Crassostrea gigas PE=3 SV=1
tr|K1RJ91|K1RJ91_CRAGI	171	6.16046	171	5	5	10	Ubiquitin-associated protein 2 OS=Crassostrea gigas PE=4 SV=1
tr|K1R712|K1R712_CRAGI	187	5.97527	188	5	6	10	Transforming growth factor-beta receptor-associated protein 1 OS=Crassostrea gigas PE=4 SV=1
tr|K1Q5J7|K1Q5J7_CRAGI	262	10.2378	269	5	7	10	Uncharacterized protein OS=Crassostrea gigas PE=4 SV=1
tr|K1Q801|K1Q801_CRAGI	156	39.6947	155	4	5	10	Myosin regulatory light chain A, smooth adductor muscle OS=Crassostrea gigas PE=4 SV=1
tr|A7M7T7|A7M7T7_CRAGI	288	21.267	302	4	5	10	Non-selenium glutathione peroxidase OS=Crassostrea gigas GN=gpx PE=4 SV=1
tr|K1PM66|K1PM66_CRAGI	295	31.1377	310	4	5	10	60S ribosomal protein L12 OS=Crassostrea gigas PE=3 SV=1
tr|K1PH24|K1PH24_CRAGI	301	16.0428	316	4	5	10	Uncharacterized protein C11D3.13 OS=Crassostrea gigas PE=4 SV=1
tr|K1Q2L2|K1Q2L2_CRAGI	295	29.5455	310	4	5	10	60S ribosomal protein L12 OS=Crassostrea gigas PE=3 SV=1
tr|K1Q7U9|K1Q7U9_CRAGI	158	29.1498	157	4	5	10	3-ketoacyl-CoA thiolase A, peroxisomal OS=Crassostrea gigas PE=4 SV=1
tr|K1QWZ6|K1QWZ6_CRAGI	128	9.96678	127	4	5	10	Dolichyl-diphosphooligosaccharide--protein glycosyltransferase subunit 1 OS=Crassostrea gigas PE=4 SV=1
tr|K1QE07|K1QE07_CRAGI	95	3.22165	93	4	5	10	Uncharacterized protein (Fragment) OS=Crassostrea gigas PE=4 SV=1
tr|K1QCL6|K1QCL6_CRAGI	28	15.0895	24	3	5	10	Proteasomal ubiquitin receptor ADRM1 OS=Crassostrea gigas PE=4 SV=1
tr|K1QEJ0|K1QEJ0_CRAGI	259	10.4839	266	3	4	10	Ras GTPase-activating protein-binding protein 2 OS=Crassostrea gigas PE=4 SV=1
tr|K1QRU8|K1QRU8_CRAGI	197	5.22388	218	5	5	9	Myosin heavy chain, striated muscle OS=Crassostrea gigas PE=4 SV=1
tr|K1PNY5|K1PNY5_CRAGI	185	15.4529	186	5	5	9	Splicing factor, proline-and glutamine-rich OS=Crassostrea gigas PE=4 SV=1
tr|K1RAN3|K1RAN3_CRAGI	160	2.5266	160	5	5	9	SCO-spondin OS=Crassostrea gigas PE=4 SV=1
tr|K1QCE7|K1QCE7_CRAGI	278	6.96347	287	5	5	9	Uncharacterized protein OS=Crassostrea gigas PE=4 SV=1
tr|K1QCC1|K1QCC1_CRAGI	181	12.8079	182	4	5	9	Phosphoglycerate kinase OS=Crassostrea gigas PE=3 SV=1
tr|K1RIG6|K1RIG6_CRAGI	303	10.4615	318	4	5	9	LSM14-like protein A OS=Crassostrea gigas PE=4 SV=1
tr|K1R8R6|K1R8R6_CRAGI	47	20.8543	46	4	4	9	Fructose-bisphosphate aldolase OS=Crassostrea gigas PE=3 SV=1
tr|K1QKF1|K1QKF1_CRAGI	191	2.72247	192	5	5	8	Deleted in malignant brain tumors 1 protein OS=Crassostrea gigas PE=4 SV=1
tr|K1QXS6|K1QXS6_CRAGI	154	15.7025	153	5	5	8	Heterogeneous nuclear ribonucleoprotein A2-like protein 1 OS=Crassostrea gigas PE=4 SV=1
tr|K1PVK1|K1PVK1_CRAGI	199	8.61865	203	5	5	8	Uncharacterized protein OS=Crassostrea gigas PE=4 SV=1
tr|K1QIU3|K1QIU3_CRAGI	280	13.2376	291	5	5	8	Deleted in malignant brain tumors 1 protein OS=Crassostrea gigas PE=4 SV=1
tr|K1PXS8|K1PXS8_CRAGI	257	20.8955	308	4	4	8	Calreticulin OS=Crassostrea gigas PE=3 SV=1
tr|K1R0Y9|K1R0Y9_CRAGI	46	16.3399	44	4	4	8	ADP,ATP carrier protein OS=Crassostrea gigas PE=3 SV=1
tr|K1PLA7|K1PLA7_CRAGI	102	17.1091	100	4	4	8	Eukaryotic initiation factor 4A-II (Fragment) OS=Crassostrea gigas PE=3 SV=1
tr|K1PFT9|K1PFT9_CRAGI	170	30.4813	170	4	4	8	Myophilin OS=Crassostrea gigas PE=4 SV=1
tr|K1QNJ1|K1QNJ1_CRAGI	66	21.8107	65	4	5	8	Uncharacterized protein OS=Crassostrea gigas PE=4 SV=1
tr|K1PBN1|K1PBN1_CRAGI	121	4.21503	120	3	5	8	Phospholipase D1 OS=Crassostrea gigas PE=4 SV=1
tr|K1QQ93|K1QQ93_CRAGI	113	18.2022	113	3	4	8	Adenosine kinase 1 OS=Crassostrea gigas PE=4 SV=1
tr|K1PXC3|K1PXC3_CRAGI	285	16.9753	299	3	4	8	PDZ and LIM domain protein 1 OS=Crassostrea gigas PE=4 SV=1
tr|K1Q5G7|K1Q5G7_CRAGI	92	18.9744	90	3	4	8	Sarcoplasmic calcium-binding protein OS=Crassostrea gigas PE=4 SV=1
tr|K1QDH1|K1QDH1_CRAGI	61	5.65276	60	3	4	8	Matrilin-2 OS=Crassostrea gigas PE=4 SV=1
tr|K1R586|K1R586_CRAGI	265	17.3913	272	3	4	8	Vesicle-associated membrane protein/synaptobrevin-binding protein OS=Crassostrea gigas PE=4 SV=1
tr|K1R5F2|K1R5F2_CRAGI	38	19.1406	35	3	4	8	14-3-3 protein epsilon OS=Crassostrea gigas PE=4 SV=1
tr|K1QYQ9|K1QYQ9_CRAGI	255	12.311	262	3	4	8	Uncharacterized protein OS=Crassostrea gigas PE=4 SV=1
tr|K1QCU4|K1QCU4_CRAGI	143	21.7949	228	2	4	8	Actin, larval muscle OS=Crassostrea gigas PE=3 SV=1
tr|K1Q3V2|K1Q3V2_CRAGI	129	14.4695	128	2	4	8	Periostin OS=Crassostrea gigas PE=4 SV=1
tr|K1QLS3|K1QLS3_CRAGI	137	8.35073	135	2	4	8	Cytochrome b-c1 complex subunit 2, mitochondrial OS=Crassostrea gigas PE=3 SV=1
tr|K1QIU9|K1QIU9_CRAGI	188	4.13374	189	5	5	7	Laminin subunit gamma-1 OS=Crassostrea gigas PE=4 SV=1
tr|K1QXX7|K1QXX7_CRAGI	271	3.41633	278	4	4	7	Myosin heavy chain, non-muscle (Fragment) OS=Crassostrea gigas PE=4 SV=1
tr|K1RNZ9|K1RNZ9_CRAGI	164	9.33852	164	4	4	7	Glucosidase 2 subunit beta OS=Crassostrea gigas PE=4 SV=1
tr|K1QPK0|K1QPK0_CRAGI	310	11.4082	326	4	4	7	RNA-binding protein Nova-1 OS=Crassostrea gigas PE=4 SV=1
tr|K1R1M7|K1R1M7_CRAGI	254	7.61246	261	4	5	7	Ubiquitin-like modifier-activating enzyme 1 OS=Crassostrea gigas PE=3 SV=1
tr|K1Q350|K1Q350_CRAGI	85	17.9104	83	4	4	7	Glyceraldehyde-3-phosphate dehydrogenase OS=Crassostrea gigas PE=3 SV=1
tr|K1S6S4|K1S6S4_CRAGI	270	17.6292	277	4	4	7	Astacin OS=Crassostrea gigas PE=3 SV=1
tr|K1QKU6|K1QKU6_CRAGI	42	13.2231	39	4	4	7	mRNA export factor OS=Crassostrea gigas PE=4 SV=1
tr|K1Q8D3|K1Q8D3_CRAGI	254	7.47452	261	4	5	7	Ubiquitin-like modifier-activating enzyme 1 OS=Crassostrea gigas PE=4 SV=1
tr|K1R672|K1R672_CRAGI	256	7.09046	263	4	4	7	Uncharacterized protein C7orf31 OS=Crassostrea gigas PE=4 SV=1
tr|K1RL06|K1RL06_CRAGI	31	34.4186	28	4	4	7	Kyphoscoliosis peptidase OS=Crassostrea gigas PE=4 SV=1
tr|K1QDH4|K1QDH4_CRAGI	296	38.0952	311	4	4	7	Uncharacterized protein OS=Crassostrea gigas PE=4 SV=1
tr|K1P8G1|K1P8G1_CRAGI	202	9.55882	207	3	4	7	Heterogeneous nuclear ribonucleoprotein H OS=Crassostrea gigas PE=4 SV=1
tr|K1QMX4|K1QMX4_CRAGI	311	16.4634	327	3	4	7	Thrombospondin-1 OS=Crassostrea gigas PE=4 SV=1
tr|K1R0Q6|K1R0Q6_CRAGI	96	1.33916	94	3	4	7	Laminin subunit alpha OS=Crassostrea gigas PE=4 SV=1
tr|K1PRV7|K1PRV7_CRAGI	147	20.4545	144	3	3	7	Profilin OS=Crassostrea gigas PE=4 SV=1
tr|K1PNI6|K1PNI6_CRAGI	230	6.73684	236	3	3	7	Heterogeneous nuclear ribonucleoprotein A/B OS=Crassostrea gigas PE=4 SV=1
tr|K1PWQ2|K1PWQ2_CRAGI	1	4.28725	1	3	4	7	60 kDa neurofilament protein OS=Crassostrea gigas PE=3 SV=1
tr|K1QCJ5|K1QCJ5_CRAGI	82	16.5017	80	3	4	7	Transforming growth factor-beta-induced protein ig-h3 OS=Crassostrea gigas PE=4 SV=1
tr|K1QM96|K1QM96_CRAGI	51	11.2727	49	3	3	7	Chymotrypsin B OS=Crassostrea gigas PE=3 SV=1
tr|K1QA92|K1QA92_CRAGI	114	11.7647	114	3	4	7	Uncharacterized protein OS=Crassostrea gigas PE=4 SV=1
tr|K1RMF2|K1RMF2_CRAGI	54	6.75355	52	3	4	7	Uncharacterized protein OS=Crassostrea gigas PE=4 SV=1
tr|K1PIX1|K1PIX1_CRAGI	83	22.9167	81	2	2	7	Epididymal secretory protein E1 OS=Crassostrea gigas PE=4 SV=1
tr|K1RGP3|K1RGP3_CRAGI	75	11.1111	74	2	3	7	Uncharacterized protein OS=Crassostrea gigas PE=4 SV=1
tr|K1QD23|K1QD23_CRAGI	194	12.3223	195	4	4	6	Acetyl-CoA acetyltransferase B, mitochondrial OS=Crassostrea gigas PE=3 SV=1
tr|K1RZE2|K1RZE2_CRAGI	110	11.9369	149	4	4	6	Isocitrate dehydrogenase [NADP] OS=Crassostrea gigas PE=3 SV=1
tr|K1QB61|K1QB61_CRAGI	101	0.930729	99	4	4	6	Protocadherin Fat 4 OS=Crassostrea gigas PE=4 SV=1
tr|K1RA02|K1RA02_CRAGI	37	33.3333	34	4	4	6	Uncharacterized protein OS=Crassostrea gigas PE=4 SV=1
tr|K1PXW8|K1PXW8_CRAGI	64	18.5668	63	3	3	6	Transforming growth factor-beta-induced protein ig-h3 OS=Crassostrea gigas PE=4 SV=1
tr|K1QVY2|K1QVY2_CRAGI	281	16.3551	292	3	3	6	Ganglioside GM2 activator OS=Crassostrea gigas PE=4 SV=1
tr|K1QDY6|K1QDY6_CRAGI	313	4.69484	330	3	3	6	Eukaryotic translation initiation factor 4B OS=Crassostrea gigas PE=4 SV=1
tr|K1RCW5|K1RCW5_CRAGI	176	2.14564	176	3	3	6	Eukaryotic translation initiation factor 4 gamma 3 OS=Crassostrea gigas PE=4 SV=1
tr|K1RAY9|K1RAY9_CRAGI	105	18.1818	103	3	4	6	Plasminogen activator inhibitor 1 RNA-binding protein OS=Crassostrea gigas PE=4 SV=1
tr|K1R6E6|K1R6E6_CRAGI	15	1.00784	13	3	4	6	Basement membrane-specific heparan sulfate proteoglycan core protein OS=Crassostrea gigas PE=4 SV=1
tr|K1QH27|K1QH27_CRAGI	174	9.66981	174	3	3	6	Uncharacterized protein OS=Crassostrea gigas PE=4 SV=1
tr|K1P5K4|K1P5K4_CRAGI	306	5.83942	322	3	3	6	Cathepsin Z OS=Crassostrea gigas PE=3 SV=1
tr|K1Q598|K1Q598_CRAGI	44	13.879	41	3	3	6	RNA-binding protein Musashi-like protein Rbp6 OS=Crassostrea gigas PE=4 SV=1
tr|K1QGK1|K1QGK1_CRAGI	300	1.65531	315	3	3	6	Fibrillin-2 OS=Crassostrea gigas PE=4 SV=1
tr|K1QC80|K1QC80_CRAGI	172	25	172	3	3	6	Uncharacterized protein OS=Crassostrea gigas PE=4 SV=1
tr|K1Q2L6|K1Q2L6_CRAGI	20	16.1017	16	3	3	6	Golgi-associated plant pathogenesis-related protein 1 OS=Crassostrea gigas PE=4 SV=1
tr|K1QAY3|K1QAY3_CRAGI	94	11.4796	92	3	3	6	Dipeptidyl-peptidase 1 (Fragment) OS=Crassostrea gigas PE=3 SV=1
tr|K1R702|K1R702_CRAGI	162	17.0404	162	3	3	6	Body wall muscle protein HR-29 OS=Crassostrea gigas PE=3 SV=1
tr|K1RCF4|K1RCF4_CRAGI	195	12.8114	196	3	3	6	Translocon-associated protein subunit alpha OS=Crassostrea gigas PE=4 SV=1
tr|K1QBC3|K1QBC3_CRAGI	161	11.054	161	3	3	6	Major egg antigen OS=Crassostrea gigas PE=3 SV=1
tr|K1QQW5|K1QQW5_CRAGI	40	4.07056	37	3	3	6	Acidic mammalian chitinase OS=Crassostrea gigas PE=3 SV=1
tr|K1RHA5|K1RHA5_CRAGI	142	23.5294	140	3	3	6	Nucleoside diphosphate kinase OS=Crassostrea gigas PE=3 SV=1
tr|K1RJ71|K1RJ71_CRAGI	169	25	169	3	3	6	UPF0686 protein C11orf1-like protein OS=Crassostrea gigas PE=4 SV=1
tr|K1R043|K1R043_CRAGI	148	14.7399	145	3	4	6	Uncharacterized protein OS=Crassostrea gigas PE=4 SV=1
tr|K1QMG2|K1QMG2_CRAGI	241	17.2566	248	3	3	6	Uncharacterized protein OS=Crassostrea gigas PE=4 SV=1
tr|K1RQX8|K1RQX8_CRAGI	179	16.8067	180	3	3	6	Uncharacterized protein OS=Crassostrea gigas PE=4 SV=1
tr|K1Q7Q3|K1Q7Q3_CRAGI	233	22.9167	290	3	3	6	Testis, prostate and placenta-expressed protein OS=Crassostrea gigas PE=4 SV=1
tr|K1R1C3|K1R1C3_CRAGI	189	11.7391	190	3	3	6	Uncharacterized protein OS=Crassostrea gigas PE=4 SV=1
tr|K1QLR4|K1QLR4_CRAGI	209	13.8408	214	3	3	6	Uncharacterized protein C2orf73-like protein OS=Crassostrea gigas PE=4 SV=1
tr|K1PUM2|K1PUM2_CRAGI	177	25.3968	177	2	3	6	Histone H2A OS=Crassostrea gigas PE=3 SV=1
tr|K1RA77|K1RA77_CRAGI	204	33.7838	209	2	3	6	Ubiquitin OS=Crassostrea gigas PE=4 SV=1
tr|K1Q585|K1Q585_CRAGI	136	12.9909	134	2	3	6	Cathepsin L OS=Crassostrea gigas PE=3 SV=1
tr|K1Q944|K1Q944_CRAGI	122	10	121	2	3	6	Uncharacterized protein OS=Crassostrea gigas PE=4 SV=1
tr|K1QUQ2|K1QUQ2_CRAGI	2	22.9167	2	2	3	6	Peptidyl-prolyl cis-trans isomerase OS=Crassostrea gigas PE=3 SV=1
tr|K1PNR7|K1PNR7_CRAGI	307	7.60234	323	2	3	6	N(4)-(Beta-N-acetylglucosaminyl)-L-asparaginase OS=Crassostrea gigas PE=4 SV=1
tr|K1PD36|K1PD36_CRAGI	204	19.5312	209	2	3	6	Ubiquitin OS=Crassostrea gigas PE=4 SV=1
tr|K1R8G6|K1R8G6_CRAGI	131	11.5385	130	2	3	6	Ester hydrolase C11orf54-like protein OS=Crassostrea gigas PE=4 SV=1
tr|K1P421|K1P421_CRAGI	177	24.0602	177	2	3	6	Histone H2A OS=Crassostrea gigas PE=3 SV=1
tr|K1RXS6|K1RXS6_CRAGI	177	24.0602	177	2	3	6	Histone H2A OS=Crassostrea gigas PE=3 SV=1
tr|K1QCS0|K1QCS0_CRAGI	136	15.4982	264	2	3	6	Cathepsin L OS=Crassostrea gigas PE=3 SV=1
tr|K1QT21|K1QT21_CRAGI	98	4.43131	96	2	3	6	Putative ATP-dependent RNA helicase DDX5 OS=Crassostrea gigas PE=3 SV=1
tr|K1Q648|K1Q648_CRAGI	126	36.3636	125	2	3	6	Dpy-30-like protein OS=Crassostrea gigas PE=4 SV=1
tr|K1PUU6|K1PUU6_CRAGI	122	15.9204	121	2	3	6	Uncharacterized protein OS=Crassostrea gigas PE=4 SV=1
tr|K1RBA7|K1RBA7_CRAGI	141	5.76132	139	2	3	6	Uncharacterized protein OS=Crassostrea gigas PE=4 SV=1
tr|K1PHS4|K1PHS4_CRAGI	112	2.83554	112	2	3	6	Ribosome-binding protein 1 OS=Crassostrea gigas PE=4 SV=1
tr|K1QTD6|K1QTD6_CRAGI	7	16.9082	107	4	4	5	Catalase OS=Crassostrea gigas PE=4 SV=1
tr|K1RC37|K1RC37_CRAGI	149	9.55519	146	4	4	5	Uncharacterized protein OS=Crassostrea gigas PE=4 SV=1
tr|K1R8Y7|K1R8Y7_CRAGI	293	22.1925	307	4	4	5	Uncharacterized protein OS=Crassostrea gigas PE=4 SV=1
tr|Q70MT4|Q70MT4_CRAGI	57	23.6025	55	3	3	5	40S ribosomal protein S10 OS=Crassostrea gigas PE=2 SV=1
tr|K1Q329|K1Q329_CRAGI	4	13.8889	43	3	3	5	Pyruvate dehydrogenase E1 component subunit beta, mitochondrial OS=Crassostrea gigas PE=4 SV=1
tr|K1QQR1|K1QQR1_CRAGI	3	4.78413	3	3	3	5	Major vault protein OS=Crassostrea gigas PE=4 SV=1
tr|K1R1V5|K1R1V5_CRAGI	166	23.0769	166	3	3	5	Cytochrome c oxidase subunit 5B, mitochondrial OS=Crassostrea gigas PE=4 SV=1
tr|K1QEN8|K1QEN8_CRAGI	243	12.0253	250	3	3	5	Aminoacyl tRNA synthetase complex-interacting multifunctional protein 1 OS=Crassostrea gigas PE=4 SV=1
tr|K1PA11|K1PA11_CRAGI	150	38.7097	147	3	3	5	Cystatin-A OS=Crassostrea gigas PE=4 SV=1
tr|K1Q4S7|K1Q4S7_CRAGI	257	9.12477	288	3	3	5	Calreticulin OS=Crassostrea gigas PE=3 SV=1
tr|K1QI97|K1QI97_CRAGI	49	6.14887	47	3	3	5	Adenylyl cyclase-associated protein OS=Crassostrea gigas PE=3 SV=1
tr|K1R5W2|K1R5W2_CRAGI	138	9.21739	136	3	3	5	5'-AMP-activated protein kinase subunit beta-2 OS=Crassostrea gigas PE=4 SV=1
tr|K1P8W6|K1P8W6_CRAGI	151	9.13838	148	3	3	5	60S ribosomal protein L4 OS=Crassostrea gigas PE=4 SV=1
tr|K1QH68|K1QH68_CRAGI	78	16.6078	77	3	3	5	Syntenin-1 OS=Crassostrea gigas PE=4 SV=1
tr|K1QDU0|K1QDU0_CRAGI	175	22.905	175	3	3	5	Uncharacterized protein OS=Crassostrea gigas PE=4 SV=1
tr|K1PZT2|K1PZT2_CRAGI	166	21.0526	166	3	3	5	Cytochrome c oxidase subunit 5B, mitochondrial OS=Crassostrea gigas PE=4 SV=1
tr|K1RAH6|K1RAH6_CRAGI	297	25.6881	312	3	3	5	Ubiquitin-conjugating enzyme E2-17 kDa OS=Crassostrea gigas PE=3 SV=1
tr|K1QW41|K1QW41_CRAGI	130	3.26959	129	3	3	5	Leucine-zipper-like transcriptional regulator 1 OS=Crassostrea gigas PE=4 SV=1
tr|K1QF03|K1QF03_CRAGI	225	12.3028	231	3	3	5	DnaJ-like protein subfamily B member 13 OS=Crassostrea gigas PE=4 SV=1
tr|K1Q101|K1Q101_CRAGI	264	20.1439	271	3	3	5	Uncharacterized protein OS=Crassostrea gigas PE=4 SV=1
tr|K1QLF7|K1QLF7_CRAGI	87	4.75709	85	3	3	5	Latrophilin-1 OS=Crassostrea gigas PE=4 SV=1
tr|K1QNV6|K1QNV6_CRAGI	183	10.6195	184	3	3	5	Tropomyosin OS=Crassostrea gigas PE=3 SV=1
tr|K1QHM2|K1QHM2_CRAGI	19	7.50708	110	3	3	5	Dolichyl-diphosphooligosaccharide--protein glycosyltransferase subunit 2 OS=Crassostrea gigas PE=4 SV=1
tr|K1PF60|K1PF60_CRAGI	116	20.5446	116	3	3	5	3-ketoacyl-CoA thiolase, mitochondrial OS=Crassostrea gigas PE=3 SV=1
tr|K1QFN1|K1QFN1_CRAGI	29	23.2877	25	3	3	5	60S ribosomal protein L23 OS=Crassostrea gigas PE=3 SV=1
tr|K1RAU7|K1RAU7_CRAGI	144	9.76864	141	3	3	5	Uncharacterized protein OS=Crassostrea gigas PE=4 SV=1
tr|K1QGF8|K1QGF8_CRAGI	222	9.24731	227	3	3	5	Uncharacterized protein C11orf66-like protein OS=Crassostrea gigas PE=4 SV=1
tr|K1QG65|K1QG65_CRAGI	263	9.90415	270	2	3	5	rRNA 2'-O-methyltransferase fibrillarin OS=Crassostrea gigas PE=3 SV=1
tr|K1QNN9|K1QNN9_CRAGI	123	6.23188	122	2	3	5	Mitochondrial inner membrane protein OS=Crassostrea gigas PE=4 SV=1
tr|K1QTB9|K1QTB9_CRAGI	74	5.98291	73	2	3	5	Tektin-3 OS=Crassostrea gigas PE=4 SV=1
tr|K1QH58|K1QH58_CRAGI	6	12.2449	5	2	3	5	Succinyl-CoA ligase [GDP-forming] subunit alpha, mitochondrial OS=Crassostrea gigas PE=3 SV=1
tr|K1QBW8|K1QBW8_CRAGI	238	8.82353	245	2	3	5	Uncharacterized protein OS=Crassostrea gigas PE=4 SV=1
tr|K1Q1J4|K1Q1J4_CRAGI	97	5.18807	95	2	3	5	Protein disabled OS=Crassostrea gigas PE=4 SV=1
tr|K1R5E7|K1R5E7_CRAGI	12	13.0556	10	2	3	5	Cathepsin L OS=Crassostrea gigas PE=3 SV=1
tr|K1Q324|K1Q324_CRAGI	56	6.39731	54	2	3	5	Heterogeneous nuclear ribonucleoprotein K OS=Crassostrea gigas PE=4 SV=1
tr|K1R486|K1R486_CRAGI	208	7.64791	213	4	4	4	Titin OS=Crassostrea gigas PE=4 SV=1
tr|K1RCR8|K1RCR8_CRAGI	58	16.129	56	3	3	4	Carbonyl reductase [NADPH] 1 OS=Crassostrea gigas PE=3 SV=1
tr|K1R2G8|K1R2G8_CRAGI	72	0.515891	71	3	3	4	Titin OS=Crassostrea gigas PE=4 SV=1
tr|K1PHB6|K1PHB6_CRAGI	43	21.9608	40	3	3	4	Uncharacterized protein OS=Crassostrea gigas PE=4 SV=1
tr|K1RNB6|K1RNB6_CRAGI	117	10.7632	117	2	2	4	Alpha-aminoadipic semialdehyde dehydrogenase OS=Crassostrea gigas PE=3 SV=1
tr|K1P9L2|K1P9L2_CRAGI	244	16.8605	251	2	2	4	Myophilin OS=Crassostrea gigas PE=4 SV=1
tr|K1RJ70|K1RJ70_CRAGI	63	5.11364	62	2	2	4	Cytosolic non-specific dipeptidase OS=Crassostrea gigas PE=4 SV=1
tr|K1QTN5|K1QTN5_CRAGI	118	4.68966	118	2	2	4	Collagen alpha-1(XIV) chain OS=Crassostrea gigas PE=4 SV=1
tr|K1QJP5|K1QJP5_CRAGI	103	12.4088	101	2	2	4	Fatty acid-binding-like protein 5 OS=Crassostrea gigas PE=4 SV=1
tr|K1QVE8|K1QVE8_CRAGI	17	6	14	2	2	4	Phosphoacetylglucosamine mutase OS=Crassostrea gigas PE=3 SV=1
tr|K1QY04|K1QY04_CRAGI	84	9.79899	82	2	2	4	Radial spoke head protein 3-like protein OS=Crassostrea gigas PE=4 SV=1
tr|K1QH74|K1QH74_CRAGI	260	6.46552	267	2	2	4	Splicing factor, arginine/serine-rich 1 OS=Crassostrea gigas PE=4 SV=1
tr|K1Q4C3|K1Q4C3_CRAGI	86	5.48926	84	2	2	4	Fumarylacetoacetase OS=Crassostrea gigas PE=4 SV=1
tr|K1R866|K1R866_CRAGI	304	3.58527	319	2	2	4	Puromycin-sensitive aminopeptidase OS=Crassostrea gigas PE=4 SV=1
tr|K1PJ91|K1PJ91_CRAGI	127	4.60449	126	2	2	4	Prominin-1 OS=Crassostrea gigas PE=4 SV=1
tr|K1Q662|K1Q662_CRAGI	223	4.97512	229	2	2	4	Actin-interacting protein 1 OS=Crassostrea gigas PE=4 SV=1
tr|K1R2V1|K1R2V1_CRAGI	48	1.39027	45	2	2	4	Importin subunit beta-1 OS=Crassostrea gigas PE=4 SV=1
tr|K1PE57|K1PE57_CRAGI	289	6.66667	303	2	2	4	Severin OS=Crassostrea gigas PE=4 SV=1
tr|K1QM48|K1QM48_CRAGI	68	12.3288	67	2	2	4	Uncharacterized protein OS=Crassostrea gigas PE=4 SV=1
tr|K1R7L4|K1R7L4_CRAGI	246	2.50855	253	2	2	4	Neural cell adhesion molecule 1 OS=Crassostrea gigas PE=4 SV=1
tr|K1QX26|K1QX26_CRAGI	88	5.1756	86	2	2	4	Endoplasmin OS=Crassostrea gigas PE=3 SV=1
tr|K1PBJ3|K1PBJ3_CRAGI	26	32.8671	22	2	2	4	Epididymal secretory protein E1 OS=Crassostrea gigas PE=4 SV=1
tr|K1PVV6|K1PVV6_CRAGI	157	5.21236	156	2	2	4	Putative aminopeptidase W07G4.4 OS=Crassostrea gigas PE=4 SV=1
tr|K1QPL8|K1QPL8_CRAGI	55	17.5595	53	2	2	4	RNA-binding motif, single-stranded-interacting protein 3 OS=Crassostrea gigas PE=4 SV=1
tr|K1QB57|K1QB57_CRAGI	103	12.4088	101	2	2	4	Fatty acid-binding-like protein 5 OS=Crassostrea gigas PE=4 SV=1
tr|K1QUC7|K1QUC7_CRAGI	229	3.4749	235	2	2	4	Kinesin-related protein 1 OS=Crassostrea gigas PE=3 SV=1
tr|K1RH30|K1RH30_CRAGI	196	1.53374	200	2	2	4	Collagen alpha-1(IV) chain OS=Crassostrea gigas PE=4 SV=1
tr|K1R164|K1R164_CRAGI	267	5.04505	274	2	2	4	Galectin-4 OS=Crassostrea gigas PE=4 SV=1
tr|K1RHT2|K1RHT2_CRAGI	39	3.32147	36	2	2	4	Uncharacterized protein OS=Crassostrea gigas PE=4 SV=1
tr|K1R7I9|K1R7I9_CRAGI	205	3.98089	210	2	2	4	Heterogeneous nuclear ribonucleoprotein Q OS=Crassostrea gigas PE=4 SV=1
tr|K1QRW4|K1QRW4_CRAGI	23	7.70609	19	2	2	4	Coronin OS=Crassostrea gigas PE=3 SV=1
tr|K1S079|K1S079_CRAGI	50	8.4375	48	2	2	4	Contactin-associated protein like 5-2 OS=Crassostrea gigas PE=4 SV=1
tr|K1QWC3|K1QWC3_CRAGI	216	13.0802	222	2	2	4	40S ribosomal protein S3 OS=Crassostrea gigas PE=3 SV=1
tr|K1P5D4|K1P5D4_CRAGI	211	4.33673	216	2	2	4	Cysteine synthase OS=Crassostrea gigas PE=4 SV=1
tr|K1QBY4|K1QBY4_CRAGI	220	10.3139	225	2	2	4	RNA-binding protein 24-A OS=Crassostrea gigas PE=4 SV=1
tr|K1RH40|K1RH40_CRAGI	284	9.76562	298	2	2	4	Transforming growth factor-beta-induced protein ig-h3 OS=Crassostrea gigas PE=4 SV=1
tr|K1P775|K1P775_CRAGI	30	1.41772	27	2	2	4	Transporter OS=Crassostrea gigas PE=3 SV=1
tr|K1QQB6|K1QQB6_CRAGI	140	15.1316	138	2	2	4	40S ribosomal protein S14 OS=Crassostrea gigas PE=3 SV=1
tr|K1PUM5|K1PUM5_CRAGI	77	3.50691	76	2	3	4	Cytoplasmic aconitate hydratase OS=Crassostrea gigas PE=4 SV=1
tr|K1QYJ3|K1QYJ3_CRAGI	240	3.75587	247	2	2	4	Protein disulfide-isomerase A5 OS=Crassostrea gigas PE=3 SV=1
tr|K1R252|K1R252_CRAGI	207	6.47619	212	2	2	4	Putative methylmalonate-semialdehyde dehydrogenase [acylating], mitochondrial OS=Crassostrea gigas PE=3 SV=1
tr|K1R990|K1R990_CRAGI	120	7.37952	119	2	3	4	Uncharacterized protein OS=Crassostrea gigas PE=4 SV=1
tr|K1PWM3|K1PWM3_CRAGI	213	13.6612	219	2	2	4	Uncharacterized protein OS=Crassostrea gigas PE=4 SV=1
tr|K1R1W7|K1R1W7_CRAGI	178	22.9167	179	2	2	4	Uncharacterized protein OS=Crassostrea gigas PE=4 SV=1
tr|K1PRX2|K1PRX2_CRAGI	71	1.77696	70	2	2	4	Uncharacterized protein OS=Crassostrea gigas PE=4 SV=1
tr|K1R826|K1R826_CRAGI	107	19.3237	105	2	3	4	Laminin subunit beta-1 OS=Crassostrea gigas PE=4 SV=1
tr|K1Q450|K1Q450_CRAGI	218	25.2101	223	2	2	4	Uncharacterized protein OS=Crassostrea gigas PE=4 SV=1
tr|K1RBX7|K1RBX7_CRAGI	245	4.64768	252	2	3	4	Uncharacterized protein OS=Crassostrea gigas PE=4 SV=1
tr|K1PZS8|K1PZS8_CRAGI	308	11.0169	324	2	2	4	Uncharacterized protein OS=Crassostrea gigas PE=4 SV=1
tr|K1QC68|K1QC68_CRAGI	159	12.6482	158	2	2	4	Laminin subunit beta-2 OS=Crassostrea gigas PE=4 SV=1
tr|K1Q641|K1Q641_CRAGI	67	11.3879	66	2	2	4	Uncharacterized protein OS=Crassostrea gigas PE=4 SV=1
tr|K1QC19|K1QC19_CRAGI	298	7.6087	313	3	3	3	Plasma alpha-L-fucosidase OS=Crassostrea gigas PE=4 SV=1
tr|K1PEX5|K1PEX5_CRAGI	24	6.98577	20	3	3	3	Protein hu-li tai shao OS=Crassostrea gigas PE=4 SV=1
tr|K1QY50|K1QY50_CRAGI	21	9.37042	17	3	3	3	Low-density lipoprotein receptor-related protein 6 OS=Crassostrea gigas PE=4 SV=1
tr|K1PUQ5|K1PUQ5_CRAGI	90	19.5122	88	2	2	3	Histone H2B OS=Crassostrea gigas PE=3 SV=1
tr|K1R2L4|K1R2L4_CRAGI	90	19.5122	88	2	2	3	Histone H2B OS=Crassostrea gigas PE=3 SV=1
tr|K1Q6B8|K1Q6B8_CRAGI	201	1.52395	206	2	2	3	Linear gramicidin synthetase subunit D OS=Crassostrea gigas PE=4 SV=1
tr|K1P7Q6|K1P7Q6_CRAGI	235	6.18557	242	2	2	3	40S ribosomal protein S19 OS=Crassostrea gigas PE=4 SV=1
tr|K1QVF8|K1QVF8_CRAGI	91	47.6923	89	2	2	3	Uncharacterized protein in QAH/OAS sulfhydrylase 3'region (Fragment) OS=Crassostrea gigas PE=4 SV=1
tr|K1QAH8|K1QAH8_CRAGI	34	2.11132	31	2	2	3	Uncharacterized protein OS=Crassostrea gigas PE=4 SV=1
tr|K1QKU3|K1QKU3_CRAGI	231	9.82143	237	2	2	3	Uncharacterized protein OS=Crassostrea gigas PE=4 SV=1
tr|K1Q5P7|K1Q5P7_CRAGI	27	18.6047	23	2	2	3	Peptidyl-prolyl cis-trans isomerase B OS=Crassostrea gigas PE=3 SV=1
tr|K1R6A7|K1R6A7_CRAGI	291	6.70391	305	2	2	3	ADP-ribosylation factor GTPase-activating protein 2 OS=Crassostrea gigas PE=4 SV=1
tr|K1PLV6|K1PLV6_CRAGI	62	14.5329	61	2	2	3	F-actin-capping protein subunit alpha OS=Crassostrea gigas PE=4 SV=1
tr|K1QI06|K1QI06_CRAGI	109	6.22407	108	2	2	3	Cleavage stimulation factor 64 kDa subunit OS=Crassostrea gigas PE=4 SV=1
tr|K1PUJ1|K1PUJ1_CRAGI	99	4.59184	97	2	2	3	Radixin OS=Crassostrea gigas PE=4 SV=1
tr|K1S0P1|K1S0P1_CRAGI	229	3.58923	281	2	2	3	Kinesin-related protein 1 OS=Crassostrea gigas PE=3 SV=1
tr|K1QC22|K1QC22_CRAGI	235	16.1074	242	2	2	3	40S ribosomal protein S19 OS=Crassostrea gigas PE=4 SV=1
tr|K1R1G4|K1R1G4_CRAGI	73	20.7407	72	2	2	3	Dynactin subunit 1 OS=Crassostrea gigas PE=4 SV=1
tr|K1Q835|K1Q835_CRAGI	226	7.40741	232	2	2	3	Uncharacterized protein OS=Crassostrea gigas PE=4 SV=1
tr|K1Q359|K1Q359_CRAGI	272	12.5749	279	2	2	3	Uncharacterized protein OS=Crassostrea gigas PE=4 SV=1
tr|K1QLH0|K1QLH0_CRAGI	108	11.2903	106	2	2	3	Peroxiredoxin-4 OS=Crassostrea gigas PE=4 SV=1
tr|K1QZ64|K1QZ64_CRAGI	106	2.4911	104	2	2	3	Nuclear pore complex protein Nup98-Nup96 OS=Crassostrea gigas PE=4 SV=1
tr|K1P5A8|K1P5A8_CRAGI	69	4.51807	68	2	2	3	Uncharacterized protein OS=Crassostrea gigas PE=4 SV=1
tr|K1PU07|K1PU07_CRAGI	41	9.89305	38	2	2	3	Glutaryl-CoA dehydrogenase, mitochondrial OS=Crassostrea gigas PE=3 SV=1
tr|K1Q9D7|K1Q9D7_CRAGI	274	8.00781	282	2	2	3	Sorting nexin-2 OS=Crassostrea gigas PE=4 SV=1
tr|K1QMV2|K1QMV2_CRAGI	234	6.25	241	2	2	3	Dynein intermediate chain 3, ciliary OS=Crassostrea gigas PE=4 SV=1
tr|K1PV02|K1PV02_CRAGI	36	5.55556	33	2	2	3	Succinate-semialdehyde dehydrogenase, mitochondrial OS=Crassostrea gigas PE=3 SV=1
tr|K1QWU9|K1QWU9_CRAGI	168	4.96454	168	2	2	3	Allantoicase OS=Crassostrea gigas PE=3 SV=1
tr|K1RZS5|K1RZS5_CRAGI	232	7.03812	240	2	2	3	Galectin-9 OS=Crassostrea gigas PE=4 SV=1
tr|K1QXX9|K1QXX9_CRAGI	305	20.354	320	2	2	3	Cytochrome c OS=Crassostrea gigas PE=3 SV=1
tr|K1PLM3|K1PLM3_CRAGI	70	9.70874	69	2	2	3	Hydroxyacyl-coenzyme A dehydrogenase, mitochondrial OS=Crassostrea gigas PE=4 SV=1
tr|K1PZM9|K1PZM9_CRAGI	163	9.26573	163	2	2	3	Uncharacterized protein C4orf37-like protein OS=Crassostrea gigas PE=4 SV=1
tr|K1QYF0|K1QYF0_CRAGI	76	5.48128	75	2	2	3	Putative beta-D-xylosidase 5 OS=Crassostrea gigas PE=4 SV=1
tr|K1R7T2|K1R7T2_CRAGI	110	7.07317	109	2	2	3	Isocitrate dehydrogenase [NADP] OS=Crassostrea gigas PE=3 SV=1
tr|K1QVE2|K1QVE2_CRAGI	236	1.54462	243	2	2	3	Melanoma inhibitory activity protein 3 OS=Crassostrea gigas PE=4 SV=1
tr|K1QGA7|K1QGA7_CRAGI	292	11.7021	306	2	2	3	Kynurenine formamidase OS=Crassostrea gigas PE=4 SV=1
tr|K1PNT4|K1PNT4_CRAGI	106	6.44172	104	2	2	3	Nuclear pore complex protein Nup98-Nup96 OS=Crassostrea gigas PE=4 SV=1
tr|K1QCW3|K1QCW3_CRAGI	53	12.0635	51	2	2	3	Uncharacterized protein OS=Crassostrea gigas PE=4 SV=1
tr|K1QDX7|K1QDX7_CRAGI	210	1.64024	215	2	2	3	SCO-spondin OS=Crassostrea gigas PE=4 SV=1
tr|K1QGA2|K1QGA2_CRAGI	111	7.9646	111	2	2	3	Flotillin-2 OS=Crassostrea gigas PE=4 SV=1
tr|K1PRD3|K1PRD3_CRAGI	139	0.764007	137	2	2	3	IgGFc-binding protein OS=Crassostrea gigas PE=4 SV=1
tr|K1R2K6|K1R2K6_CRAGI	90	19.5122	88	2	2	3	Histone H2B OS=Crassostrea gigas PE=3 SV=1
tr|K1Q6U4|K1Q6U4_CRAGI	59	10.6227	57	2	2	3	Phospholipid scramblase 2 OS=Crassostrea gigas PE=4 SV=1
tr|K1RH70|K1RH70_CRAGI	89	8.26446	87	2	2	3	6-phosphogluconate dehydrogenase, decarboxylating OS=Crassostrea gigas PE=3 SV=1
tr|K1QAN0|K1QAN0_CRAGI	198	13.5593	202	2	2	3	Mammalian ependymin-related protein 1 (Fragment) OS=Crassostrea gigas PE=4 SV=1
tr|K1QHH8|K1QHH8_CRAGI	261	2.32323	268	2	2	3	Putative 10-formyltetrahydrofolate dehydrogenase ALDH1L2 OS=Crassostrea gigas PE=3 SV=1
tr|K1RXG9|K1RXG9_CRAGI	242	12.6316	249	2	2	3	Heme-binding protein 2 OS=Crassostrea gigas PE=4 SV=1
tr|K1QTB6|K1QTB6_CRAGI	115	12.7586	115	2	2	3	Cathepsin L1 OS=Crassostrea gigas PE=3 SV=1
tr|K1PM50|K1PM50_CRAGI	186	14.094	187	2	2	3	40S ribosomal protein S16 OS=Crassostrea gigas PE=3 SV=1
tr|K1P8S3|K1P8S3_CRAGI	283	9.52381	297	2	2	3	Omega-amidase NIT2-B OS=Crassostrea gigas PE=4 SV=1
tr|K1RKW0|K1RKW0_CRAGI	182	2.33434	183	2	2	3	Uncharacterized protein OS=Crassostrea gigas PE=4 SV=1
tr|K1PAK5|K1PAK5_CRAGI	258	19.5531	265	2	2	3	Uncharacterized protein OS=Crassostrea gigas PE=4 SV=1
tr|K1QRL1|K1QRL1_CRAGI	79	14.7679	78	2	2	3	Uncharacterized protein OS=Crassostrea gigas PE=4 SV=1
tr|K1QQK3|K1QQK3_CRAGI	35	3.42205	32	2	2	3	Uncharacterized protein OS=Crassostrea gigas PE=4 SV=1
tr|K1PP50|K1PP50_CRAGI	206	5.93047	211	2	2	3	Golgi integral membrane protein 4 OS=Crassostrea gigas PE=4 SV=1
tr|K1RHP9|K1RHP9_CRAGI	167	11.1111	167	2	2	3	Uncharacterized protein OS=Crassostrea gigas PE=4 SV=1
tr|K1PZS2|K1PZS2_CRAGI	182	3.28042	183	2	2	3	Uncharacterized protein OS=Crassostrea gigas PE=4 SV=1
tr|K1RH71|K1RH71_CRAGI	250	9.12281	257	2	2	3	Uncharacterized protein OS=Crassostrea gigas PE=4 SV=1
tr|K1PTK0|K1PTK0_CRAGI	33	22.0339	30	2	2	3	Uncharacterized protein OS=Crassostrea gigas PE=4 SV=1
tr|K1QI14|K1QI14_CRAGI	25	15.6489	21	2	2	2	40S ribosomal protein S3a OS=Crassostrea gigas PE=3 SV=1
tr|K1QE55|K1QE55_CRAGI	299	4.04858	314	2	2	2	Methylmalonyl-CoA mutase, mitochondrial OS=Crassostrea gigas PE=4 SV=1
tr|K1RI55|K1RI55_CRAGI	190	16.9014	191	2	2	2	Insulin-like growth factor 2 mRNA-binding protein 3 OS=Crassostrea gigas PE=4 SV=1
tr|K1QW72|K1QW72_CRAGI	7	6.56716	6	2	2	2	Catalase OS=Crassostrea gigas PE=4 SV=1
tr|K1QIL3|K1QIL3_CRAGI	203	1.29213	208	2	2	2	Protein lap4 OS=Crassostrea gigas PE=4 SV=1
tr|K1RAL0|K1RAL0_CRAGI	249	9.58231	256	2	2	2	Aspartate aminotransferase, cytoplasmic OS=Crassostrea gigas PE=4 SV=1
tr|K1Q948|K1Q948_CRAGI	18	3.55556	15	2	2	2	Phosphorylase OS=Crassostrea gigas PE=3 SV=1
tr|K1PAG1|K1PAG1_CRAGI	124	0.604839	123	2	2	2	Dynein beta chain, ciliary OS=Crassostrea gigas PE=4 SV=1
tr|K1QRQ2|K1QRQ2_CRAGI	193	4.61255	194	2	2	2	Glutamate dehydrogenase OS=Crassostrea gigas PE=3 SV=1
tr|K1QNP7|K1QNP7_CRAGI	239	5.77367	246	2	2	2	LIM and SH3 domain protein Lasp OS=Crassostrea gigas PE=4 SV=1
tr|K1R7V8|K1R7V8_CRAGI	269	10.757	276	2	2	2	Protein-L-isoaspartate O-methyltransferase OS=Crassostrea gigas PE=3 SV=1
tr|K1Q3N8|K1Q3N8_CRAGI	247	6.77467	254	2	2	2	Src substrate cortactin OS=Crassostrea gigas PE=4 SV=1
tr|K1P8Q8|K1P8Q8_CRAGI	58	13.0435	321	2	2	2	Carbonyl reductase [NADPH] 1 OS=Crassostrea gigas PE=3 SV=1
tr|K1RKB9|K1RKB9_CRAGI	224	8.27586	230	2	2	2	Multiple coagulation factor deficiency protein 2-like protein OS=Crassostrea gigas PE=4 SV=1
tr|K1PMV4|K1PMV4_CRAGI	275	9.09091	284	2	2	2	Uncharacterized protein OS=Crassostrea gigas PE=4 SV=1
tr|K1QC81|K1QC81_CRAGI	155	3.47938	154	2	2	2	Dynein intermediate chain 2, ciliary OS=Crassostrea gigas PE=4 SV=1
tr|K1PNY9|K1PNY9_CRAGI	237	3.60825	244	2	2	2	Zinc finger SWIM domain-containing protein 6 OS=Crassostrea gigas PE=4 SV=1
tr|K1QNZ4|K1QNZ4_CRAGI	277	7.9918	286	2	2	2	Uncharacterized protein C19orf45 OS=Crassostrea gigas PE=4 SV=1

## Sheet: CL-2
Accession	Cluster	Coverage	Protein Group	Distinct Peptides	Distinct Matches	Filtered Spectra	Description
tr|K1PW06|K1PW06_CRAGI	46	22.2812	46	37	44	82	Filamin-C OS=Crassostrea gigas PE=4 SV=1
tr|K1QAJ5|K1QAJ5_CRAGI	128	49.4172	277	16	22	67	Tubulin beta chain OS=Crassostrea gigas PE=3 SV=1
tr|K1R7V7|K1R7V7_CRAGI	128	47.5336	277	16	22	67	Tubulin beta chain OS=Crassostrea gigas PE=3 SV=1
tr|K1PN21|K1PN21_CRAGI	128	45.8427	276	16	21	64	Tubulin beta chain OS=Crassostrea gigas PE=3 SV=1
tr|K1RSS3|K1RSS3_CRAGI	8	18.6813	183	26	26	47	Myosin heavy chain, striated muscle OS=Crassostrea gigas PE=4 SV=1
tr|K1R278|K1R278_CRAGI	128	32.7354	275	12	15	46	Tubulin beta chain OS=Crassostrea gigas PE=3 SV=1
tr|K1RVK9|K1RVK9_CRAGI	193	11.6279	199	21	25	43	Titin OS=Crassostrea gigas PE=4 SV=1
tr|K1RKC1|K1RKC1_CRAGI	270	22.6684	285	12	17	41	Far upstream element-binding protein 3 OS=Crassostrea gigas PE=4 SV=1
tr|K1R7F8|K1R7F8_CRAGI	223	21.0191	232	3	4	41	Peroxiredoxin-5, mitochondrial OS=Crassostrea gigas PE=4 SV=1
tr|K1QGS8|K1QGS8_CRAGI	291	22.7273	307	8	11	32	Elongation factor 1-alpha OS=Crassostrea gigas PE=3 SV=1
tr|K1PE00|K1PE00_CRAGI	64	32.6316	215	10	14	31	Tubulin alpha-1C chain OS=Crassostrea gigas PE=3 SV=1
tr|K1R1X5|K1R1X5_CRAGI	276	35.2941	291	8	12	29	Calponin-2 OS=Crassostrea gigas PE=4 SV=1
tr|K1RWW5|K1RWW5_CRAGI	52	40.8213	52	11	15	28	ATP synthase subunit beta OS=Crassostrea gigas PE=3 SV=1
tr|K1QMY1|K1QMY1_CRAGI	82	23.7548	80	11	15	27	Aconitate hydratase, mitochondrial OS=Crassostrea gigas PE=4 SV=1
tr|Q8TA69|Q8TA69_CRAGI	127	27.9255	182	9	12	25	Actin 2 OS=Crassostrea gigas GN=actin 2 PE=2 SV=1
tr|K1Q5G6|K1Q5G6_CRAGI	73	26.5233	72	9	13	25	60 kDa heat shock protein, mitochondrial OS=Crassostrea gigas PE=3 SV=1
tr|K1R6J7|K1R6J7_CRAGI	127	25	180	8	12	25	Actin OS=Crassostrea gigas PE=3 SV=1
tr|K1QG58|K1QG58_CRAGI	127	25	180	8	12	25	Actin OS=Crassostrea gigas PE=3 SV=1
tr|K1QIR8|K1QIR8_CRAGI	108	21.3313	138	10	12	24	78 kDa glucose-regulated protein OS=Crassostrea gigas PE=3 SV=1
tr|K1PDA4|K1PDA4_CRAGI	277	5.55886	292	10	12	23	Collagen alpha-4(VI) chain OS=Crassostrea gigas PE=4 SV=1
tr|K1QWP8|K1QWP8_CRAGI	127	27.6596	181	8	12	23	Actin-2 OS=Crassostrea gigas PE=3 SV=1
tr|K1RWD4|K1RWD4_CRAGI	127	27.6596	181	8	12	23	Actin, cytoplasmic OS=Crassostrea gigas PE=3 SV=1
tr|K1Q821|K1Q821_CRAGI	127	27.6596	181	8	12	23	Actin, cytoplasmic OS=Crassostrea gigas PE=3 SV=1
tr|K1R2A0|K1R2A0_CRAGI	201	32.8228	209	10	11	21	Protein SPATIAL OS=Crassostrea gigas PE=4 SV=1
tr|K1R4Z3|K1R4Z3_CRAGI	74	38.5714	263	6	11	21	Malate dehydrogenase, mitochondrial OS=Crassostrea gigas PE=3 SV=1
tr|K1R3E8|K1R3E8_CRAGI	295	6.86825	311	9	12	20	Collagen alpha-5(VI) chain OS=Crassostrea gigas PE=4 SV=1
tr|K1R2K2|K1R2K2_CRAGI	121	44.9827	118	6	8	20	Periostin OS=Crassostrea gigas PE=4 SV=1
tr|K1QVV5|K1QVV5_CRAGI	121	45.1389	118	6	8	20	Periostin OS=Crassostrea gigas PE=4 SV=1
tr|K1R3T3|K1R3T3_CRAGI	271	48.2353	286	4	7	20	Transcription factor BTF3-like protein 4 OS=Crassostrea gigas PE=4 SV=1
tr|K1R832|K1R832_CRAGI	155	25.5556	153	8	11	19	Protein unc-87 OS=Crassostrea gigas PE=4 SV=1
tr|C4NY62|C4NY62_CRAGI	127	22.0745	179	7	10	19	Actin OS=Crassostrea gigas GN=act PE=2 SV=1
tr|K1QT91|K1QT91_CRAGI	248	12.473	257	10	10	18	LIM domain and actin-binding protein 1 OS=Crassostrea gigas PE=4 SV=1
tr|K1R5L7|K1R5L7_CRAGI	220	10.2545	229	8	9	18	Titin OS=Crassostrea gigas PE=4 SV=1
tr|K1QFM5|K1QFM5_CRAGI	64	18.6722	216	6	8	18	Tubulin alpha-1C chain OS=Crassostrea gigas PE=3 SV=1
tr|K1QDI4|K1QDI4_CRAGI	192	44.8718	198	4	7	17	Superoxide dismutase [Cu-Zn] OS=Crassostrea gigas PE=3 SV=1
tr|K1Q2X5|K1Q2X5_CRAGI	259	14.693	271	8	10	16	Synaptopodin-2 OS=Crassostrea gigas PE=4 SV=1
tr|K1QFW9|K1QFW9_CRAGI	90	14.4536	88	8	10	16	Uncharacterized protein OS=Crassostrea gigas PE=4 SV=1
tr|K1P5Z3|K1P5Z3_CRAGI	244	22.779	253	7	9	16	Lysosomal aspartic protease OS=Crassostrea gigas PE=3 SV=1
tr|K1Q5J7|K1Q5J7_CRAGI	233	11.272	242	6	9	16	Uncharacterized protein OS=Crassostrea gigas PE=4 SV=1
tr|K1PU44|K1PU44_CRAGI	4	26.3844	3	5	7	16	Uncharacterized protein OS=Crassostrea gigas PE=4 SV=1
tr|K1R6Z7|K1R6Z7_CRAGI	253	21.6998	262	9	9	15	ATP synthase subunit alpha OS=Crassostrea gigas PE=3 SV=1
tr|K1PSE7|K1PSE7_CRAGI	123	38.0952	120	8	9	15	Outer dense fiber protein 3 OS=Crassostrea gigas PE=4 SV=1
tr|K1PBC0|K1PBC0_CRAGI	7	13.9159	6	6	8	15	Non-neuronal cytoplasmic intermediate filament protein OS=Crassostrea gigas PE=3 SV=1
tr|K1QX37|K1QX37_CRAGI	254	7.77972	264	6	7	15	Enolase OS=Crassostrea gigas PE=3 SV=1
tr|K1QFN6|K1QFN6_CRAGI	167	18.4385	166	6	8	15	EF-hand domain-containing family member B OS=Crassostrea gigas PE=4 SV=1
tr|K1P4Q0|K1P4Q0_CRAGI	117	23.3333	114	6	8	14	Uncharacterized protein OS=Crassostrea gigas PE=4 SV=1
tr|K1R2C6|K1R2C6_CRAGI	150	14.5283	148	6	7	14	Alkaline phosphatase, tissue-nonspecific isozyme OS=Crassostrea gigas PE=3 SV=1
tr|K1QME7|K1QME7_CRAGI	30	23.0088	30	6	6	14	Tektin-4 OS=Crassostrea gigas PE=4 SV=1
tr|K1RDG2|K1RDG2_CRAGI	283	23.2446	298	4	6	14	Na(+)/H(+) exchange regulatory cofactor NHE-RF1 OS=Crassostrea gigas PE=4 SV=1
tr|K1PTY5|K1PTY5_CRAGI	249	1.15624	258	8	8	13	Protocadherin Fat 4 OS=Crassostrea gigas PE=4 SV=1
tr|K1R0L4|K1R0L4_CRAGI	137	9.2381	134	7	8	13	Sodium/potassium-transporting ATPase subunit alpha OS=Crassostrea gigas PE=3 SV=1
tr|K1PNZ5|K1PNZ5_CRAGI	94	25.2446	130	7	7	13	Catalase OS=Crassostrea gigas PE=3 SV=1
tr|K1R1B3|K1R1B3_CRAGI	8	15.7303	306	7	8	13	Myosin heavy chain, striated muscle OS=Crassostrea gigas PE=4 SV=1
tr|K1RZ99|K1RZ99_CRAGI	13	12.7229	11	6	7	13	Filamin-A OS=Crassostrea gigas PE=4 SV=1
tr|K1Q5G4|K1Q5G4_CRAGI	268	19.2575	283	6	7	13	Uncharacterized protein OS=Crassostrea gigas PE=4 SV=1
tr|K1QS40|K1QS40_CRAGI	92	20.8211	90	4	5	13	Cathepsin B OS=Crassostrea gigas PE=3 SV=1
tr|K1RM80|K1RM80_CRAGI	196	20.9567	203	7	7	12	Citrate synthase OS=Crassostrea gigas PE=3 SV=1
tr|K1R672|K1R672_CRAGI	226	12.9584	235	7	8	12	Uncharacterized protein C7orf31 OS=Crassostrea gigas PE=4 SV=1
tr|K1QU53|K1QU53_CRAGI	18	10.6383	16	6	6	12	NAD(P) transhydrogenase, mitochondrial OS=Crassostrea gigas PE=4 SV=1
tr|K1Q662|K1Q662_CRAGI	171	16.5837	170	6	7	12	Actin-interacting protein 1 OS=Crassostrea gigas PE=4 SV=1
tr|K1QKQ8|K1QKQ8_CRAGI	16	32.7869	14	6	6	12	THO complex subunit 4-A OS=Crassostrea gigas PE=4 SV=1
tr|K1QVW1|K1QVW1_CRAGI	287	28.9017	302	4	5	12	Uncharacterized protein C17orf98 OS=Crassostrea gigas PE=4 SV=1
tr|K1PMQ8|K1PMQ8_CRAGI	59	10.0367	59	6	6	11	Membrane metallo-endopeptidase-like 1 OS=Crassostrea gigas PE=4 SV=1
tr|K1RNZ9|K1RNZ9_CRAGI	211	12.0623	220	5	6	11	Glucosidase 2 subunit beta OS=Crassostrea gigas PE=4 SV=1
tr|K1QM96|K1QM96_CRAGI	161	26.1818	159	5	5	11	Chymotrypsin B OS=Crassostrea gigas PE=3 SV=1
tr|K1Q801|K1Q801_CRAGI	139	39.6947	136	4	5	11	Myosin regulatory light chain A, smooth adductor muscle OS=Crassostrea gigas PE=4 SV=1
tr|K1QQ93|K1QQ93_CRAGI	97	21.573	95	4	5	11	Adenosine kinase 1 OS=Crassostrea gigas PE=4 SV=1
tr|K1QFS1|K1QFS1_CRAGI	206	2.9298	214	3	5	11	Collagen alpha-6(VI) chain OS=Crassostrea gigas PE=4 SV=1
tr|K1QGK1|K1QGK1_CRAGI	285	3.21324	300	7	7	10	Fibrillin-2 OS=Crassostrea gigas PE=4 SV=1
tr|K1RBF6|K1RBF6_CRAGI	9	27.1186	28	6	6	10	Uncharacterized protein yfeX OS=Crassostrea gigas PE=4 SV=1
tr|K1QSQ9|K1QSQ9_CRAGI	86	8.39793	161	5	5	10	Putative ATP-dependent RNA helicase an3 OS=Crassostrea gigas PE=4 SV=1
tr|K1PR93|K1PR93_CRAGI	296	18.2927	312	5	5	10	3-hydroxyisobutyrate dehydrogenase, mitochondrial OS=Crassostrea gigas PE=4 SV=1
tr|K1PQP2|K1PQP2_CRAGI	22	14.5055	21	5	5	10	Nucleolin OS=Crassostrea gigas PE=4 SV=1
tr|K1Q7U9|K1Q7U9_CRAGI	141	35.6275	139	5	6	10	3-ketoacyl-CoA thiolase A, peroxisomal OS=Crassostrea gigas PE=4 SV=1
tr|K1QNZ7|K1QNZ7_CRAGI	232	10.0694	241	4	5	10	Ubiquilin-1 OS=Crassostrea gigas PE=4 SV=1
tr|K1R5R4|K1R5R4_CRAGI	10	1.4269	8	4	6	10	Dynein heavy chain 10, axonemal OS=Crassostrea gigas PE=4 SV=1
tr|K1RJH5|K1RJH5_CRAGI	106	9.90712	187	4	5	10	Polyadenylate-binding protein 4 OS=Crassostrea gigas PE=4 SV=1
tr|K1QE07|K1QE07_CRAGI	11	2.87801	9	4	5	10	Uncharacterized protein (Fragment) OS=Crassostrea gigas PE=4 SV=1
tr|K1QEJ0|K1QEJ0_CRAGI	230	10.4839	239	3	4	10	Ras GTPase-activating protein-binding protein 2 OS=Crassostrea gigas PE=4 SV=1
tr|K1PXS8|K1PXS8_CRAGI	31	23.5821	31	5	5	9	Calreticulin OS=Crassostrea gigas PE=3 SV=1
tr|K1PFT9|K1PFT9_CRAGI	131	34.7594	127	5	5	9	Myophilin OS=Crassostrea gigas PE=4 SV=1
tr|K1R8R6|K1R8R6_CRAGI	41	25.8794	41	5	5	9	Fructose-bisphosphate aldolase OS=Crassostrea gigas PE=3 SV=1
tr|K1R1C3|K1R1C3_CRAGI	173	23.0435	172	5	5	9	Uncharacterized protein OS=Crassostrea gigas PE=4 SV=1
tr|A5LGH1|A5LGH1_CRAGI	182	18.5714	186	4	5	9	Voltage-dependent anion channel OS=Crassostrea gigas GN=VDAC PE=2 SV=1
tr|K1QXY2|K1QXY2_CRAGI	182	16.4557	186	4	5	9	Voltage-dependent anion-selective channel protein 2 OS=Crassostrea gigas PE=4 SV=1
tr|K1Q6X5|K1Q6X5_CRAGI	48	12.3232	48	4	5	9	Protein disulfide-isomerase OS=Crassostrea gigas PE=3 SV=1
tr|K1QNJ1|K1QNJ1_CRAGI	53	21.8107	53	4	5	9	Uncharacterized protein OS=Crassostrea gigas PE=4 SV=1
tr|K1QMX4|K1QMX4_CRAGI	297	16.4634	313	3	5	9	Thrombospondin-1 OS=Crassostrea gigas PE=4 SV=1
tr|K1QLS3|K1QLS3_CRAGI	136	11.4823	133	3	5	9	Cytochrome b-c1 complex subunit 2, mitochondrial OS=Crassostrea gigas PE=3 SV=1
tr|K1QRU8|K1QRU8_CRAGI	8	6.96517	7	6	6	8	Myosin heavy chain, striated muscle OS=Crassostrea gigas PE=4 SV=1
tr|K1RAN3|K1RAN3_CRAGI	144	2.12766	142	5	5	8	SCO-spondin OS=Crassostrea gigas PE=4 SV=1
tr|K1P9D0|K1P9D0_CRAGI	198	9.67283	206	5	5	8	Stress-70 protein, mitochondrial OS=Crassostrea gigas PE=3 SV=1
tr|A7M7T7|A7M7T7_CRAGI	269	21.267	284	4	4	8	Non-selenium glutathione peroxidase OS=Crassostrea gigas GN=gpx PE=4 SV=1
tr|K1PH24|K1PH24_CRAGI	282	16.0428	297	4	4	8	Uncharacterized protein C11D3.13 OS=Crassostrea gigas PE=4 SV=1
tr|K1QEA6|K1QEA6_CRAGI	38	8.83281	38	4	4	8	Phosphoenolpyruvate carboxykinase [GTP] OS=Crassostrea gigas PE=3 SV=1
tr|K1QCC1|K1QCC1_CRAGI	163	11.5764	162	4	5	8	Phosphoglycerate kinase OS=Crassostrea gigas PE=3 SV=1
tr|K1QPK0|K1QPK0_CRAGI	292	11.4082	308	4	4	8	RNA-binding protein Nova-1 OS=Crassostrea gigas PE=4 SV=1
tr|K1S6S4|K1S6S4_CRAGI	245	17.6292	254	4	4	8	Astacin OS=Crassostrea gigas PE=3 SV=1
tr|K1Q2L6|K1Q2L6_CRAGI	12	22.4576	10	4	4	8	Golgi-associated plant pathogenesis-related protein 1 OS=Crassostrea gigas PE=4 SV=1
tr|K1PZT2|K1PZT2_CRAGI	148	23.3918	146	4	4	8	Cytochrome c oxidase subunit 5B, mitochondrial OS=Crassostrea gigas PE=4 SV=1
tr|K1PLF9|K1PLF9_CRAGI	242	14.2857	251	4	4	8	Arginine kinase OS=Crassostrea gigas PE=3 SV=1
tr|K1QDH4|K1QDH4_CRAGI	278	38.0952	293	4	4	8	Uncharacterized protein OS=Crassostrea gigas PE=4 SV=1
tr|K1Q7Q3|K1Q7Q3_CRAGI	207	31.25	268	4	4	8	Testis, prostate and placenta-expressed protein OS=Crassostrea gigas PE=4 SV=1
tr|K1QCE7|K1QCE7_CRAGI	255	5.70776	265	4	4	8	Uncharacterized protein OS=Crassostrea gigas PE=4 SV=1
tr|K1PM66|K1PM66_CRAGI	143	22.1557	141	3	4	8	60S ribosomal protein L12 OS=Crassostrea gigas PE=3 SV=1
tr|K1R2Q9|K1R2Q9_CRAGI	91	10.9415	89	3	4	8	Aspartate aminotransferase OS=Crassostrea gigas PE=3 SV=1
tr|K1RIG6|K1RIG6_CRAGI	284	7.23077	299	3	4	8	LSM14-like protein A OS=Crassostrea gigas PE=4 SV=1
tr|K1Q2L2|K1Q2L2_CRAGI	143	21.0227	141	3	4	8	60S ribosomal protein L12 OS=Crassostrea gigas PE=3 SV=1
tr|K1Q350|K1Q350_CRAGI	75	14.6269	73	3	4	8	Glyceraldehyde-3-phosphate dehydrogenase OS=Crassostrea gigas PE=3 SV=1
tr|K1PQ23|K1PQ23_CRAGI	102	7.90514	100	3	4	8	PDZ and LIM domain protein 5 OS=Crassostrea gigas PE=4 SV=1
tr|K1Q5G7|K1Q5G7_CRAGI	83	18.9744	81	3	4	8	Sarcoplasmic calcium-binding protein OS=Crassostrea gigas PE=4 SV=1
tr|K1QDH1|K1QDH1_CRAGI	57	5.65276	57	3	4	8	Matrilin-2 OS=Crassostrea gigas PE=4 SV=1
tr|K1QT21|K1QT21_CRAGI	86	6.94239	84	3	4	8	Putative ATP-dependent RNA helicase DDX5 OS=Crassostrea gigas PE=3 SV=1
tr|K1QCJ5|K1QCJ5_CRAGI	76	16.5017	74	3	4	8	Transforming growth factor-beta-induced protein ig-h3 OS=Crassostrea gigas PE=4 SV=1
tr|K1R712|K1R712_CRAGI	27	3.77747	26	3	4	8	Transforming growth factor-beta receptor-associated protein 1 OS=Crassostrea gigas PE=4 SV=1
tr|K1QYQ9|K1QYQ9_CRAGI	225	12.311	234	3	4	8	Uncharacterized protein OS=Crassostrea gigas PE=4 SV=1
tr|K1RQX8|K1RQX8_CRAGI	165	16.8067	164	3	4	8	Uncharacterized protein OS=Crassostrea gigas PE=4 SV=1
tr|K1Q3V2|K1Q3V2_CRAGI	116	14.4695	113	2	4	8	Periostin OS=Crassostrea gigas PE=4 SV=1
tr|K1QKF1|K1QKF1_CRAGI	265	2.7631	280	5	5	7	Deleted in malignant brain tumors 1 protein OS=Crassostrea gigas PE=4 SV=1
tr|K1QIU9|K1QIU9_CRAGI	93	5.22796	91	5	6	7	Laminin subunit gamma-1 OS=Crassostrea gigas PE=4 SV=1
tr|Q70MT4|Q70MT4_CRAGI	51	31.677	51	4	4	7	40S ribosomal protein S10 OS=Crassostrea gigas PE=2 SV=1
tr|K1QVY2|K1QVY2_CRAGI	274	16.3551	289	4	4	7	Ganglioside GM2 activator OS=Crassostrea gigas PE=4 SV=1
tr|K1Q5P7|K1Q5P7_CRAGI	222	40.4651	231	4	4	7	Peptidyl-prolyl cis-trans isomerase B OS=Crassostrea gigas PE=3 SV=1
tr|K1PNY5|K1PNY5_CRAGI	168	13.4991	167	4	4	7	Splicing factor, proline-and glutamine-rich OS=Crassostrea gigas PE=4 SV=1
tr|K1R0Q6|K1R0Q6_CRAGI	84	1.72178	82	4	4	7	Laminin subunit alpha OS=Crassostrea gigas PE=4 SV=1
tr|K1RC37|K1RC37_CRAGI	129	9.55519	124	4	5	7	Uncharacterized protein OS=Crassostrea gigas PE=4 SV=1
tr|K1R0Y9|K1R0Y9_CRAGI	42	17.3203	42	4	4	7	ADP,ATP carrier protein OS=Crassostrea gigas PE=3 SV=1
tr|K1QDU0|K1QDU0_CRAGI	156	31.2849	154	4	4	7	Uncharacterized protein OS=Crassostrea gigas PE=4 SV=1
tr|K1QBC3|K1QBC3_CRAGI	146	14.653	144	4	4	7	Major egg antigen OS=Crassostrea gigas PE=3 SV=1
tr|K1RJ91|K1RJ91_CRAGI	153	6.16046	151	4	4	7	Ubiquitin-associated protein 2 OS=Crassostrea gigas PE=4 SV=1
tr|K1RL06|K1RL06_CRAGI	24	34.4186	23	4	4	7	Kyphoscoliosis peptidase OS=Crassostrea gigas PE=4 SV=1
tr|K1QC14|K1QC14_CRAGI	275	7.70128	290	4	4	7	Uncharacterized protein OS=Crassostrea gigas PE=4 SV=1
tr|K1PBN1|K1PBN1_CRAGI	107	4.21503	104	3	4	7	Phospholipase D1 OS=Crassostrea gigas PE=4 SV=1
tr|K1QDY6|K1QDY6_CRAGI	298	4.69484	314	3	4	7	Eukaryotic translation initiation factor 4B OS=Crassostrea gigas PE=4 SV=1
tr|K1R6E6|K1R6E6_CRAGI	19	1.00784	17	3	4	7	Basement membrane-specific heparan sulfate proteoglycan core protein OS=Crassostrea gigas PE=4 SV=1
tr|K1PXC3|K1PXC3_CRAGI	267	16.9753	282	3	4	7	PDZ and LIM domain protein 1 OS=Crassostrea gigas PE=4 SV=1
tr|K1PNI6|K1PNI6_CRAGI	203	6.73684	211	3	3	7	Heterogeneous nuclear ribonucleoprotein A/B OS=Crassostrea gigas PE=4 SV=1
tr|K1R586|K1R586_CRAGI	238	17.3913	247	3	4	7	Vesicle-associated membrane protein/synaptobrevin-binding protein OS=Crassostrea gigas PE=4 SV=1
tr|K1PF60|K1PF60_CRAGI	101	16.3366	99	3	4	7	3-ketoacyl-CoA thiolase, mitochondrial OS=Crassostrea gigas PE=3 SV=1
tr|K1R9A7|K1R9A7_CRAGI	35	9.83302	35	3	4	7	Glycogenin-1 OS=Crassostrea gigas PE=4 SV=1
tr|K1QCU4|K1QCU4_CRAGI	127	21.7949	205	2	4	7	Actin, larval muscle OS=Crassostrea gigas PE=3 SV=1
tr|K1P8G1|K1P8G1_CRAGI	125	6.43382	122	2	3	7	Heterogeneous nuclear ribonucleoprotein H OS=Crassostrea gigas PE=4 SV=1
tr|K1QJP5|K1QJP5_CRAGI	88	12.4088	86	2	4	7	Fatty acid-binding-like protein 5 OS=Crassostrea gigas PE=4 SV=1
tr|K1QB57|K1QB57_CRAGI	88	12.4088	86	2	4	7	Fatty acid-binding-like protein 5 OS=Crassostrea gigas PE=4 SV=1
tr|K1RAH6|K1RAH6_CRAGI	280	19.7248	295	2	4	7	Ubiquitin-conjugating enzyme E2-17 kDa OS=Crassostrea gigas PE=3 SV=1
tr|K1QD23|K1QD23_CRAGI	264	12.5592	279	4	4	6	Acetyl-CoA acetyltransferase B, mitochondrial OS=Crassostrea gigas PE=3 SV=1
tr|K1QXS6|K1QXS6_CRAGI	135	13.7741	132	4	5	6	Heterogeneous nuclear ribonucleoprotein A2-like protein 1 OS=Crassostrea gigas PE=4 SV=1
tr|K1R702|K1R702_CRAGI	145	22.4215	143	4	4	6	Body wall muscle protein HR-29 OS=Crassostrea gigas PE=3 SV=1
tr|K1QIU3|K1QIU3_CRAGI	260	9.72887	272	4	4	6	Deleted in malignant brain tumors 1 protein OS=Crassostrea gigas PE=4 SV=1
tr|K1RTQ6|K1RTQ6_CRAGI	41	17.3554	196	4	4	6	Fructose-bisphosphate aldolase OS=Crassostrea gigas PE=3 SV=1
tr|K1PXW8|K1PXW8_CRAGI	58	18.5668	58	3	3	6	Transforming growth factor-beta-induced protein ig-h3 OS=Crassostrea gigas PE=4 SV=1
tr|K1QXX7|K1QXX7_CRAGI	250	2.83729	259	3	4	6	Myosin heavy chain, non-muscle (Fragment) OS=Crassostrea gigas PE=4 SV=1
tr|K1PA11|K1PA11_CRAGI	134	38.7097	131	3	3	6	Cystatin-A OS=Crassostrea gigas PE=4 SV=1
tr|K1PVV6|K1PVV6_CRAGI	140	7.33591	137	3	3	6	Putative aminopeptidase W07G4.4 OS=Crassostrea gigas PE=4 SV=1
tr|K1Q4S7|K1Q4S7_CRAGI	31	9.12477	270	3	3	6	Calreticulin OS=Crassostrea gigas PE=3 SV=1
tr|K1QUC7|K1QUC7_CRAGI	202	4.92278	210	3	3	6	Kinesin-related protein 1 OS=Crassostrea gigas PE=3 SV=1
tr|K1Q598|K1Q598_CRAGI	40	13.879	40	3	3	6	RNA-binding protein Musashi-like protein Rbp6 OS=Crassostrea gigas PE=4 SV=1
tr|K1R5W2|K1R5W2_CRAGI	122	9.21739	119	3	3	6	5'-AMP-activated protein kinase subunit beta-2 OS=Crassostrea gigas PE=4 SV=1
tr|K1Q1J4|K1Q1J4_CRAGI	190	6.61479	195	3	4	6	Protein disabled OS=Crassostrea gigas PE=4 SV=1
tr|K1QC80|K1QC80_CRAGI	152	25	150	3	3	6	Uncharacterized protein OS=Crassostrea gigas PE=4 SV=1
tr|K1Q101|K1Q101_CRAGI	239	20.1439	248	3	3	6	Uncharacterized protein OS=Crassostrea gigas PE=4 SV=1
tr|K1QNV6|K1QNV6_CRAGI	166	10.6195	165	3	3	6	Tropomyosin OS=Crassostrea gigas PE=3 SV=1
tr|K1R043|K1R043_CRAGI	170	14.1618	169	3	3	6	Uncharacterized protein OS=Crassostrea gigas PE=4 SV=1
tr|K1QA92|K1QA92_CRAGI	95	11.7647	93	3	3	6	Uncharacterized protein OS=Crassostrea gigas PE=4 SV=1
tr|K1RMF2|K1RMF2_CRAGI	45	6.75355	45	3	4	6	Uncharacterized protein OS=Crassostrea gigas PE=4 SV=1
tr|K1RH71|K1RH71_CRAGI	15	13.6842	13	3	3	6	Uncharacterized protein OS=Crassostrea gigas PE=4 SV=1
tr|K1PZS8|K1PZS8_CRAGI	289	14.4068	304	3	3	6	Uncharacterized protein OS=Crassostrea gigas PE=4 SV=1
tr|K1QLR4|K1QLR4_CRAGI	188	13.8408	193	3	3	6	Uncharacterized protein C2orf73-like protein OS=Crassostrea gigas PE=4 SV=1
tr|K1PUM2|K1PUM2_CRAGI	160	25.3968	158	2	3	6	Histone H2A OS=Crassostrea gigas PE=3 SV=1
tr|K1Q6B8|K1Q6B8_CRAGI	29	2.24964	29	2	3	6	Linear gramicidin synthetase subunit D OS=Crassostrea gigas PE=4 SV=1
tr|K1RNJ2|K1RNJ2_CRAGI	54	13.4276	54	2	3	6	Hydroxyacylglutathione hydrolase, mitochondrial OS=Crassostrea gigas PE=3 SV=1
tr|K1QUQ2|K1QUQ2_CRAGI	1	22.9167	1	2	3	6	Peptidyl-prolyl cis-trans isomerase OS=Crassostrea gigas PE=3 SV=1
tr|K1QCL6|K1QCL6_CRAGI	28	10.2302	27	2	3	6	Proteasomal ubiquitin receptor ADRM1 OS=Crassostrea gigas PE=4 SV=1
tr|K1R8G6|K1R8G6_CRAGI	119	11.5385	116	2	3	6	Ester hydrolase C11orf54-like protein OS=Crassostrea gigas PE=4 SV=1
tr|K1P421|K1P421_CRAGI	160	24.0602	158	2	3	6	Histone H2A OS=Crassostrea gigas PE=3 SV=1
tr|K1RXS6|K1RXS6_CRAGI	160	24.0602	158	2	3	6	Histone H2A OS=Crassostrea gigas PE=3 SV=1
tr|K1QCS0|K1QCS0_CRAGI	231	15.4982	240	2	3	6	Cathepsin L OS=Crassostrea gigas PE=3 SV=1
tr|K1Q648|K1Q648_CRAGI	113	36.3636	110	2	3	6	Dpy-30-like protein OS=Crassostrea gigas PE=4 SV=1
tr|K1QEW1|K1QEW1_CRAGI	237	18.9542	246	2	3	6	Glutathione peroxidase OS=Crassostrea gigas PE=3 SV=1
tr|K1R5F2|K1R5F2_CRAGI	43	11.3281	43	2	3	6	14-3-3 protein epsilon OS=Crassostrea gigas PE=4 SV=1
tr|K1RBA7|K1RBA7_CRAGI	126	5.76132	123	2	3	6	Uncharacterized protein OS=Crassostrea gigas PE=4 SV=1
tr|K1RGP3|K1RGP3_CRAGI	68	11.1111	67	2	3	6	Uncharacterized protein OS=Crassostrea gigas PE=4 SV=1
tr|K1Q329|K1Q329_CRAGI	3	18.3333	18	4	4	5	Pyruvate dehydrogenase E1 component subunit beta, mitochondrial OS=Crassostrea gigas PE=4 SV=1
tr|K1R486|K1R486_CRAGI	186	7.64791	191	4	4	5	Titin OS=Crassostrea gigas PE=4 SV=1
tr|K1RZE2|K1RZE2_CRAGI	96	8.10811	125	3	3	5	Isocitrate dehydrogenase [NADP] OS=Crassostrea gigas PE=3 SV=1
tr|K1QTD6|K1QTD6_CRAGI	94	14.2512	92	3	4	5	Catalase OS=Crassostrea gigas PE=4 SV=1
tr|K1QB61|K1QB61_CRAGI	262	0.579799	274	3	3	5	Protocadherin Fat 4 OS=Crassostrea gigas PE=4 SV=1
tr|K1QH27|K1QH27_CRAGI	157	9.66981	155	3	3	5	Uncharacterized protein OS=Crassostrea gigas PE=4 SV=1
tr|K1QPL8|K1QPL8_CRAGI	49	31.25	49	3	3	5	RNA-binding motif, single-stranded-interacting protein 3 OS=Crassostrea gigas PE=4 SV=1
tr|K1PVK1|K1PVK1_CRAGI	266	4.48642	281	3	3	5	Uncharacterized protein OS=Crassostrea gigas PE=4 SV=1
tr|K1PUI4|K1PUI4_CRAGI	175	24.6914	174	3	3	5	Uncharacterized protein OS=Crassostrea gigas PE=4 SV=1
tr|K1P8W6|K1P8W6_CRAGI	133	9.13838	129	3	3	5	60S ribosomal protein L4 OS=Crassostrea gigas PE=4 SV=1
tr|K1QKU6|K1QKU6_CRAGI	33	10.1928	33	3	3	5	mRNA export factor OS=Crassostrea gigas PE=4 SV=1
tr|K1QH68|K1QH68_CRAGI	71	16.6078	70	3	3	5	Syntenin-1 OS=Crassostrea gigas PE=4 SV=1
tr|K1PCR5|K1PCR5_CRAGI	177	22.9167	176	3	3	5	KH domain-containing, RNA-binding, signal transduction-associated protein 2 OS=Crassostrea gigas PE=4 SV=1
tr|K1QY50|K1QY50_CRAGI	23	9.37042	22	3	4	5	Low-density lipoprotein receptor-related protein 6 OS=Crassostrea gigas PE=4 SV=1
tr|K1QWZ6|K1QWZ6_CRAGI	115	7.47508	112	3	3	5	Dolichyl-diphosphooligosaccharide--protein glycosyltransferase subunit 1 OS=Crassostrea gigas PE=4 SV=1
tr|K1QLG9|K1QLG9_CRAGI	44	4.70914	44	3	3	5	Serine protease inhibitor dipetalogastin OS=Crassostrea gigas PE=4 SV=1
tr|K1QLF7|K1QLF7_CRAGI	79	4.75709	77	3	3	5	Latrophilin-1 OS=Crassostrea gigas PE=4 SV=1
tr|K1Q680|K1Q680_CRAGI	234	6.24025	243	3	3	5	Clathrin interactor 1 OS=Crassostrea gigas PE=4 SV=1
tr|K1QHY0|K1QHY0_CRAGI	127	9.01857	202	3	3	5	Actin-3 OS=Crassostrea gigas PE=3 SV=1
tr|K1PWM3|K1PWM3_CRAGI	191	20.765	197	3	3	5	Uncharacterized protein OS=Crassostrea gigas PE=4 SV=1
tr|K1RA02|K1RA02_CRAGI	138	26.6667	135	3	3	5	Uncharacterized protein OS=Crassostrea gigas PE=4 SV=1
tr|K1PHB6|K1PHB6_CRAGI	39	21.9608	39	3	3	5	Uncharacterized protein OS=Crassostrea gigas PE=4 SV=1
tr|K1QGF8|K1QGF8_CRAGI	149	10.1075	147	3	3	5	Uncharacterized protein C11orf66-like protein OS=Crassostrea gigas PE=4 SV=1
tr|K1Q944|K1Q944_CRAGI	109	10	106	2	3	5	Uncharacterized protein OS=Crassostrea gigas PE=4 SV=1
tr|K1PP20|K1PP20_CRAGI	130	9.63855	126	2	2	5	Mammalian ependymin-related protein 1 OS=Crassostrea gigas PE=4 SV=1
tr|K1PNR7|K1PNR7_CRAGI	290	7.60234	305	2	3	5	N(4)-(Beta-N-acetylglucosaminyl)-L-asparaginase OS=Crassostrea gigas PE=4 SV=1
tr|K1PIX1|K1PIX1_CRAGI	77	22.9167	75	2	2	5	Epididymal secretory protein E1 OS=Crassostrea gigas PE=4 SV=1
tr|K1QPC9|K1QPC9_CRAGI	176	16.2921	175	2	3	5	Troponin T, skeletal muscle OS=Crassostrea gigas PE=4 SV=1
tr|K1R5E7|K1R5E7_CRAGI	17	13.0556	15	2	3	5	Cathepsin L OS=Crassostrea gigas PE=3 SV=1
tr|K1PLA7|K1PLA7_CRAGI	87	7.66962	85	2	3	5	Eukaryotic initiation factor 4A-II (Fragment) OS=Crassostrea gigas PE=3 SV=1
tr|K1QW41|K1QW41_CRAGI	118	2.96114	115	2	3	5	Leucine-zipper-like transcriptional regulator 1 OS=Crassostrea gigas PE=4 SV=1
tr|K1PUU6|K1PUU6_CRAGI	109	15.9204	106	2	3	5	Uncharacterized protein OS=Crassostrea gigas PE=4 SV=1
tr|K1QQW5|K1QQW5_CRAGI	37	2.98507	37	2	2	5	Acidic mammalian chitinase OS=Crassostrea gigas PE=3 SV=1
tr|K1Q324|K1Q324_CRAGI	50	6.39731	50	2	3	5	Heterogeneous nuclear ribonucleoprotein K OS=Crassostrea gigas PE=4 SV=1
tr|K1QQK3|K1QQK3_CRAGI	32	3.42205	32	2	2	5	Uncharacterized protein OS=Crassostrea gigas PE=4 SV=1
tr|K1QMG2|K1QMG2_CRAGI	162	9.29204	160	2	2	5	Uncharacterized protein OS=Crassostrea gigas PE=4 SV=1
tr|K1QH74|K1QH74_CRAGI	229	13.3621	238	3	3	4	Splicing factor, arginine/serine-rich 1 OS=Crassostrea gigas PE=4 SV=1
tr|K1QM48|K1QM48_CRAGI	66	20.5479	65	3	3	4	Uncharacterized protein OS=Crassostrea gigas PE=4 SV=1
tr|K1QI97|K1QI97_CRAGI	34	6.14887	34	3	3	4	Adenylyl cyclase-associated protein OS=Crassostrea gigas PE=3 SV=1
tr|K1PNR3|K1PNR3_CRAGI	99	2.97974	97	3	3	4	Clathrin heavy chain 1 OS=Crassostrea gigas PE=4 SV=1
tr|K1R2G8|K1R2G8_CRAGI	132	0.43298	128	3	3	4	Titin OS=Crassostrea gigas PE=4 SV=1
tr|K1R1W7|K1R1W7_CRAGI	14	32.6389	12	3	3	4	Uncharacterized protein OS=Crassostrea gigas PE=4 SV=1
tr|K1RNB6|K1RNB6_CRAGI	105	10.7632	103	2	2	4	Alpha-aminoadipic semialdehyde dehydrogenase OS=Crassostrea gigas PE=3 SV=1
tr|K1P9L2|K1P9L2_CRAGI	215	16.8605	224	2	2	4	Myophilin OS=Crassostrea gigas PE=4 SV=1
tr|K1RJ70|K1RJ70_CRAGI	56	5.11364	56	2	2	4	Cytosolic non-specific dipeptidase OS=Crassostrea gigas PE=4 SV=1
tr|K1QTN5|K1QTN5_CRAGI	104	4.68966	102	2	2	4	Collagen alpha-1(XIV) chain OS=Crassostrea gigas PE=4 SV=1
tr|K1QAH8|K1QAH8_CRAGI	112	1.91939	109	2	2	4	Uncharacterized protein OS=Crassostrea gigas PE=4 SV=1
tr|K1QNN9|K1QNN9_CRAGI	111	6.23188	108	2	2	4	Mitochondrial inner membrane protein OS=Crassostrea gigas PE=4 SV=1
tr|K1QVE8|K1QVE8_CRAGI	21	6	20	2	2	4	Phosphoacetylglucosamine mutase OS=Crassostrea gigas PE=3 SV=1
tr|K1QY04|K1QY04_CRAGI	78	9.79899	76	2	2	4	Radial spoke head protein 3-like protein OS=Crassostrea gigas PE=4 SV=1
tr|K1PJB0|K1PJB0_CRAGI	108	4.57413	105	2	2	4	Heat shock protein 70 B2 OS=Crassostrea gigas PE=3 SV=1
tr|K1PLV6|K1PLV6_CRAGI	55	14.5329	55	2	2	4	F-actin-capping protein subunit alpha OS=Crassostrea gigas PE=4 SV=1
tr|K1R866|K1R866_CRAGI	286	3.58527	301	2	2	4	Puromycin-sensitive aminopeptidase OS=Crassostrea gigas PE=4 SV=1
tr|K1RCW5|K1RCW5_CRAGI	158	1.36541	156	2	2	4	Eukaryotic translation initiation factor 4 gamma 3 OS=Crassostrea gigas PE=4 SV=1
tr|K1PUJ1|K1PUJ1_CRAGI	85	4.59184	83	2	2	4	Radixin OS=Crassostrea gigas PE=4 SV=1
tr|K1PE57|K1PE57_CRAGI	227	7.27273	236	2	2	4	Severin OS=Crassostrea gigas PE=4 SV=1
tr|K1QEN8|K1QEN8_CRAGI	214	7.91139	223	2	2	4	Aminoacyl tRNA synthetase complex-interacting multifunctional protein 1 OS=Crassostrea gigas PE=4 SV=1
tr|K1P5A8|K1P5A8_CRAGI	61	4.51807	61	2	2	4	Uncharacterized protein OS=Crassostrea gigas PE=4 SV=1
tr|K1QH58|K1QH58_CRAGI	5	12.2449	4	2	3	4	Succinyl-CoA ligase [GDP-forming] subunit alpha, mitochondrial OS=Crassostrea gigas PE=3 SV=1
tr|K1PU07|K1PU07_CRAGI	36	9.89305	36	2	2	4	Glutaryl-CoA dehydrogenase, mitochondrial OS=Crassostrea gigas PE=3 SV=1
tr|K1PBJ3|K1PBJ3_CRAGI	25	32.8671	24	2	2	4	Epididymal secretory protein E1 OS=Crassostrea gigas PE=4 SV=1
tr|K1R1M7|K1R1M7_CRAGI	224	3.46021	233	2	2	4	Ubiquitin-like modifier-activating enzyme 1 OS=Crassostrea gigas PE=3 SV=1
tr|K1P5K4|K1P5K4_CRAGI	20	4.08759	19	2	2	4	Cathepsin Z OS=Crassostrea gigas PE=3 SV=1
tr|K1RH30|K1RH30_CRAGI	179	1.53374	178	2	2	4	Collagen alpha-1(IV) chain OS=Crassostrea gigas PE=4 SV=1
tr|K1QE20|K1QE20_CRAGI	89	17.4825	87	2	2	4	Nucleoredoxin OS=Crassostrea gigas PE=4 SV=1
tr|K1QYF0|K1QYF0_CRAGI	26	5.08021	25	2	2	4	Putative beta-D-xylosidase 5 OS=Crassostrea gigas PE=4 SV=1
tr|K1PX59|K1PX59_CRAGI	228	7.46269	237	2	2	4	Monocarboxylate transporter 12 OS=Crassostrea gigas PE=4 SV=1
tr|K1PNF3|K1PNF3_CRAGI	212	3.87931	221	2	2	4	LIM domain-binding protein 3 OS=Crassostrea gigas PE=4 SV=1
tr|K1QBF7|K1QBF7_CRAGI	243	2.05479	252	2	2	4	Hypoxia up-regulated protein 1 OS=Crassostrea gigas PE=3 SV=1
tr|K1RH70|K1RH70_CRAGI	80	8.26446	78	2	2	4	6-phosphogluconate dehydrogenase, decarboxylating OS=Crassostrea gigas PE=3 SV=1
tr|K1PWQ2|K1PWQ2_CRAGI	2	3.53698	2	2	2	4	60 kDa neurofilament protein OS=Crassostrea gigas PE=3 SV=1
tr|K1RCF4|K1RCF4_CRAGI	178	6.76157	177	2	2	4	Translocon-associated protein subunit alpha OS=Crassostrea gigas PE=4 SV=1
tr|K1Q8D3|K1Q8D3_CRAGI	224	3.39751	233	2	2	4	Ubiquitin-like modifier-activating enzyme 1 OS=Crassostrea gigas PE=4 SV=1
tr|K1QBY4|K1QBY4_CRAGI	197	10.3139	204	2	2	4	RNA-binding protein 24-A OS=Crassostrea gigas PE=4 SV=1
tr|K1RH40|K1RH40_CRAGI	219	9.76562	228	2	2	4	Transforming growth factor-beta-induced protein ig-h3 OS=Crassostrea gigas PE=4 SV=1
tr|K1PM50|K1PM50_CRAGI	169	14.094	168	2	2	4	40S ribosomal protein S16 OS=Crassostrea gigas PE=3 SV=1
tr|K1QJU8|K1QJU8_CRAGI	63	2.7088	63	2	2	4	Putative phospholipase B-like 2 OS=Crassostrea gigas PE=4 SV=1
tr|K1QFN1|K1QFN1_CRAGI	183	15.7534	188	2	2	4	60S ribosomal protein L23 OS=Crassostrea gigas PE=3 SV=1
tr|K1R252|K1R252_CRAGI	187	6.47619	192	2	2	4	Putative methylmalonate-semialdehyde dehydrogenase [acylating], mitochondrial OS=Crassostrea gigas PE=3 SV=1
tr|K1RAU7|K1RAU7_CRAGI	154	7.19794	152	2	2	4	Uncharacterized protein OS=Crassostrea gigas PE=4 SV=1
tr|K1PAK5|K1PAK5_CRAGI	221	19.5531	230	2	2	4	Uncharacterized protein OS=Crassostrea gigas PE=4 SV=1
tr|K1QHA4|K1QHA4_CRAGI	257	7.79221	267	2	2	4	Uncharacterized protein OS=Crassostrea gigas PE=4 SV=1
tr|K1PP50|K1PP50_CRAGI	185	5.93047	190	2	2	4	Golgi integral membrane protein 4 OS=Crassostrea gigas PE=4 SV=1
tr|K1QDT3|K1QDT3_CRAGI	258	29.661	269	2	2	4	Uncharacterized protein OS=Crassostrea gigas PE=4 SV=1
tr|K1Q641|K1Q641_CRAGI	60	11.3879	60	2	2	4	Uncharacterized protein OS=Crassostrea gigas PE=4 SV=1
tr|K1S151|K1S151_CRAGI	103	10.4072	101	3	3	3	Rab GDP dissociation inhibitor beta OS=Crassostrea gigas PE=4 SV=1
tr|K1RBX7|K1RBX7_CRAGI	216	7.94603	225	3	3	3	Uncharacterized protein OS=Crassostrea gigas PE=4 SV=1
tr|K1PPC3|K1PPC3_CRAGI	98	22.1239	96	2	2	3	U6 snRNA-associated Sm-like protein LSm7 OS=Crassostrea gigas PE=4 SV=1
tr|K1PUQ5|K1PUQ5_CRAGI	81	19.5122	79	2	2	3	Histone H2B OS=Crassostrea gigas PE=3 SV=1
tr|K1R2L4|K1R2L4_CRAGI	81	19.5122	79	2	2	3	Histone H2B OS=Crassostrea gigas PE=3 SV=1
tr|K1RI55|K1RI55_CRAGI	172	16.9014	171	2	2	3	Insulin-like growth factor 2 mRNA-binding protein 3 OS=Crassostrea gigas PE=4 SV=1
tr|K1RKB8|K1RKB8_CRAGI	181	4.45402	185	2	3	3	Lymphocyte cytosolic protein 2 OS=Crassostrea gigas PE=4 SV=1
tr|K1QKU3|K1QKU3_CRAGI	204	9.82143	212	2	2	3	Uncharacterized protein OS=Crassostrea gigas PE=4 SV=1
tr|K1PGY5|K1PGY5_CRAGI	164	3.55487	163	2	2	3	Dihydropyrimidinase OS=Crassostrea gigas PE=4 SV=1
tr|K1R647|K1R647_CRAGI	6	11.1732	5	2	2	3	Lactoylglutathione lyase OS=Crassostrea gigas PE=4 SV=1
tr|K1QI06|K1QI06_CRAGI	241	7.46888	250	2	2	3	Cleavage stimulation factor 64 kDa subunit OS=Crassostrea gigas PE=4 SV=1
tr|K1PJ91|K1PJ91_CRAGI	114	4.60449	111	2	2	3	Prominin-1 OS=Crassostrea gigas PE=4 SV=1
tr|K1RCR8|K1RCR8_CRAGI	120	11.4695	117	2	2	3	Carbonyl reductase [NADPH] 1 OS=Crassostrea gigas PE=3 SV=1
tr|K1R1G4|K1R1G4_CRAGI	67	20.7407	66	2	2	3	Dynactin subunit 1 OS=Crassostrea gigas PE=4 SV=1
tr|K1PN47|K1PN47_CRAGI	263	14.1304	278	2	2	3	Succinate dehydrogenase [ubiquinone] iron-sulfur subunit, mitochondrial OS=Crassostrea gigas PE=4 SV=1
tr|K1RUK6|K1RUK6_CRAGI	281	17.7632	296	2	2	3	Calcium-regulated heat stable protein 1 OS=Crassostrea gigas PE=4 SV=1
tr|K1Q9D7|K1Q9D7_CRAGI	252	8.00781	261	2	2	3	Sorting nexin-2 OS=Crassostrea gigas PE=4 SV=1
tr|K1QXX9|K1QXX9_CRAGI	288	20.354	303	2	2	3	Cytochrome c OS=Crassostrea gigas PE=3 SV=1
tr|K1PLM3|K1PLM3_CRAGI	62	9.70874	62	2	2	3	Hydroxyacyl-coenzyme A dehydrogenase, mitochondrial OS=Crassostrea gigas PE=4 SV=1
tr|K1PAG1|K1PAG1_CRAGI	110	0.604839	107	2	2	3	Dynein beta chain, ciliary OS=Crassostrea gigas PE=4 SV=1
tr|K1QC19|K1QC19_CRAGI	279	4.78261	294	2	2	3	Plasma alpha-L-fucosidase OS=Crassostrea gigas PE=4 SV=1
tr|K1PZM9|K1PZM9_CRAGI	147	9.26573	145	2	2	3	Uncharacterized protein C4orf37-like protein OS=Crassostrea gigas PE=4 SV=1
tr|K1R7T2|K1R7T2_CRAGI	96	7.07317	94	2	2	3	Isocitrate dehydrogenase [NADP] OS=Crassostrea gigas PE=3 SV=1
tr|K1R7I9|K1R7I9_CRAGI	184	3.98089	189	2	2	3	Heterogeneous nuclear ribonucleoprotein Q OS=Crassostrea gigas PE=4 SV=1
tr|K1QCF5|K1QCF5_CRAGI	261	4.0493	273	2	2	3	Fumarate hydratase class I, aerobic OS=Crassostrea gigas PE=4 SV=1
tr|K1QRQ2|K1QRQ2_CRAGI	174	4.61255	173	2	2	3	Glutamate dehydrogenase OS=Crassostrea gigas PE=3 SV=1
tr|K1PEX5|K1PEX5_CRAGI	273	3.88098	288	2	2	3	Protein hu-li tai shao OS=Crassostrea gigas PE=4 SV=1
tr|K1PRD3|K1PRD3_CRAGI	124	1.01868	121	2	2	3	IgGFc-binding protein OS=Crassostrea gigas PE=4 SV=1
tr|K1R2K6|K1R2K6_CRAGI	81	19.5122	79	2	2	3	Histone H2B OS=Crassostrea gigas PE=3 SV=1
tr|K1Q3N8|K1Q3N8_CRAGI	218	6.77467	227	2	2	3	Src substrate cortactin OS=Crassostrea gigas PE=4 SV=1
tr|K1QAN0|K1QAN0_CRAGI	180	13.5593	184	2	2	3	Mammalian ependymin-related protein 1 (Fragment) OS=Crassostrea gigas PE=4 SV=1
tr|K1RXG9|K1RXG9_CRAGI	217	12.6316	226	2	2	3	Heme-binding protein 2 OS=Crassostrea gigas PE=4 SV=1
tr|K1QTB6|K1QTB6_CRAGI	100	12.7586	98	2	2	3	Cathepsin L1 OS=Crassostrea gigas PE=3 SV=1
tr|K1QWC3|K1QWC3_CRAGI	194	13.0802	200	2	2	3	40S ribosomal protein S3 OS=Crassostrea gigas PE=3 SV=1
tr|K1QYH5|K1QYH5_CRAGI	199	6.93878	207	2	2	3	Ubiquitin carboxyl-terminal hydrolase OS=Crassostrea gigas PE=3 SV=1
tr|K1RNB5|K1RNB5_CRAGI	251	4.04412	260	2	2	3	Propionyl-CoA carboxylase beta chain, mitochondrial OS=Crassostrea gigas PE=4 SV=1
tr|K1P5D4|K1P5D4_CRAGI	189	4.33673	194	2	2	3	Cysteine synthase OS=Crassostrea gigas PE=4 SV=1
tr|K1QMD3|K1QMD3_CRAGI	272	8.54701	287	2	2	3	Glycerol-3-phosphate dehydrogenase [NAD+], cytoplasmic OS=Crassostrea gigas PE=3 SV=1
tr|K1PUM5|K1PUM5_CRAGI	70	3.50691	69	2	2	3	Cytoplasmic aconitate hydratase OS=Crassostrea gigas PE=4 SV=1
tr|K1QH07|K1QH07_CRAGI	98	36.2319	96	2	2	3	U6 snRNA-associated Sm-like protein LSm7 (Fragment) OS=Crassostrea gigas PE=4 SV=1
tr|K1QYJ3|K1QYJ3_CRAGI	213	3.75587	222	2	2	3	Protein disulfide-isomerase A5 OS=Crassostrea gigas PE=3 SV=1
tr|K1RJ71|K1RJ71_CRAGI	210	20	219	2	2	3	UPF0686 protein C11orf1-like protein OS=Crassostrea gigas PE=4 SV=1
tr|K1QRL1|K1QRL1_CRAGI	72	14.7679	71	2	2	3	Uncharacterized protein OS=Crassostrea gigas PE=4 SV=1
tr|K1PRX2|K1PRX2_CRAGI	65	1.77696	64	2	2	3	Uncharacterized protein OS=Crassostrea gigas PE=4 SV=1
tr|K1Q450|K1Q450_CRAGI	195	25.2101	201	2	2	3	Uncharacterized protein OS=Crassostrea gigas PE=4 SV=1
tr|K1RHP9|K1RHP9_CRAGI	151	11.1111	149	2	2	3	Uncharacterized protein OS=Crassostrea gigas PE=4 SV=1
tr|K1QNZ4|K1QNZ4_CRAGI	256	7.9918	266	2	2	3	Uncharacterized protein C19orf45 OS=Crassostrea gigas PE=4 SV=1
tr|K1QP17|K1QP17_CRAGI	205	3.90879	213	2	2	3	Caprin-1 OS=Crassostrea gigas PE=4 SV=1
tr|K1Q0U6|K1Q0U6_CRAGI	235	9.23695	244	2	2	3	Uncharacterized protein OS=Crassostrea gigas PE=4 SV=1
tr|K1QER7|K1QER7_CRAGI	208	4.49102	217	2	2	3	Uncharacterized protein OS=Crassostrea gigas PE=4 SV=1
tr|K1QC68|K1QC68_CRAGI	142	12.6482	140	2	2	3	Laminin subunit beta-2 OS=Crassostrea gigas PE=4 SV=1
tr|K1RBD1|K1RBD1_CRAGI	69	11.4007	68	2	2	3	Uncharacterized protein OS=Crassostrea gigas PE=4 SV=1
tr|K1R8Y7|K1R8Y7_CRAGI	247	11.4973	256	2	3	3	Uncharacterized protein OS=Crassostrea gigas PE=4 SV=1
tr|K1QMV2|K1QMV2_CRAGI	240	4.74138	249	2	2	2	Dynein intermediate chain 3, ciliary OS=Crassostrea gigas PE=4 SV=1
tr|K1RD83|K1RD83_CRAGI	200	5.70825	208	2	2	2	Serine hydroxymethyltransferase OS=Crassostrea gigas PE=3 SV=1
tr|K1Q9V3|K1Q9V3_CRAGI	293	4.55975	309	2	2	2	V-type proton ATPase catalytic subunit A OS=Crassostrea gigas PE=3 SV=1
tr|K1QVE2|K1QVE2_CRAGI	209	1.54462	218	2	2	2	Melanoma inhibitory activity protein 3 OS=Crassostrea gigas PE=4 SV=1
tr|K1R7V8|K1R7V8_CRAGI	246	10.757	255	2	2	2	Protein-L-isoaspartate O-methyltransferase OS=Crassostrea gigas PE=3 SV=1
tr|K1QY97|K1QY97_CRAGI	47	5.02283	47	2	2	2	Vasodilator-stimulated phosphoprotein OS=Crassostrea gigas PE=4 SV=1
tr|K1QFI3|K1QFI3_CRAGI	159	2.35955	157	2	2	2	Apoptosis-inducing factor 3 OS=Crassostrea gigas PE=4 SV=1
tr|K1RE19|K1RE19_CRAGI	294	8.8785	310	2	2	2	V-type proton ATPase subunit S1 OS=Crassostrea gigas PE=4 SV=1
tr|K1R7Q9|K1R7Q9_CRAGI	236	9.14286	245	2	2	2	Uncharacterized protein OS=Crassostrea gigas PE=4 SV=1

## Sheet: JU-1
Accession	Cluster	Coverage	Protein Group	Distinct Peptides	Distinct Matches	Filtered Spectra	Description
tr|K1RSS3|K1RSS3_CRAGI	294	29.7702	315	44	59	124	Myosin heavy chain, striated muscle OS=Crassostrea gigas PE=4 SV=1
tr|K1QB61|K1QB61_CRAGI	323	8.49863	397	33	37	63	Protocadherin Fat 4 OS=Crassostrea gigas PE=4 SV=1
tr|K1PW06|K1PW06_CRAGI	79	18.7334	76	32	40	73	Filamin-C OS=Crassostrea gigas PE=4 SV=1
tr|K1PAG1|K1PAG1_CRAGI	90	9.319	87	27	28	49	Dynein beta chain, ciliary OS=Crassostrea gigas PE=4 SV=1
tr|K1QRU8|K1QRU8_CRAGI	294	24.8756	299	22	26	52	Myosin heavy chain, striated muscle OS=Crassostrea gigas PE=4 SV=1
tr|K1RVK9|K1RVK9_CRAGI	468	11.4286	495	22	23	43	Titin OS=Crassostrea gigas PE=4 SV=1
tr|K1PNR3|K1PNR3_CRAGI	447	18.6532	473	20	22	39	Clathrin heavy chain 1 OS=Crassostrea gigas PE=4 SV=1
tr|K1PTY5|K1PTY5_CRAGI	401	2.98448	421	18	18	31	Protocadherin Fat 4 OS=Crassostrea gigas PE=4 SV=1
tr|K1QIR8|K1QIR8_CRAGI	251	41.4523	254	17	21	51	78 kDa glucose-regulated protein OS=Crassostrea gigas PE=3 SV=1
tr|K1QXX7|K1QXX7_CRAGI	402	15.2866	422	16	19	32	Myosin heavy chain, non-muscle (Fragment) OS=Crassostrea gigas PE=4 SV=1
tr|K1R0Q6|K1R0Q6_CRAGI	124	6.77781	122	16	17	35	Laminin subunit alpha OS=Crassostrea gigas PE=4 SV=1
tr|K1PN21|K1PN21_CRAGI	158	46.9663	454	16	22	64	Tubulin beta chain OS=Crassostrea gigas PE=3 SV=1
tr|K1R278|K1R278_CRAGI	158	50.4484	455	16	21	51	Tubulin beta chain OS=Crassostrea gigas PE=3 SV=1
tr|K1R0L4|K1R0L4_CRAGI	444	23.5238	469	15	20	41	Sodium/potassium-transporting ATPase subunit alpha OS=Crassostrea gigas PE=3 SV=1
tr|K1R6E6|K1R6E6_CRAGI	319	5.06159	331	15	17	26	Basement membrane-specific heparan sulfate proteoglycan core protein OS=Crassostrea gigas PE=4 SV=1
tr|K1QAJ5|K1QAJ5_CRAGI	158	46.62	453	15	21	64	Tubulin beta chain OS=Crassostrea gigas PE=3 SV=1
tr|K1R7V7|K1R7V7_CRAGI	158	44.843	453	15	21	64	Tubulin beta chain OS=Crassostrea gigas PE=3 SV=1
tr|K1RWW5|K1RWW5_CRAGI	95	54.8309	92	14	20	46	ATP synthase subunit beta OS=Crassostrea gigas PE=3 SV=1
tr|K1Q6X5|K1Q6X5_CRAGI	19	34.5455	18	14	16	33	Protein disulfide-isomerase OS=Crassostrea gigas PE=3 SV=1
tr|K1QFW9|K1QFW9_CRAGI	182	21.7391	181	13	15	25	Uncharacterized protein OS=Crassostrea gigas PE=4 SV=1
tr|K1PTA3|K1PTA3_CRAGI	173	5.44515	172	12	13	26	Collagen alpha-4(VI) chain OS=Crassostrea gigas PE=4 SV=1
tr|K1QTC1|K1QTC1_CRAGI	465	18.0964	492	12	17	42	Paramyosin OS=Crassostrea gigas PE=4 SV=1
tr|K1Q9V3|K1Q9V3_CRAGI	223	30.9748	226	12	12	24	V-type proton ATPase catalytic subunit A OS=Crassostrea gigas PE=3 SV=1
tr|K1PPU7|K1PPU7_CRAGI	59	3.05805	56	11	11	19	Hemicentin-1 OS=Crassostrea gigas PE=4 SV=1
tr|K1PBC0|K1PBC0_CRAGI	510	20.712	539	10	13	26	Non-neuronal cytoplasmic intermediate filament protein OS=Crassostrea gigas PE=3 SV=1
tr|K1PE00|K1PE00_CRAGI	53	36.6316	379	10	16	76	Tubulin alpha-1C chain OS=Crassostrea gigas PE=3 SV=1
tr|K1RWD4|K1RWD4_CRAGI	56	41.2234	311	10	16	52	Actin, cytoplasmic OS=Crassostrea gigas PE=3 SV=1
tr|K1RZ99|K1RZ99_CRAGI	145	22.9489	143	10	14	25	Filamin-A OS=Crassostrea gigas PE=4 SV=1
tr|K1QWZ6|K1QWZ6_CRAGI	239	25.4153	242	10	12	30	Dolichyl-diphosphooligosaccharide--protein glycosyltransferase subunit 1 OS=Crassostrea gigas PE=4 SV=1
tr|K1R1X5|K1R1X5_CRAGI	252	38.8747	255	10	11	35	Calponin-2 OS=Crassostrea gigas PE=4 SV=1
tr|K1PX83|K1PX83_CRAGI	60	3.27623	263	10	12	22	Dynein heavy chain 5, axonemal OS=Crassostrea gigas PE=4 SV=1
tr|C4NY62|C4NY62_CRAGI	56	35.1064	312	9	14	37	Actin OS=Crassostrea gigas GN=act PE=2 SV=1
tr|Q8TA69|Q8TA69_CRAGI	56	35.1064	314	9	14	47	Actin 2 OS=Crassostrea gigas GN=actin 2 PE=2 SV=1
tr|K1QSQ9|K1QSQ9_CRAGI	277	17.7003	281	9	9	15	Putative ATP-dependent RNA helicase an3 OS=Crassostrea gigas PE=4 SV=1
tr|K1PZ82|K1PZ82_CRAGI	5	5.5368	5	9	10	18	Collagen alpha-3(VI) chain OS=Crassostrea gigas PE=4 SV=1
tr|K1Q7T5|K1Q7T5_CRAGI	386	23.374	406	9	9	16	Protein disulfide-isomerase A3 OS=Crassostrea gigas PE=3 SV=1
tr|K1RZE2|K1RZE2_CRAGI	164	22.0721	163	9	9	17	Isocitrate dehydrogenase [NADP] OS=Crassostrea gigas PE=3 SV=1
tr|K1PNQ5|K1PNQ5_CRAGI	15	13.9889	14	9	10	17	Heat shock protein HSP 90-alpha 1 OS=Crassostrea gigas PE=3 SV=1
tr|K1R6Z7|K1R6Z7_CRAGI	207	22.2423	207	9	11	17	ATP synthase subunit alpha OS=Crassostrea gigas PE=3 SV=1
tr|K1QHI6|K1QHI6_CRAGI	60	2.75106	57	9	11	19	Dynein heavy chain 5, axonemal OS=Crassostrea gigas PE=4 SV=1
tr|K1QGS8|K1QGS8_CRAGI	65	24.026	62	9	11	27	Elongation factor 1-alpha OS=Crassostrea gigas PE=3 SV=1
tr|K1QU53|K1QU53_CRAGI	272	13.3176	276	8	9	18	NAD(P) transhydrogenase, mitochondrial OS=Crassostrea gigas PE=4 SV=1
tr|K1R6J7|K1R6J7_CRAGI	56	32.1809	313	8	12	42	Actin OS=Crassostrea gigas PE=3 SV=1
tr|K1QEA6|K1QEA6_CRAGI	10	19.5584	99	8	9	16	Phosphoenolpyruvate carboxykinase [GTP] OS=Crassostrea gigas PE=3 SV=1
tr|K1QK11|K1QK11_CRAGI	112	3.1	110	8	9	14	Dynein heavy chain 7, axonemal OS=Crassostrea gigas PE=4 SV=1
tr|K1R5R4|K1R5R4_CRAGI	9	2.42377	9	8	8	13	Dynein heavy chain 10, axonemal OS=Crassostrea gigas PE=4 SV=1
tr|K1PE57|K1PE57_CRAGI	146	40.6061	144	8	9	18	Severin OS=Crassostrea gigas PE=4 SV=1
tr|K1P5Z3|K1P5Z3_CRAGI	399	23.2346	419	8	10	22	Lysosomal aspartic protease OS=Crassostrea gigas PE=3 SV=1
tr|K1Q4S5|K1Q4S5_CRAGI	425	7.98631	447	8	8	14	Cadherin-87A OS=Crassostrea gigas PE=4 SV=1
tr|K1QIU9|K1QIU9_CRAGI	199	7.29483	199	8	10	18	Laminin subunit gamma-1 OS=Crassostrea gigas PE=4 SV=1
tr|K1R512|K1R512_CRAGI	274	10.7607	278	8	10	16	Uncharacterized protein OS=Crassostrea gigas PE=4 SV=1
tr|K1QG58|K1QG58_CRAGI	56	32.1809	313	8	12	42	Actin OS=Crassostrea gigas PE=3 SV=1
tr|K1PWQ2|K1PWQ2_CRAGI	109	11.6827	107	8	11	23	60 kDa neurofilament protein OS=Crassostrea gigas PE=3 SV=1
tr|K1QY50|K1QY50_CRAGI	248	25.183	251	8	9	20	Low-density lipoprotein receptor-related protein 6 OS=Crassostrea gigas PE=4 SV=1
tr|K1PNZ5|K1PNZ5_CRAGI	142	27.7886	140	8	9	17	Catalase OS=Crassostrea gigas PE=3 SV=1
tr|K1RKC1|K1RKC1_CRAGI	456	16.5803	482	8	11	23	Far upstream element-binding protein 3 OS=Crassostrea gigas PE=4 SV=1
tr|K1R1B3|K1R1B3_CRAGI	294	18.118	506	8	9	18	Myosin heavy chain, striated muscle OS=Crassostrea gigas PE=4 SV=1
tr|K1QFR9|K1QFR9_CRAGI	357	5.4568	372	8	8	13	Spectrin beta chain OS=Crassostrea gigas PE=4 SV=1
tr|K1RTR1|K1RTR1_CRAGI	47	9.94624	45	7	7	13	ATP-citrate synthase OS=Crassostrea gigas PE=4 SV=1
tr|K1R2Q9|K1R2Q9_CRAGI	258	22.1374	261	7	8	15	Aspartate aminotransferase OS=Crassostrea gigas PE=3 SV=1
tr|K1RB89|K1RB89_CRAGI	8	20.1646	8	7	7	13	Alanine--glyoxylate aminotransferase 2, mitochondrial OS=Crassostrea gigas PE=3 SV=1
tr|K1QQR1|K1QQR1_CRAGI	507	14.5858	536	7	7	13	Major vault protein OS=Crassostrea gigas PE=4 SV=1
tr|K1QMY1|K1QMY1_CRAGI	295	15.9642	300	7	8	14	Aconitate hydratase, mitochondrial OS=Crassostrea gigas PE=4 SV=1
tr|K1R866|K1R866_CRAGI	409	11.3372	430	7	7	13	Puromycin-sensitive aminopeptidase OS=Crassostrea gigas PE=4 SV=1
tr|K1Q5G6|K1Q5G6_CRAGI	177	19.3548	176	7	8	17	60 kDa heat shock protein, mitochondrial OS=Crassostrea gigas PE=3 SV=1
tr|K1QSB0|K1QSB0_CRAGI	216	30.8605	217	7	7	13	Fructose-1,6-bisphosphatase 1 OS=Crassostrea gigas PE=3 SV=1
tr|K1QME7|K1QME7_CRAGI	61	25.2212	58	7	7	15	Tektin-4 OS=Crassostrea gigas PE=4 SV=1
tr|K1RGD1|K1RGD1_CRAGI	13	20.5986	12	7	7	12	Delta-1-pyrroline-5-carboxylate dehydrogenase, mitochondrial OS=Crassostrea gigas PE=3 SV=1
tr|K1RH58|K1RH58_CRAGI	328	12.2727	341	7	7	15	Alpha-actinin, sarcomeric OS=Crassostrea gigas PE=4 SV=1
tr|K1QHM2|K1QHM2_CRAGI	212	15.4391	212	7	10	20	Dolichyl-diphosphooligosaccharide--protein glycosyltransferase subunit 2 OS=Crassostrea gigas PE=4 SV=1
tr|K1QZU8|K1QZU8_CRAGI	321	7.74854	333	7	8	12	Plasma membrane calcium-transporting ATPase 3 OS=Crassostrea gigas PE=4 SV=1
tr|K1QCE7|K1QCE7_CRAGI	415	10.3881	436	7	7	13	Uncharacterized protein OS=Crassostrea gigas PE=4 SV=1
tr|A5LGH1|A5LGH1_CRAGI	298	29.6429	303	6	6	13	Voltage-dependent anion channel OS=Crassostrea gigas GN=VDAC PE=2 SV=1
tr|K1QFM5|K1QFM5_CRAGI	53	18.6722	380	6	10	38	Tubulin alpha-1C chain OS=Crassostrea gigas PE=3 SV=1
tr|K1PGY5|K1PGY5_CRAGI	493	14.2195	522	6	7	15	Dihydropyrimidinase OS=Crassostrea gigas PE=4 SV=1
tr|K1P8G1|K1P8G1_CRAGI	306	16.1765	317	6	7	12	Heterogeneous nuclear ribonucleoprotein H OS=Crassostrea gigas PE=4 SV=1
tr|K1RFW1|K1RFW1_CRAGI	82	4.86976	79	6	6	9	Putative sulfite oxidase, mitochondrial OS=Crassostrea gigas PE=4 SV=1
tr|K1PXS8|K1PXS8_CRAGI	2	31.0448	2	6	6	15	Calreticulin OS=Crassostrea gigas PE=3 SV=1
tr|K1R6J8|K1R6J8_CRAGI	482	21.2707	510	6	6	10	Wnt inhibitory factor 1 OS=Crassostrea gigas PE=4 SV=1
tr|K1QI28|K1QI28_CRAGI	278	25.4789	282	6	7	15	V-type proton ATPase subunit B OS=Crassostrea gigas PE=3 SV=1
tr|K1R2K2|K1R2K2_CRAGI	253	35.2941	256	6	7	16	Periostin OS=Crassostrea gigas PE=4 SV=1
tr|K1RWX7|K1RWX7_CRAGI	440	3.68809	465	6	7	8	Metabotropic glutamate receptor 3 OS=Crassostrea gigas PE=4 SV=1
tr|K1QX26|K1QX26_CRAGI	15	12.3845	161	6	6	10	Endoplasmin OS=Crassostrea gigas PE=3 SV=1
tr|K1R554|K1R554_CRAGI	344	5.6444	359	6	6	13	Electroneutral sodium bicarbonate exchanger 1 OS=Crassostrea gigas PE=4 SV=1
tr|K1QHI5|K1QHI5_CRAGI	191	6.69578	190	6	7	12	Pyruvate carboxylase, mitochondrial OS=Crassostrea gigas PE=4 SV=1
tr|K1QNT7|K1QNT7_CRAGI	49	19.2678	47	6	7	13	Aldehyde dehydrogenase, mitochondrial OS=Crassostrea gigas PE=3 SV=1
tr|K1QXY2|K1QXY2_CRAGI	298	26.2658	303	6	6	13	Voltage-dependent anion-selective channel protein 2 OS=Crassostrea gigas PE=4 SV=1
tr|K1QVV5|K1QVV5_CRAGI	253	35.4167	256	6	7	16	Periostin OS=Crassostrea gigas PE=4 SV=1
tr|K1QBH0|K1QBH0_CRAGI	508	4.11286	537	6	7	13	Uncharacterized protein OS=Crassostrea gigas PE=4 SV=1
tr|K1PWN1|K1PWN1_CRAGI	411	13.4438	432	6	6	9	Uncharacterized protein OS=Crassostrea gigas PE=4 SV=1
tr|K1QTV1|K1QTV1_CRAGI	3	3.65548	3	6	6	10	Uncharacterized protein OS=Crassostrea gigas PE=4 SV=1
tr|K1QA13|K1QA13_CRAGI	394	10.2794	414	6	7	14	Calcium-transporting ATPase sarcoplasmic/endoplasmic reticulum type OS=Crassostrea gigas PE=3 SV=1
tr|K1P9D0|K1P9D0_CRAGI	346	13.3713	361	6	7	13	Stress-70 protein, mitochondrial OS=Crassostrea gigas PE=3 SV=1
tr|K1RH70|K1RH70_CRAGI	424	22.5207	446	6	7	15	6-phosphogluconate dehydrogenase, decarboxylating OS=Crassostrea gigas PE=3 SV=1
tr|K1QHK9|K1QHK9_CRAGI	249	1.96874	252	6	7	12	Dynein heavy chain, cytoplasmic OS=Crassostrea gigas PE=4 SV=1
tr|K1QHH8|K1QHH8_CRAGI	352	8.68687	367	6	6	9	Putative 10-formyltetrahydrofolate dehydrogenase ALDH1L2 OS=Crassostrea gigas PE=3 SV=1
tr|K1QMD3|K1QMD3_CRAGI	178	26.2108	177	6	6	10	Glycerol-3-phosphate dehydrogenase [NAD+], cytoplasmic OS=Crassostrea gigas PE=3 SV=1
tr|K1R973|K1R973_CRAGI	138	27.3973	136	6	7	13	Chloride intracellular channel exc-4 OS=Crassostrea gigas PE=4 SV=1
tr|K1Q086|K1Q086_CRAGI	51	3.29308	49	6	7	13	Ankyrin-2 OS=Crassostrea gigas PE=4 SV=1
tr|K1QMS2|K1QMS2_CRAGI	323	10.0552	336	6	7	12	Cadherin EGF LAG seven-pass G-type receptor 3 OS=Crassostrea gigas PE=4 SV=1
tr|K1QLS3|K1QLS3_CRAGI	262	25.4697	266	6	8	15	Cytochrome b-c1 complex subunit 2, mitochondrial OS=Crassostrea gigas PE=3 SV=1
tr|K1S151|K1S151_CRAGI	226	21.4932	229	6	8	15	Rab GDP dissociation inhibitor beta OS=Crassostrea gigas PE=4 SV=1
tr|K1R252|K1R252_CRAGI	372	16.7619	390	6	6	12	Putative methylmalonate-semialdehyde dehydrogenase [acylating], mitochondrial OS=Crassostrea gigas PE=3 SV=1
tr|K1S2C8|K1S2C8_CRAGI	396	12.3001	416	5	5	8	Tyrosine-protein phosphatase Lar OS=Crassostrea gigas PE=4 SV=1
tr|K1RDG2|K1RDG2_CRAGI	483	23.2446	511	5	5	8	Na(+)/H(+) exchange regulatory cofactor NHE-RF1 OS=Crassostrea gigas PE=4 SV=1
tr|K1PZP6|K1PZP6_CRAGI	506	7.78923	535	5	5	9	Coatomer subunit gamma OS=Crassostrea gigas PE=3 SV=1
tr|K1QX37|K1QX37_CRAGI	419	7.34266	440	5	5	7	Enolase OS=Crassostrea gigas PE=3 SV=1
tr|K1QXS6|K1QXS6_CRAGI	455	15.7025	481	5	5	13	Heterogeneous nuclear ribonucleoprotein A2-like protein 1 OS=Crassostrea gigas PE=4 SV=1
tr|K1RF69|K1RF69_CRAGI	385	2.08791	405	5	5	8	Aminopeptidase N OS=Crassostrea gigas PE=4 SV=1
tr|K1QR72|K1QR72_CRAGI	434	14.2857	459	5	6	11	Dipeptidyl-peptidase 3 OS=Crassostrea gigas PE=4 SV=1
tr|K1PUJ1|K1PUJ1_CRAGI	134	10.7143	132	5	6	10	Radixin OS=Crassostrea gigas PE=4 SV=1
tr|K1Q1Q9|K1Q1Q9_CRAGI	504	8.4989	533	5	6	11	Alpha-aminoadipic semialdehyde synthase, mitochondrial OS=Crassostrea gigas PE=4 SV=1
tr|K1QKQ8|K1QKQ8_CRAGI	487	29.5082	515	5	5	9	THO complex subunit 4-A OS=Crassostrea gigas PE=4 SV=1
tr|K1QQV6|K1QQV6_CRAGI	213	25	213	5	6	11	Collagen alpha-1(XII) chain OS=Crassostrea gigas PE=4 SV=1
tr|K1QAB1|K1QAB1_CRAGI	96	7.52033	93	5	5	8	AP-2 complex subunit alpha-2 OS=Crassostrea gigas PE=4 SV=1
tr|K1PWP8|K1PWP8_CRAGI	469	10.8992	496	5	5	9	Echinoderm microtubule-associated protein-like 1 OS=Crassostrea gigas PE=4 SV=1
tr|K1QTD6|K1QTD6_CRAGI	142	23.913	203	5	5	10	Catalase OS=Crassostrea gigas PE=4 SV=1
tr|K1QHR5|K1QHR5_CRAGI	150	7.96253	148	5	6	13	Uncharacterized protein OS=Crassostrea gigas PE=4 SV=1
tr|K1Q4S7|K1Q4S7_CRAGI	2	16.5736	443	5	5	13	Calreticulin OS=Crassostrea gigas PE=3 SV=1
tr|K1QYT5|K1QYT5_CRAGI	491	11.1332	520	5	5	10	Phosphate carrier protein, mitochondrial OS=Crassostrea gigas PE=3 SV=1
tr|K1R7T2|K1R7T2_CRAGI	464	16.0976	491	5	5	8	Isocitrate dehydrogenase [NADP] OS=Crassostrea gigas PE=3 SV=1
tr|K1PVK1|K1PVK1_CRAGI	446	9.32704	472	5	5	8	Uncharacterized protein OS=Crassostrea gigas PE=4 SV=1
tr|K1R7I9|K1R7I9_CRAGI	184	9.07643	183	5	5	9	Heterogeneous nuclear ribonucleoprotein Q OS=Crassostrea gigas PE=4 SV=1
tr|K1R8I8|K1R8I8_CRAGI	50	15.4959	48	5	5	10	Uncharacterized protein OS=Crassostrea gigas PE=3 SV=1
tr|K1PEX5|K1PEX5_CRAGI	157	8.53816	155	5	5	8	Protein hu-li tai shao OS=Crassostrea gigas PE=4 SV=1
tr|K1QR13|K1QR13_CRAGI	410	6.7696	431	5	5	8	Disks large-like protein 1 OS=Crassostrea gigas PE=4 SV=1
tr|K1QBF7|K1QBF7_CRAGI	66	7.82779	63	5	5	8	Hypoxia up-regulated protein 1 OS=Crassostrea gigas PE=3 SV=1
tr|K1R0Y9|K1R0Y9_CRAGI	104	19.9346	102	5	6	33	ADP,ATP carrier protein OS=Crassostrea gigas PE=3 SV=1
tr|K1R289|K1R289_CRAGI	123	6.84932	121	5	6	11	Collagen alpha-3(VI) chain OS=Crassostrea gigas PE=4 SV=1
tr|K1QE94|K1QE94_CRAGI	308	17.9817	319	5	8	15	Alpha-N-acetylgalactosaminidase OS=Crassostrea gigas PE=4 SV=1
tr|K1QGK2|K1QGK2_CRAGI	122	7.78816	120	5	5	9	Coatomer subunit beta OS=Crassostrea gigas PE=3 SV=1
tr|K1R5L7|K1R5L7_CRAGI	374	4.86527	392	5	6	10	Titin OS=Crassostrea gigas PE=4 SV=1
tr|K1R005|K1R005_CRAGI	282	5.6686	286	5	5	6	Filamin-C (Fragment) OS=Crassostrea gigas PE=4 SV=1
tr|K1Q1J1|K1Q1J1_CRAGI	300	20.9709	305	5	8	18	Uncharacterized protein OS=Crassostrea gigas PE=4 SV=1
tr|K1QLY8|K1QLY8_CRAGI	163	7.99112	162	5	5	6	Uncharacterized protein OS=Crassostrea gigas PE=4 SV=1
tr|K1RJ70|K1RJ70_CRAGI	105	12.3106	103	4	5	10	Cytosolic non-specific dipeptidase OS=Crassostrea gigas PE=4 SV=1
tr|K1QKF1|K1QKF1_CRAGI	326	2.19423	339	4	4	7	Deleted in malignant brain tumors 1 protein OS=Crassostrea gigas PE=4 SV=1
tr|K1S2N7|K1S2N7_CRAGI	94	2.32448	91	4	4	8	Translational activator GCN1 OS=Crassostrea gigas PE=4 SV=1
tr|K1QHG2|K1QHG2_CRAGI	478	13.617	505	4	5	7	Leucine-rich repeats and immunoglobulin-like domains protein 3 OS=Crassostrea gigas PE=4 SV=1
tr|K1RI55|K1RI55_CRAGI	285	30.2817	289	4	4	6	Insulin-like growth factor 2 mRNA-binding protein 3 OS=Crassostrea gigas PE=4 SV=1
tr|K1PVA1|K1PVA1_CRAGI	206	6.50814	402	4	5	7	Transitional endoplasmic reticulum ATPase OS=Crassostrea gigas PE=3 SV=1
tr|K1Q5P7|K1Q5P7_CRAGI	367	40.4651	385	4	5	8	Peptidyl-prolyl cis-trans isomerase B OS=Crassostrea gigas PE=3 SV=1
tr|K1R282|K1R282_CRAGI	81	5.71109	78	4	4	7	Adenylate kinase isoenzyme 5 OS=Crassostrea gigas PE=3 SV=1
tr|K1QWX2|K1QWX2_CRAGI	269	18.1529	273	4	4	5	60S acidic ribosomal protein P0 OS=Crassostrea gigas PE=3 SV=1
tr|K1PBN1|K1PBN1_CRAGI	234	5.07025	237	4	6	11	Phospholipase D1 OS=Crassostrea gigas PE=4 SV=1
tr|K1QMX5|K1QMX5_CRAGI	176	5.49339	175	4	4	6	Uncharacterized protein OS=Crassostrea gigas PE=4 SV=1
tr|K1PP20|K1PP20_CRAGI	264	18.0723	268	4	4	10	Mammalian ependymin-related protein 1 OS=Crassostrea gigas PE=4 SV=1
tr|K1Q109|K1Q109_CRAGI	379	3.7474	398	4	4	5	Neurexin-4 OS=Crassostrea gigas PE=4 SV=1
tr|K1R4D4|K1R4D4_CRAGI	343	15.7895	358	4	5	9	40S ribosomal protein SA OS=Crassostrea gigas PE=3 SV=1
tr|K1PQI4|K1PQI4_CRAGI	310	22.9032	321	4	6	11	Enolase-phosphatase E1 OS=Crassostrea gigas PE=3 SV=1
tr|K1PJF5|K1PJF5_CRAGI	18	5.63003	17	4	4	8	Transmembrane protein 2 OS=Crassostrea gigas PE=4 SV=1
tr|K1RGK4|K1RGK4_CRAGI	377	5.73871	395	4	4	8	Villin-1 OS=Crassostrea gigas PE=4 SV=1
tr|K1R7F6|K1R7F6_CRAGI	429	16	451	4	6	12	Cystathionine gamma-lyase OS=Crassostrea gigas PE=3 SV=1
tr|K1QM48|K1QM48_CRAGI	121	26.3699	119	4	5	10	Uncharacterized protein OS=Crassostrea gigas PE=4 SV=1
tr|K1PKN2|K1PKN2_CRAGI	280	1.67212	284	4	4	6	Papilin OS=Crassostrea gigas PE=4 SV=1
tr|K1QET2|K1QET2_CRAGI	332	4.23108	346	4	4	7	Coatomer subunit alpha OS=Crassostrea gigas PE=4 SV=1
tr|K1R7L4|K1R7L4_CRAGI	304	5.9293	310	4	4	6	Neural cell adhesion molecule 1 OS=Crassostrea gigas PE=4 SV=1
tr|K1RBC9|K1RBC9_CRAGI	62	8.63309	59	4	4	8	Transketolase-like protein 2 OS=Crassostrea gigas PE=4 SV=1
tr|K1QX16|K1QX16_CRAGI	496	11.746	525	4	6	9	Tyrosine-protein phosphatase Lar OS=Crassostrea gigas PE=4 SV=1
tr|K1QCU9|K1QCU9_CRAGI	158	22.7907	156	4	6	15	Tubulin beta chain OS=Crassostrea gigas PE=4 SV=1
tr|K1PV02|K1PV02_CRAGI	237	9.40171	240	4	4	7	Succinate-semialdehyde dehydrogenase, mitochondrial OS=Crassostrea gigas PE=3 SV=1
tr|K1Q948|K1Q948_CRAGI	338	6.44444	353	4	4	7	Phosphorylase OS=Crassostrea gigas PE=3 SV=1
tr|K1QSX8|K1QSX8_CRAGI	229	3.03313	232	4	4	7	ATPase family AAA domain-containing protein 2B OS=Crassostrea gigas PE=3 SV=1
tr|K1PVV4|K1PVV4_CRAGI	364	7.51979	381	4	5	9	N-acetylated-alpha-linked acidic dipeptidase 2 OS=Crassostrea gigas PE=4 SV=1
tr|K1QRU9|K1QRU9_CRAGI	116	12.2951	114	4	4	7	Epidermal growth factor receptor kinase substrate 8-like protein 1 OS=Crassostrea gigas PE=4 SV=1
tr|K1RM80|K1RM80_CRAGI	336	15.262	351	4	4	8	Citrate synthase OS=Crassostrea gigas PE=3 SV=1
tr|K1QYF0|K1QYF0_CRAGI	125	6.14973	123	4	4	5	Putative beta-D-xylosidase 5 OS=Crassostrea gigas PE=4 SV=1
tr|K1S6S4|K1S6S4_CRAGI	406	16.1094	426	4	4	8	Astacin OS=Crassostrea gigas PE=3 SV=1
tr|K1Q1J4|K1Q1J4_CRAGI	324	7.9118	337	4	4	6	Protein disabled OS=Crassostrea gigas PE=4 SV=1
tr|K1P8W6|K1P8W6_CRAGI	21	13.0548	191	4	4	5	60S ribosomal protein L4 OS=Crassostrea gigas PE=4 SV=1
tr|K1P6B3|K1P6B3_CRAGI	448	13.198	474	4	4	6	Endoplasmic reticulum resident protein ERp44 OS=Crassostrea gigas PE=4 SV=1
tr|K1PBH3|K1PBH3_CRAGI	112	1.5733	219	4	4	9	Dynein heavy chain 3, axonemal OS=Crassostrea gigas PE=4 SV=1
tr|K1QGA2|K1QGA2_CRAGI	171	13.9381	170	4	5	9	Flotillin-2 OS=Crassostrea gigas PE=4 SV=1
tr|K1R9T2|K1R9T2_CRAGI	492	7.27532	521	4	4	6	Eukaryotic translation initiation factor 3 subunit B OS=Crassostrea gigas PE=3 SV=1
tr|K1RCT9|K1RCT9_CRAGI	254	14.2857	257	4	6	12	Carboxypeptidase B OS=Crassostrea gigas PE=4 SV=1
tr|K1PMQ8|K1PMQ8_CRAGI	113	5.87515	111	4	4	7	Membrane metallo-endopeptidase-like 1 OS=Crassostrea gigas PE=4 SV=1
tr|K1PLF9|K1PLF9_CRAGI	369	18.5714	387	4	4	10	Arginine kinase OS=Crassostrea gigas PE=3 SV=1
tr|K1PLA7|K1PLA7_CRAGI	181	20.354	180	4	5	8	Eukaryotic initiation factor 4A-II (Fragment) OS=Crassostrea gigas PE=3 SV=1
tr|K1RNB5|K1RNB5_CRAGI	23	12.5	21	4	5	10	Propionyl-CoA carboxylase beta chain, mitochondrial OS=Crassostrea gigas PE=4 SV=1
tr|K1PLL1|K1PLL1_CRAGI	428	5.58882	450	4	4	4	Chitobiase OS=Crassostrea gigas PE=4 SV=1
tr|K1R3E8|K1R3E8_CRAGI	335	2.11663	350	4	4	6	Collagen alpha-5(VI) chain OS=Crassostrea gigas PE=4 SV=1
tr|K1RBF6|K1RBF6_CRAGI	45	17.2316	43	4	4	7	Uncharacterized protein yfeX OS=Crassostrea gigas PE=4 SV=1
tr|K1PUM5|K1PUM5_CRAGI	135	5.52604	133	4	5	9	Cytoplasmic aconitate hydratase OS=Crassostrea gigas PE=4 SV=1
tr|K1QGF9|K1QGF9_CRAGI	404	2.5	424	4	4	7	Rootletin OS=Crassostrea gigas PE=4 SV=1
tr|K1QFR2|K1QFR2_CRAGI	311	6.83625	322	4	4	8	Calnexin OS=Crassostrea gigas PE=3 SV=1
tr|K1PUL2|K1PUL2_CRAGI	303	6.47399	309	4	5	8	Long-chain-fatty-acid--CoA ligase 1 OS=Crassostrea gigas PE=4 SV=1
tr|K1R5F2|K1R5F2_CRAGI	391	19.9219	411	4	5	7	14-3-3 protein epsilon OS=Crassostrea gigas PE=4 SV=1
tr|K1QC81|K1QC81_CRAGI	481	7.34536	509	4	4	5	Dynein intermediate chain 2, ciliary OS=Crassostrea gigas PE=4 SV=1
tr|K1R8R6|K1R8R6_CRAGI	17	13.8191	16	4	4	7	Fructose-bisphosphate aldolase OS=Crassostrea gigas PE=3 SV=1
tr|K1RTQ6|K1RTQ6_CRAGI	17	16.5289	344	4	4	8	Fructose-bisphosphate aldolase OS=Crassostrea gigas PE=3 SV=1
tr|K1RB45|K1RB45_CRAGI	347	20.2454	362	4	4	6	Uncharacterized protein OS=Crassostrea gigas PE=4 SV=1
tr|K1PZS0|K1PZS0_CRAGI	347	17.2324	362	4	4	6	Uncharacterized protein OS=Crassostrea gigas PE=4 SV=1
tr|K1Q6B8|K1Q6B8_CRAGI	302	3.0479	308	3	4	7	Linear gramicidin synthetase subunit D OS=Crassostrea gigas PE=4 SV=1
tr|K1PXW8|K1PXW8_CRAGI	108	18.5668	106	3	4	9	Transforming growth factor-beta-induced protein ig-h3 OS=Crassostrea gigas PE=4 SV=1
tr|K1QRD1|K1QRD1_CRAGI	155	6.36856	153	3	3	5	EF-hand domain-containing protein D1 OS=Crassostrea gigas PE=4 SV=1
tr|K1RNB6|K1RNB6_CRAGI	232	13.5029	235	3	4	8	Alpha-aminoadipic semialdehyde dehydrogenase OS=Crassostrea gigas PE=3 SV=1
tr|K1RFB5|K1RFB5_CRAGI	463	8.2996	490	3	3	5	Mesenchyme-specific cell surface glycoprotein OS=Crassostrea gigas PE=4 SV=1
tr|K1PGP0|K1PGP0_CRAGI	201	16.3793	201	3	3	4	PDZ domain-containing protein GIPC1 OS=Crassostrea gigas PE=4 SV=1
tr|K1S1S1|K1S1S1_CRAGI	289	10.8173	293	3	3	4	Insulin-like growth factor 2 mRNA-binding protein 1 OS=Crassostrea gigas PE=4 SV=1
tr|K1QQ16|K1QQ16_CRAGI	221	5.47798	223	3	3	6	AP-2 complex subunit beta OS=Crassostrea gigas PE=4 SV=1
tr|K1RTF1|K1RTF1_CRAGI	133	6.86767	131	3	3	4	Annexin OS=Crassostrea gigas PE=3 SV=1
tr|K1QAH8|K1QAH8_CRAGI	362	2.62316	377	3	4	7	Uncharacterized protein OS=Crassostrea gigas PE=4 SV=1
tr|K1PH24|K1PH24_CRAGI	480	12.8342	508	3	3	6	Uncharacterized protein C11D3.13 OS=Crassostrea gigas PE=4 SV=1
tr|K1Q329|K1Q329_CRAGI	245	13.0556	248	3	3	4	Pyruvate dehydrogenase E1 component subunit beta, mitochondrial OS=Crassostrea gigas PE=4 SV=1
tr|K1R545|K1R545_CRAGI	144	3.24465	142	3	3	3	Pre-mRNA-processing-splicing factor 8 (Fragment) OS=Crassostrea gigas PE=4 SV=1
tr|K1QIF4|K1QIF4_CRAGI	442	8.55746	467	3	3	8	COMM domain-containing protein 3 OS=Crassostrea gigas PE=4 SV=1
tr|K1PDF0|K1PDF0_CRAGI	139	12.5858	137	3	3	5	Protein disulfide-isomerase A6 OS=Crassostrea gigas PE=3 SV=1
tr|K1RIT6|K1RIT6_CRAGI	44	6.85871	42	3	3	4	NADH-ubiquinone oxidoreductase 75 kDa subunit, mitochondrial OS=Crassostrea gigas PE=4 SV=1
tr|K1RAU8|K1RAU8_CRAGI	256	8.90411	259	3	3	5	Eukaryotic translation initiation factor 3 subunit E OS=Crassostrea gigas PE=3 SV=1
tr|K1QY04|K1QY04_CRAGI	153	11.809	151	3	4	8	Radial spoke head protein 3-like protein OS=Crassostrea gigas PE=4 SV=1
tr|K1P4Q0|K1P4Q0_CRAGI	141	11.6667	139	3	3	5	Uncharacterized protein OS=Crassostrea gigas PE=4 SV=1
tr|K1RF31|K1RF31_CRAGI	270	5.10949	274	3	3	5	Peroxisomal multifunctional enzyme type 2 OS=Crassostrea gigas PE=3 SV=1
tr|K1Q4C3|K1Q4C3_CRAGI	40	8.59189	38	3	3	4	Fumarylacetoacetase OS=Crassostrea gigas PE=4 SV=1
tr|K1RCP3|K1RCP3_CRAGI	315	11.9444	327	3	3	4	Teneurin-2 OS=Crassostrea gigas PE=4 SV=1
tr|K1P6V9|K1P6V9_CRAGI	490	7.69231	519	3	3	4	cAMP-regulated D2 protein OS=Crassostrea gigas PE=4 SV=1
tr|K1QPH2|K1QPH2_CRAGI	476	11.3043	503	3	3	5	Muscle M-line assembly protein unc-89 (Fragment) OS=Crassostrea gigas PE=4 SV=1
tr|K1QVQ5|K1QVQ5_CRAGI	371	0.465726	389	3	3	3	Titin OS=Crassostrea gigas PE=4 SV=1
tr|K1Q7E1|K1Q7E1_CRAGI	149	5.2349	147	3	3	4	WD repeat-containing protein 66 OS=Crassostrea gigas PE=4 SV=1
tr|K1PS92|K1PS92_CRAGI	255	6.79426	258	3	3	4	Putative tyrosinase-like protein tyr-3 OS=Crassostrea gigas PE=4 SV=1
tr|K1QET6|K1QET6_CRAGI	167	1.47806	166	3	3	4	Neurobeachin OS=Crassostrea gigas PE=4 SV=1
tr|K1REY2|K1REY2_CRAGI	83	1.82648	80	3	3	6	Dysferlin OS=Crassostrea gigas PE=4 SV=1
tr|K1PSG6|K1PSG6_CRAGI	500	9.68254	529	3	4	7	Neutral and basic amino acid transport protein rBAT OS=Crassostrea gigas PE=4 SV=1
tr|K1R4Z3|K1R4Z3_CRAGI	286	15	290	3	3	5	Malate dehydrogenase, mitochondrial OS=Crassostrea gigas PE=3 SV=1
tr|K1R466|K1R466_CRAGI	86	8.27586	83	3	3	4	T-complex protein 1 subunit gamma OS=Crassostrea gigas PE=3 SV=1
tr|K1PHQ7|K1PHQ7_CRAGI	115	4.21525	113	3	3	9	Follistatin-related protein 4 OS=Crassostrea gigas PE=4 SV=1
tr|K1P7I7|K1P7I7_CRAGI	368	2.34522	386	3	3	4	Uncharacterized protein K03H1.5 OS=Crassostrea gigas PE=4 SV=1
tr|K1QHA2|K1QHA2_CRAGI	205	1.67734	206	3	3	5	Spectrin beta chain, brain 4 OS=Crassostrea gigas PE=4 SV=1
tr|K1RAL0|K1RAL0_CRAGI	37	15.9705	35	3	3	5	Aspartate aminotransferase, cytoplasmic OS=Crassostrea gigas PE=4 SV=1
tr|K1R115|K1R115_CRAGI	501	6.61479	530	3	3	7	Succinate dehydrogenase [ubiquinone] flavoprotein subunit B, mitochondrial OS=Crassostrea gigas PE=4 SV=1
tr|K1RSZ6|K1RSZ6_CRAGI	97	23.4375	94	3	3	4	40S ribosomal protein S7 OS=Crassostrea gigas PE=4 SV=1
tr|K1R1M7|K1R1M7_CRAGI	231	5.76701	233	3	4	8	Ubiquitin-like modifier-activating enzyme 1 OS=Crassostrea gigas PE=3 SV=1
tr|K1RH30|K1RH30_CRAGI	293	2.51534	298	3	3	5	Collagen alpha-1(IV) chain OS=Crassostrea gigas PE=4 SV=1
tr|K1QWY8|K1QWY8_CRAGI	71	9.97305	68	3	3	4	Wnt inhibitory factor 1 OS=Crassostrea gigas PE=4 SV=1
tr|K1P2Z2|K1P2Z2_CRAGI	131	7.63889	129	3	4	7	Lysosomal Pro-X carboxypeptidase OS=Crassostrea gigas PE=4 SV=1
tr|K1PEV9|K1PEV9_CRAGI	512	10.6195	541	3	3	6	2,4-dienoyl-CoA reductase, mitochondrial OS=Crassostrea gigas PE=4 SV=1
tr|K1QJ54|K1QJ54_CRAGI	26	8.90909	24	3	3	5	Uncharacterized protein OS=Crassostrea gigas PE=4 SV=1
tr|K1PLM3|K1PLM3_CRAGI	29	19.0939	27	3	4	7	Hydroxyacyl-coenzyme A dehydrogenase, mitochondrial OS=Crassostrea gigas PE=4 SV=1
tr|K1QC19|K1QC19_CRAGI	474	7.6087	501	3	3	6	Plasma alpha-L-fucosidase OS=Crassostrea gigas PE=4 SV=1
tr|K1PNL0|K1PNL0_CRAGI	449	3.77074	475	3	3	5	Microtubule-associated protein futsch OS=Crassostrea gigas PE=4 SV=1
tr|K1QI97|K1QI97_CRAGI	7	6.47249	7	3	3	5	Adenylyl cyclase-associated protein OS=Crassostrea gigas PE=3 SV=1
tr|K1R5W2|K1R5W2_CRAGI	334	9.04348	349	3	4	6	5'-AMP-activated protein kinase subunit beta-2 OS=Crassostrea gigas PE=4 SV=1
tr|K1R8G6|K1R8G6_CRAGI	246	11.859	249	3	4	6	Ester hydrolase C11orf54-like protein OS=Crassostrea gigas PE=4 SV=1
tr|K1Q894|K1Q894_CRAGI	397	6.70827	417	3	3	5	EF-hand domain-containing protein 1 OS=Crassostrea gigas PE=4 SV=1
tr|K1R164|K1R164_CRAGI	166	9.54955	165	3	3	6	Galectin-4 OS=Crassostrea gigas PE=4 SV=1
tr|K1RQC1|K1RQC1_CRAGI	400	3.56083	420	3	3	6	Xanthine dehydrogenase/oxidase OS=Crassostrea gigas PE=4 SV=1
tr|K1Q350|K1Q350_CRAGI	136	14.6269	134	3	6	12	Glyceraldehyde-3-phosphate dehydrogenase OS=Crassostrea gigas PE=3 SV=1
tr|K1R5X4|K1R5X4_CRAGI	242	2.31312	245	3	3	5	Angiotensin-converting enzyme OS=Crassostrea gigas PE=4 SV=1
tr|K1PS13|K1PS13_CRAGI	42	7.60234	40	3	3	6	Coatomer subunit beta (Fragment) OS=Crassostrea gigas PE=4 SV=1
tr|K1RAR8|K1RAR8_CRAGI	126	13.7466	124	3	3	5	Protein FAM49B OS=Crassostrea gigas PE=4 SV=1
tr|K1RSP5|K1RSP5_CRAGI	514	8.10313	543	3	3	5	Radial spoke head protein 4-like protein A OS=Crassostrea gigas PE=4 SV=1
tr|K1PCQ2|K1PCQ2_CRAGI	196	0.959947	196	3	4	6	E3 ubiquitin-protein ligase UBR4 OS=Crassostrea gigas PE=4 SV=1
tr|K1QCS0|K1QCS0_CRAGI	388	20.2952	408	3	3	5	Cathepsin L OS=Crassostrea gigas PE=3 SV=1
tr|K1R145|K1R145_CRAGI	215	4.43102	216	3	3	4	Aminopeptidase N OS=Crassostrea gigas PE=4 SV=1
tr|K1QRW4|K1QRW4_CRAGI	312	9.67742	323	3	3	5	Coronin OS=Crassostrea gigas PE=3 SV=1
tr|K1QRD4|K1QRD4_CRAGI	431	19.2171	456	3	3	5	S-formylglutathione hydrolase OS=Crassostrea gigas PE=4 SV=1
tr|K1Q773|K1Q773_CRAGI	129	12	127	3	4	6	Collagen alpha-5(VI) chain OS=Crassostrea gigas PE=4 SV=1
tr|K1Q5P2|K1Q5P2_CRAGI	290	5.03067	295	3	3	4	Protein VPRBP OS=Crassostrea gigas PE=4 SV=1
tr|K1QLP5|K1QLP5_CRAGI	467	6.46341	494	3	3	5	Coatomer subunit delta OS=Crassostrea gigas PE=4 SV=1
tr|K1Q0N6|K1Q0N6_CRAGI	353	4.67836	368	3	3	5	Dolichyl-diphosphooligosaccharide--protein glycosyltransferase subunit STT3A OS=Crassostrea gigas PE=4 SV=1
tr|K1QEJ0|K1QEJ0_CRAGI	384	10.4839	404	3	3	6	Ras GTPase-activating protein-binding protein 2 OS=Crassostrea gigas PE=4 SV=1
tr|K1QFW2|K1QFW2_CRAGI	364	5.50206	382	3	4	7	N-acetylated-alpha-linked acidic dipeptidase 2 OS=Crassostrea gigas PE=4 SV=1
tr|K1PK85|K1PK85_CRAGI	250	3.64372	253	3	3	4	Cullin-associated NEDD8-dissociated protein 1 OS=Crassostrea gigas PE=4 SV=1
tr|K1QYG7|K1QYG7_CRAGI	322	6.28415	335	3	3	4	Glucosamine--fructose-6-phosphate aminotransferase [isomerizing] 1 OS=Crassostrea gigas PE=4 SV=1
tr|K1QDH1|K1QDH1_CRAGI	101	3.9031	98	3	4	8	Matrilin-2 OS=Crassostrea gigas PE=4 SV=1
tr|K1QFI3|K1QFI3_CRAGI	4	4.04494	4	3	3	6	Apoptosis-inducing factor 3 OS=Crassostrea gigas PE=4 SV=1
tr|K1RCF4|K1RCF4_CRAGI	296	15.6584	301	3	3	6	Translocon-associated protein subunit alpha OS=Crassostrea gigas PE=4 SV=1
tr|K1Q8D3|K1Q8D3_CRAGI	231	5.66251	233	3	4	8	Ubiquitin-like modifier-activating enzyme 1 OS=Crassostrea gigas PE=4 SV=1
tr|K1QWC3|K1QWC3_CRAGI	276	13.0802	280	3	3	6	40S ribosomal protein S3 OS=Crassostrea gigas PE=3 SV=1
tr|K1QE50|K1QE50_CRAGI	495	2.44373	524	3	3	5	Protocadherin Fat 1 OS=Crassostrea gigas PE=4 SV=1
tr|K1PMT6|K1PMT6_CRAGI	38	6.76393	36	3	4	5	Heterogeneous nuclear ribonucleoprotein U-like protein 1 OS=Crassostrea gigas PE=4 SV=1
tr|K1QT21|K1QT21_CRAGI	175	6.49926	174	3	4	6	Putative ATP-dependent RNA helicase DDX5 OS=Crassostrea gigas PE=3 SV=1
tr|K1QDI4|K1QDI4_CRAGI	339	36.5385	354	3	5	8	Superoxide dismutase [Cu-Zn] OS=Crassostrea gigas PE=3 SV=1
tr|K1QDS6|K1QDS6_CRAGI	290	1.44018	294	3	3	4	Fibropellin-1 OS=Crassostrea gigas PE=4 SV=1
tr|K1R294|K1R294_CRAGI	92	11.1531	89	3	3	6	T-complex protein 1 subunit beta OS=Crassostrea gigas PE=3 SV=1
tr|K1R266|K1R266_CRAGI	72	8.74126	69	3	3	5	Retinal dehydrogenase 1 OS=Crassostrea gigas PE=3 SV=1
tr|K1QT91|K1QT91_CRAGI	337	3.6049	352	3	3	4	LIM domain and actin-binding protein 1 OS=Crassostrea gigas PE=4 SV=1
tr|K1QS40|K1QS40_CRAGI	16	18.7683	15	3	4	10	Cathepsin B OS=Crassostrea gigas PE=3 SV=1
tr|K1PYF0|K1PYF0_CRAGI	140	4.48852	138	3	3	5	EF-hand calcium-binding domain-containing protein 6 OS=Crassostrea gigas PE=4 SV=1
tr|K1R150|K1R150_CRAGI	263	21.4634	267	3	3	7	Ras-related protein Rab-1A OS=Crassostrea gigas PE=3 SV=1
tr|K1PF96|K1PF96_CRAGI	345	9.87654	360	3	3	5	Spliceosome RNA helicase BAT1 OS=Crassostrea gigas PE=4 SV=1
tr|K1Q056|K1Q056_CRAGI	55	3.95648	52	3	3	5	Calpain-A OS=Crassostrea gigas PE=4 SV=1
tr|K1QYJ3|K1QYJ3_CRAGI	503	7.15962	532	3	3	5	Protein disulfide-isomerase A5 OS=Crassostrea gigas PE=3 SV=1
tr|K1RJH5|K1RJH5_CRAGI	230	8.04954	307	3	3	6	Polyadenylate-binding protein 4 OS=Crassostrea gigas PE=4 SV=1
tr|K1RV41|K1RV41_CRAGI	498	15.142	527	3	3	6	Guanine nucleotide-binding protein subunit beta-2-like 1 OS=Crassostrea gigas PE=4 SV=1
tr|K1RU07|K1RU07_CRAGI	156	4.81928	154	3	4	7	Glucose-repressible alcohol dehydrogenase transcriptional effector OS=Crassostrea gigas PE=4 SV=1
tr|K1RSA6|K1RSA6_CRAGI	383	2.99932	403	3	3	4	Methylcrotonoyl-CoA carboxylase subunit alpha, mitochondrial OS=Crassostrea gigas PE=4 SV=1
tr|K1QJK2|K1QJK2_CRAGI	330	1.63043	343	3	3	4	Uncharacterized protein OS=Crassostrea gigas PE=4 SV=1
tr|K1R2D6|K1R2D6_CRAGI	305	4.24929	316	3	3	4	Plastin-3 OS=Crassostrea gigas PE=4 SV=1
tr|K1RL06|K1RL06_CRAGI	194	24.6512	194	3	3	6	Kyphoscoliosis peptidase OS=Crassostrea gigas PE=4 SV=1
tr|K1RQX8|K1RQX8_CRAGI	275	16.8067	279	3	3	6	Uncharacterized protein OS=Crassostrea gigas PE=4 SV=1
tr|K1PD57|K1PD57_CRAGI	233	4.47907	236	3	3	4	Constitutive coactivator of PPAR-gamma-like protein 1-like protein OS=Crassostrea gigas PE=4 SV=1
tr|K1R2N0|K1R2N0_CRAGI	358	19.4175	373	2	2	4	Histone H4 OS=Crassostrea gigas PE=3 SV=1
tr|K1PUM2|K1PUM2_CRAGI	266	25.3968	270	2	3	6	Histone H2A OS=Crassostrea gigas PE=3 SV=1
tr|K1Q801|K1Q801_CRAGI	137	19.084	135	2	2	3	Myosin regulatory light chain A, smooth adductor muscle OS=Crassostrea gigas PE=4 SV=1
tr|A7M7T7|A7M7T7_CRAGI	454	13.1222	480	2	2	3	Non-selenium glutathione peroxidase OS=Crassostrea gigas GN=gpx PE=4 SV=1
tr|K1Q760|K1Q760_CRAGI	132	3.64742	130	2	2	4	Phosphoenolpyruvate carboxykinase, cytosolic [GTP] OS=Crassostrea gigas PE=3 SV=1
tr|K1R1H8|K1R1H8_CRAGI	75	12.253	72	2	2	4	Peptidyl-prolyl cis-trans isomerase B OS=Crassostrea gigas PE=3 SV=1
tr|K1QVJ8|K1QVJ8_CRAGI	11	3.27684	10	2	2	4	Piwi-like protein 1 OS=Crassostrea gigas PE=4 SV=1
tr|K1R8S7|K1R8S7_CRAGI	46	4.07643	44	2	2	4	Phospholipase A-2-activating protein OS=Crassostrea gigas PE=4 SV=1
tr|K1PRQ5|K1PRQ5_CRAGI	231	4.54545	234	2	2	3	Ubiquitin-like modifier-activating enzyme 1 OS=Crassostrea gigas PE=4 SV=1
tr|K1PVW0|K1PVW0_CRAGI	22	6.08273	20	2	2	3	S-adenosylmethionine synthase OS=Crassostrea gigas PE=3 SV=1
tr|K1QRL6|K1QRL6_CRAGI	100	4.5977	97	2	3	6	Methenyltetrahydrofolate synthetase domain-containing protein OS=Crassostrea gigas PE=4 SV=1
tr|K1Q1K8|K1Q1K8_CRAGI	486	4.9505	514	2	2	3	Elongation factor 1-beta OS=Crassostrea gigas PE=4 SV=1
tr|K1QVY2|K1QVY2_CRAGI	438	13.0841	463	2	3	8	Ganglioside GM2 activator OS=Crassostrea gigas PE=4 SV=1
tr|K1Q330|K1Q330_CRAGI	373	2.06452	391	2	2	4	Dihydrolipoyl dehydrogenase OS=Crassostrea gigas PE=3 SV=1
tr|K1P7P6|K1P7P6_CRAGI	423	10.5978	445	2	2	3	Glutamate decarboxylase-like protein 1 OS=Crassostrea gigas PE=3 SV=1
tr|K1P7Q6|K1P7Q6_CRAGI	363	6.18557	378	2	2	3	40S ribosomal protein S19 OS=Crassostrea gigas PE=4 SV=1
tr|K1P9L2|K1P9L2_CRAGI	119	22.6744	117	2	2	4	Myophilin OS=Crassostrea gigas PE=4 SV=1
tr|K1PCS4|K1PCS4_CRAGI	284	7.61099	288	2	2	3	Eukaryotic translation initiation factor 2 subunit 3, Y-linked OS=Crassostrea gigas PE=4 SV=1
tr|K1QD23|K1QD23_CRAGI	445	5.45024	471	2	2	4	Acetyl-CoA acetyltransferase B, mitochondrial OS=Crassostrea gigas PE=3 SV=1
tr|K1PM66|K1PM66_CRAGI	259	13.1737	262	2	2	4	60S ribosomal protein L12 OS=Crassostrea gigas PE=3 SV=1
tr|K1QI14|K1QI14_CRAGI	43	15.6489	41	2	2	3	40S ribosomal protein S3a OS=Crassostrea gigas PE=3 SV=1
tr|K1PPQ1|K1PPQ1_CRAGI	389	9.56175	409	2	2	4	14-3-3 protein gamma OS=Crassostrea gigas PE=3 SV=1
tr|K1QNW9|K1QNW9_CRAGI	183	1.54762	182	2	2	4	Bifunctional aminoacyl-tRNA synthetase OS=Crassostrea gigas PE=3 SV=1
tr|K1QS07|K1QS07_CRAGI	217	18.0124	218	2	2	6	Proteasome subunit beta type-3 OS=Crassostrea gigas PE=4 SV=1
tr|K1QT31|K1QT31_CRAGI	370	5.85586	388	2	3	6	Uncharacterized protein OS=Crassostrea gigas PE=4 SV=1
tr|K1QTN5|K1QTN5_CRAGI	227	4.68966	230	2	3	5	Collagen alpha-1(XIV) chain OS=Crassostrea gigas PE=4 SV=1
tr|K1QY56|K1QY56_CRAGI	70	14.8789	67	2	4	6	Transforming growth factor-beta-induced protein ig-h3 OS=Crassostrea gigas PE=4 SV=1
tr|K1R1A1|K1R1A1_CRAGI	6	1.95214	6	2	3	3	Xanthine dehydrogenase OS=Crassostrea gigas PE=4 SV=1
tr|K1R835|K1R835_CRAGI	154	6.06742	152	2	2	4	Extended synaptotagmin-2 OS=Crassostrea gigas PE=4 SV=1
tr|K1QCU4|K1QCU4_CRAGI	56	21.7949	348	2	4	13	Actin, larval muscle OS=Crassostrea gigas PE=3 SV=1
tr|K1PFS5|K1PFS5_CRAGI	32	13.0612	30	2	2	5	Elongation factor 1-gamma OS=Crassostrea gigas PE=3 SV=1
tr|K1QE55|K1QE55_CRAGI	413	2.96896	434	2	2	2	Methylmalonyl-CoA mutase, mitochondrial OS=Crassostrea gigas PE=4 SV=1
tr|K1QIL4|K1QIL4_CRAGI	403	2.04082	423	2	2	4	Integrin alpha-4 OS=Crassostrea gigas PE=3 SV=1
tr|K1QLT5|K1QLT5_CRAGI	34	2.84414	32	2	2	3	26S protease regulatory subunit 4 OS=Crassostrea gigas PE=3 SV=1
tr|K1QN64|K1QN64_CRAGI	502	4.2007	531	2	3	4	Transporter OS=Crassostrea gigas PE=3 SV=1
tr|K1QSH1|K1QSH1_CRAGI	316	1.5885	328	2	2	3	Pikachurin OS=Crassostrea gigas PE=4 SV=1
tr|K1RP17|K1RP17_CRAGI	355	9.78593	370	2	2	4	Proto-oncogene tyrosine-protein kinase Src OS=Crassostrea gigas PE=4 SV=1
tr|K1R401|K1R401_CRAGI	511	0.808081	540	2	2	3	Spectrin alpha chain OS=Crassostrea gigas PE=4 SV=1
tr|K1R455|K1R455_CRAGI	73	5.18784	70	2	2	2	Glycylpeptide N-tetradecanoyltransferase OS=Crassostrea gigas PE=3 SV=1
tr|K1R996|K1R996_CRAGI	457	4.01235	483	2	2	3	Long-chain-fatty-acid--CoA ligase 4 OS=Crassostrea gigas PE=4 SV=1
tr|K1Q4I9|K1Q4I9_CRAGI	354	5.04032	369	2	2	4	D-3-phosphoglycerate dehydrogenase (Fragment) OS=Crassostrea gigas PE=3 SV=1
tr|K1R5V4|K1R5V4_CRAGI	499	10.3286	528	2	2	4	GTP-binding nuclear protein Ran OS=Crassostrea gigas PE=4 SV=1
tr|K1QUZ5|K1QUZ5_CRAGI	33	10.0244	31	2	2	3	Integrin beta OS=Crassostrea gigas PE=3 SV=1
tr|K1P3Q5|K1P3Q5_CRAGI	195	2.96378	195	2	3	4	Programmed cell death 6-interacting protein OS=Crassostrea gigas PE=4 SV=1
tr|K1RDT2|K1RDT2_CRAGI	420	4.51128	441	2	2	3	WD repeat-containing protein 16 OS=Crassostrea gigas PE=4 SV=1
tr|K1QLL1|K1QLL1_CRAGI	102	4.89614	100	2	2	3	Acetyl-coenzyme A synthetase 2-like, mitochondrial OS=Crassostrea gigas PE=4 SV=1
tr|K1QNN9|K1QNN9_CRAGI	489	4.78261	518	2	2	2	Mitochondrial inner membrane protein OS=Crassostrea gigas PE=4 SV=1
tr|K1QTB9|K1QTB9_CRAGI	130	5.98291	128	2	3	6	Tektin-3 OS=Crassostrea gigas PE=4 SV=1
tr|K1PNY5|K1PNY5_CRAGI	214	6.03908	215	2	3	5	Splicing factor, proline-and glutamine-rich OS=Crassostrea gigas PE=4 SV=1
tr|K1PY73|K1PY73_CRAGI	1	5.18784	1	2	2	4	Basic leucine zipper and W2 domain-containing protein 1 OS=Crassostrea gigas PE=4 SV=1
tr|K1Q4V0|K1Q4V0_CRAGI	451	1.25	477	2	3	5	Myosin-VIIa OS=Crassostrea gigas PE=4 SV=1
tr|K1QCL6|K1QCL6_CRAGI	57	9.71867	54	2	2	3	Proteasomal ubiquitin receptor ADRM1 OS=Crassostrea gigas PE=4 SV=1
tr|K1PHT2|K1PHT2_CRAGI	307	2.45536	318	2	2	2	Signal peptide, CUB and EGF-like domain-containing protein 1 OS=Crassostrea gigas PE=4 SV=1
tr|K1R2C6|K1R2C6_CRAGI	31	6.41509	29	2	3	6	Alkaline phosphatase, tissue-nonspecific isozyme OS=Crassostrea gigas PE=3 SV=1
tr|K1PI02|K1PI02_CRAGI	54	3.59086	51	2	3	6	Talin-1 OS=Crassostrea gigas PE=4 SV=1
tr|K1QH74|K1QH74_CRAGI	390	7.75862	410	2	2	4	Splicing factor, arginine/serine-rich 1 OS=Crassostrea gigas PE=4 SV=1
tr|K1QJN4|K1QJN4_CRAGI	128	1.25965	126	2	2	4	Neurexin-1-alpha OS=Crassostrea gigas PE=4 SV=1
tr|K1R984|K1R984_CRAGI	74	5.41761	71	2	2	3	Adenylosuccinate synthetase OS=Crassostrea gigas PE=3 SV=1
tr|K1PLV6|K1PLV6_CRAGI	80	14.5329	77	2	2	5	F-actin-capping protein subunit alpha OS=Crassostrea gigas PE=4 SV=1
tr|K1QMB9|K1QMB9_CRAGI	437	2.87037	462	2	2	4	Eukaryotic translation initiation factor 3 subunit A OS=Crassostrea gigas PE=4 SV=1
tr|K1PV35|K1PV35_CRAGI	93	3.48331	90	2	2	4	Kyphoscoliosis peptidase OS=Crassostrea gigas PE=4 SV=1
tr|K1QUX6|K1QUX6_CRAGI	257	6.47182	260	2	2	4	4-hydroxybutyrate coenzyme A transferase OS=Crassostrea gigas PE=4 SV=1
tr|K1QWY7|K1QWY7_CRAGI	273	4.57038	277	2	2	3	Plasma alpha-L-fucosidase OS=Crassostrea gigas PE=4 SV=1
tr|K1QZW1|K1QZW1_CRAGI	474	5.25164	517	2	2	4	Plasma alpha-L-fucosidase OS=Crassostrea gigas PE=4 SV=1
tr|K1RXA0|K1RXA0_CRAGI	27	7.86241	25	2	2	3	cAMP-dependent protein kinase regulatory subunit OS=Crassostrea gigas PE=4 SV=1
tr|K1Q301|K1Q301_CRAGI	435	7.6555	460	2	2	4	Dysferlin OS=Crassostrea gigas PE=4 SV=1
tr|K1Q3V2|K1Q3V2_CRAGI	240	14.4695	243	2	4	8	Periostin OS=Crassostrea gigas PE=4 SV=1
tr|K1R2L7|K1R2L7_CRAGI	67	3.00546	64	2	2	2	Glutaminyl-tRNA synthetase (Fragment) OS=Crassostrea gigas PE=3 SV=1
tr|K1R2S6|K1R2S6_CRAGI	314	7.62712	325	2	2	4	Guanine nucleotide-binding protein G(O) subunit alpha OS=Crassostrea gigas PE=4 SV=1
tr|K1R3T3|K1R3T3_CRAGI	471	22.3529	498	2	3	6	Transcription factor BTF3-like protein 4 OS=Crassostrea gigas PE=4 SV=1
tr|K1PCV6|K1PCV6_CRAGI	309	17.757	320	2	2	3	Triosephosphate isomerase B OS=Crassostrea gigas PE=3 SV=1
tr|K1Q812|K1Q812_CRAGI	398	1.09422	418	2	2	2	NADH dehydrogenase [ubiquinone] iron-sulfur protein 2, mitochondrial OS=Crassostrea gigas PE=3 SV=1
tr|K1QB04|K1QB04_CRAGI	204	5.97015	205	2	2	4	26S proteasome non-ATPase regulatory subunit 3 OS=Crassostrea gigas PE=4 SV=1
tr|K1QCC1|K1QCC1_CRAGI	84	7.88177	81	2	3	6	Phosphoglycerate kinase OS=Crassostrea gigas PE=3 SV=1
tr|K1PAQ1|K1PAQ1_CRAGI	318	7.03125	330	2	2	3	Uncharacterized protein OS=Crassostrea gigas PE=4 SV=1
tr|K1Q525|K1Q525_CRAGI	292	16.338	297	2	2	4	Mechanosensory protein 2 (Fragment) OS=Crassostrea gigas PE=4 SV=1
tr|K1RK33|K1RK33_CRAGI	107	2.61927	105	2	2	3	Exportin-1 OS=Crassostrea gigas PE=4 SV=1
tr|K1P339|K1P339_CRAGI	169	3.08914	168	2	3	4	Vinculin OS=Crassostrea gigas PE=4 SV=1
tr|K1QSW8|K1QSW8_CRAGI	91	10.7492	88	2	2	2	Caspase-7 OS=Crassostrea gigas PE=3 SV=1
tr|K1Q662|K1Q662_CRAGI	261	5.47264	265	2	3	5	Actin-interacting protein 1 OS=Crassostrea gigas PE=4 SV=1
tr|K1QDM2|K1QDM2_CRAGI	222	4.23826	225	2	2	4	26S proteasome non-ATPase regulatory subunit 2 OS=Crassostrea gigas PE=4 SV=1
tr|K1Q3Y7|K1Q3Y7_CRAGI	20	8.25688	19	2	2	3	Ornithine aminotransferase, mitochondrial OS=Crassostrea gigas PE=3 SV=1
tr|K1S0P1|K1S0P1_CRAGI	359	3.58923	427	2	2	3	Kinesin-related protein 1 OS=Crassostrea gigas PE=3 SV=1
tr|K1PY39|K1PY39_CRAGI	472	1.28262	499	2	2	3	Protocadherin Fat 4 OS=Crassostrea gigas PE=4 SV=1
tr|K1QC22|K1QC22_CRAGI	363	16.1074	378	2	2	3	40S ribosomal protein S19 OS=Crassostrea gigas PE=4 SV=1
tr|K1PZU1|K1PZU1_CRAGI	342	12.766	357	2	2	4	Hsc70-interacting protein OS=Crassostrea gigas PE=4 SV=1
tr|K1QTU5|K1QTU5_CRAGI	314	9.20097	326	2	2	4	Guanine nucleotide-binding protein G(S) subunit alpha OS=Crassostrea gigas PE=4 SV=1
tr|K1PU46|K1PU46_CRAGI	98	1.75545	95	2	2	3	Lethal(2) giant larvae-like protein 1 OS=Crassostrea gigas PE=4 SV=1
tr|K1R4L8|K1R4L8_CRAGI	30	4.96454	28	2	2	3	Electron transfer flavoprotein-ubiquinone oxidoreductase, mitochondrial OS=Crassostrea gigas PE=4 SV=1
tr|K1QLZ1|K1QLZ1_CRAGI	505	7.80142	534	2	2	3	Actin-related protein 3 OS=Crassostrea gigas PE=3 SV=1
tr|K1QVP6|K1QVP6_CRAGI	416	7.10227	437	2	2	3	Developmentally-regulated GTP-binding protein 1 OS=Crassostrea gigas PE=4 SV=1
tr|K1PGK1|K1PGK1_CRAGI	349	6.5534	364	2	2	3	Leucine-rich repeat-containing G-protein coupled receptor 6 OS=Crassostrea gigas PE=4 SV=1
tr|K1QSJ6|K1QSJ6_CRAGI	355	7.25624	370	2	2	4	Tyrosine-protein kinase Yes (Fragment) OS=Crassostrea gigas PE=4 SV=1
tr|K1PIS0|K1PIS0_CRAGI	235	7.67635	238	2	2	3	Adenosine deaminase CECR1 OS=Crassostrea gigas PE=4 SV=1
tr|K1Q0J2|K1Q0J2_CRAGI	28	4.46154	470	2	2	3	Multidrug resistance protein 3 OS=Crassostrea gigas PE=3 SV=1
tr|K1QCA7|K1QCA7_CRAGI	189	4.06043	188	2	3	5	Valyl-tRNA synthetase OS=Crassostrea gigas PE=3 SV=1
tr|K1R2V1|K1R2V1_CRAGI	58	1.43992	55	2	2	3	Importin subunit beta-1 OS=Crassostrea gigas PE=4 SV=1
tr|K1R2T7|K1R2T7_CRAGI	160	13.4715	158	2	2	4	UPF0468 protein C16orf80-like protein OS=Crassostrea gigas PE=4 SV=1
tr|K1QLH0|K1QLH0_CRAGI	202	11.2903	202	2	2	4	Peroxiredoxin-4 OS=Crassostrea gigas PE=4 SV=1
tr|K1PY48|K1PY48_CRAGI	69	9.72222	66	2	2	4	Peptidyl-prolyl cis-trans isomerase OS=Crassostrea gigas PE=3 SV=1
tr|K1RUK6|K1RUK6_CRAGI	477	17.7632	504	2	2	2	Calcium-regulated heat stable protein 1 OS=Crassostrea gigas PE=4 SV=1
tr|K1PEY4|K1PEY4_CRAGI	222	4.14798	224	2	2	4	26S proteasome non-ATPase regulatory subunit 2 OS=Crassostrea gigas PE=4 SV=1
tr|K1S3Q2|K1S3Q2_CRAGI	88	5.48523	85	2	2	3	Macrophage asialoglycoprotein-binding protein OS=Crassostrea gigas PE=4 SV=1
tr|K1QC16|K1QC16_CRAGI	241	3.01624	244	2	3	6	Ovochymase-1 OS=Crassostrea gigas PE=3 SV=1
tr|K1Q2L2|K1Q2L2_CRAGI	259	12.5	262	2	2	4	60S ribosomal protein L12 OS=Crassostrea gigas PE=3 SV=1
tr|K1R0W8|K1R0W8_CRAGI	485	6.66667	513	2	2	3	Glutamate receptor U1 OS=Crassostrea gigas PE=4 SV=1
tr|K1QDN1|K1QDN1_CRAGI	15	4.23197	334	2	2	4	Heat shock protein 75 kDa, mitochondrial (Fragment) OS=Crassostrea gigas PE=3 SV=1
tr|K1QQA8|K1QQA8_CRAGI	287	2.6936	291	2	2	3	Laminin subunit beta-1 OS=Crassostrea gigas PE=4 SV=1
tr|K1QTP1|K1QTP1_CRAGI	421	4.69697	442	2	2	3	Dipeptidyl peptidase family member 6 OS=Crassostrea gigas PE=4 SV=1
tr|K1QIL3|K1QIL3_CRAGI	224	1.57303	227	2	2	3	Protein lap4 OS=Crassostrea gigas PE=4 SV=1
tr|K1QPZ1|K1QPZ1_CRAGI	407	11.0497	428	2	2	3	Actin-related protein 2/3 complex subunit 3 OS=Crassostrea gigas PE=4 SV=1
tr|K1QKF8|K1QKF8_CRAGI	87	9.91957	84	2	3	7	Alcohol dehydrogenase class-3 OS=Crassostrea gigas PE=3 SV=1
tr|K1R7F8|K1R7F8_CRAGI	376	15.2866	394	2	2	6	Peroxiredoxin-5, mitochondrial OS=Crassostrea gigas PE=4 SV=1
tr|K1PQZ3|K1PQZ3_CRAGI	225	4.46927	228	2	2	4	Armadillo repeat-containing protein 4 OS=Crassostrea gigas PE=4 SV=1
tr|K1RBG6|K1RBG6_CRAGI	56	6.41509	348	2	4	13	Actin-1/3 OS=Crassostrea gigas PE=3 SV=1
tr|K1QKL8|K1QKL8_CRAGI	341	1.766	356	2	2	3	Uncharacterized protein OS=Crassostrea gigas PE=4 SV=1
tr|K1QMV2|K1QMV2_CRAGI	392	4.74138	412	2	2	4	Dynein intermediate chain 3, ciliary OS=Crassostrea gigas PE=4 SV=1
tr|K1S6V7|K1S6V7_CRAGI	192	3.07988	192	2	2	4	Serine/threonine-protein phosphatase 2A 65 kDa regulatory subunit A alpha isoform OS=Crassostrea gigas PE=4 SV=1
tr|K1PHK7|K1PHK7_CRAGI	165	4.5283	164	2	2	4	Excitatory amino acid transporter 2 OS=Crassostrea gigas PE=3 SV=1
tr|K1PHW2|K1PHW2_CRAGI	106	0.96332	104	2	2	4	Uncharacterized protein OS=Crassostrea gigas PE=4 SV=1
tr|K1R0S3|K1R0S3_CRAGI	387	6.80628	407	2	2	5	T-complex protein 1 subunit theta OS=Crassostrea gigas PE=3 SV=1
tr|K1PUR2|K1PUR2_CRAGI	76	5.93824	73	2	2	4	Nucleobindin-2 OS=Crassostrea gigas PE=4 SV=1
tr|K1PF10|K1PF10_CRAGI	460	1.39912	487	2	2	4	PAB-dependent poly(A)-specific ribonuclease subunit 2 OS=Crassostrea gigas PE=4 SV=1
tr|K1QTW3|K1QTW3_CRAGI	148	3.03254	146	2	2	3	Murinoglobulin-2 OS=Crassostrea gigas PE=4 SV=1
tr|K1PX23|K1PX23_CRAGI	422	5.64334	444	2	2	4	Eukaryotic peptide chain release factor subunit 1 OS=Crassostrea gigas PE=4 SV=1
tr|K1QA79|K1QA79_CRAGI	466	1.84049	493	2	2	3	DnaJ-like protein subfamily B member 11 OS=Crassostrea gigas PE=4 SV=1
tr|K1Q1I3|K1Q1I3_CRAGI	20	6.25	19	2	2	3	Ornithine aminotransferase, mitochondrial OS=Crassostrea gigas PE=3 SV=1
tr|K1RMK6|K1RMK6_CRAGI	327	4.16667	340	2	2	3	Lysosome-associated membrane glycoprotein 1 OS=Crassostrea gigas PE=4 SV=1
tr|K1P5K4|K1P5K4_CRAGI	380	3.06569	399	2	2	4	Cathepsin Z OS=Crassostrea gigas PE=3 SV=1
tr|K1Q8F7|K1Q8F7_CRAGI	159	12.9353	157	2	2	4	Alpha-crystallin B chain OS=Crassostrea gigas PE=3 SV=1
tr|K1QC26|K1QC26_CRAGI	458	4.77223	484	2	2	3	Plasma alpha-L-fucosidase OS=Crassostrea gigas PE=4 SV=1
tr|K1P5V7|K1P5V7_CRAGI	111	2.38777	109	2	2	4	Eukaryotic translation initiation factor 3 subunit C OS=Crassostrea gigas PE=4 SV=1
tr|K1P2W3|K1P2W3_CRAGI	430	1.52983	452	2	2	2	Ectonucleotide pyrophosphatase/phosphodiesterase family member 3 OS=Crassostrea gigas PE=4 SV=1
tr|K1QUC7|K1QUC7_CRAGI	359	3.4749	374	2	2	6	Kinesin-related protein 1 OS=Crassostrea gigas PE=3 SV=1
tr|K1RAP8|K1RAP8_CRAGI	198	6.60066	198	2	3	5	Malic enzyme OS=Crassostrea gigas PE=3 SV=1
tr|K1QYB6|K1QYB6_CRAGI	365	3.47003	383	2	2	4	Delta-1-pyrroline-5-carboxylate synthetase OS=Crassostrea gigas PE=4 SV=1
tr|K1R1P2|K1R1P2_CRAGI	118	1.42332	116	2	2	3	Citron Rho-interacting kinase OS=Crassostrea gigas PE=4 SV=1
tr|K1RTD6|K1RTD6_CRAGI	488	1.76702	516	2	2	3	UDP-glucose:glycoprotein glucosyltransferase 1 OS=Crassostrea gigas PE=4 SV=1
tr|K1RA95|K1RA95_CRAGI	325	4.60449	338	2	2	4	Filamin-A OS=Crassostrea gigas PE=4 SV=1
tr|K1PHY1|K1PHY1_CRAGI	417	4.43645	438	2	2	3	Calcium and integrin-binding family member 2 OS=Crassostrea gigas PE=4 SV=1
tr|K1PJ59|K1PJ59_CRAGI	186	35.2941	185	2	2	4	Triosephosphate isomerase OS=Crassostrea gigas PE=3 SV=1
tr|K1R6S5|K1R6S5_CRAGI	320	3.01418	332	2	2	2	40S ribosomal protein S9 OS=Crassostrea gigas PE=3 SV=1
tr|K1RGF4|K1RGF4_CRAGI	77	5.17241	74	2	2	3	Alanine aminotransferase 2 OS=Crassostrea gigas PE=4 SV=1
tr|K1RCY7|K1RCY7_CRAGI	89	4.5045	86	2	2	4	Eukaryotic peptide chain release factor GTP-binding subunit ERF3B OS=Crassostrea gigas PE=4 SV=1
tr|K1PWZ3|K1PWZ3_CRAGI	52	8.79765	50	2	3	5	Guanine nucleotide-binding protein subunit beta OS=Crassostrea gigas PE=4 SV=1
tr|K1QZ50|K1QZ50_CRAGI	291	1.86916	296	2	2	4	Translocon-associated protein subunit beta OS=Crassostrea gigas PE=4 SV=1
tr|K1QPP2|K1QPP2_CRAGI	509	7.36842	538	2	2	3	Elongation factor Tu, mitochondrial OS=Crassostrea gigas PE=4 SV=1
tr|K1PL35|K1PL35_CRAGI	375	3.7422	393	2	2	4	2-oxoglutarate dehydrogenase E1 component, mitochondrial OS=Crassostrea gigas PE=4 SV=1
tr|K1QR58|K1QR58_CRAGI	170	13.8298	169	2	2	4	Mechanosensory protein 2 OS=Crassostrea gigas PE=4 SV=1
tr|K1R754|K1R754_CRAGI	200	5.81655	200	2	2	4	Arylacetamide deacetylase-like 1 OS=Crassostrea gigas PE=4 SV=1
tr|K1PXB6|K1PXB6_CRAGI	238	2.61752	241	2	2	3	Cadherin-23 OS=Crassostrea gigas PE=4 SV=1
tr|K1P421|K1P421_CRAGI	266	24.0602	270	2	3	6	Histone H2A OS=Crassostrea gigas PE=3 SV=1
tr|K1Q9Z5|K1Q9Z5_CRAGI	418	8.21256	439	2	2	3	Peptidyl-prolyl cis-trans isomerase OS=Crassostrea gigas PE=3 SV=1
tr|K1QZX9|K1QZX9_CRAGI	301	14.0659	306	2	2	3	Uncharacterized protein OS=Crassostrea gigas PE=4 SV=1
tr|K1R1Q8|K1R1Q8_CRAGI	473	15.493	500	2	2	3	Ras-related protein Rab-5C OS=Crassostrea gigas PE=3 SV=1
tr|K1RG28|K1RG28_CRAGI	117	7.03971	115	2	2	4	Kinase C and casein kinase substrate in neurons protein 2 OS=Crassostrea gigas PE=4 SV=1
tr|K1PTH4|K1PTH4_CRAGI	452	2.18579	478	2	2	3	ADP-ribosylation factor OS=Crassostrea gigas PE=4 SV=1
tr|K1QCF5|K1QCF5_CRAGI	432	4.0493	457	2	2	3	Fumarate hydratase class I, aerobic OS=Crassostrea gigas PE=4 SV=1
tr|K1QRQ2|K1QRQ2_CRAGI	378	5.90406	396	2	2	3	Glutamate dehydrogenase OS=Crassostrea gigas PE=3 SV=1
tr|K1PI66|K1PI66_CRAGI	299	3.0086	304	2	2	3	Putative tyrosinase-like protein tyr-3 OS=Crassostrea gigas PE=4 SV=1
tr|K1R591|K1R591_CRAGI	494	3.23599	523	2	2	4	Inter-alpha-trypsin inhibitor heavy chain H4 OS=Crassostrea gigas PE=4 SV=1
tr|K1RXS6|K1RXS6_CRAGI	266	24.0602	270	2	3	6	Histone H2A OS=Crassostrea gigas PE=3 SV=1
tr|K1PQ23|K1PQ23_CRAGI	78	5.5336	75	2	2	4	PDZ and LIM domain protein 5 OS=Crassostrea gigas PE=4 SV=1
tr|K1PQP2|K1PQP2_CRAGI	381	6.15385	400	2	2	4	Nucleolin OS=Crassostrea gigas PE=4 SV=1
tr|K1RWE5|K1RWE5_CRAGI	340	11.1111	355	2	3	5	Thioredoxin-like protein 1 OS=Crassostrea gigas PE=4 SV=1
tr|K1Q2A1|K1Q2A1_CRAGI	147	5.33088	145	2	2	6	Amidase OS=Crassostrea gigas PE=4 SV=1
tr|K1Q7U3|K1Q7U3_CRAGI	301	12.4031	306	2	2	3	Protein iolS OS=Crassostrea gigas PE=4 SV=1
tr|K1RL00|K1RL00_CRAGI	162	2.04194	160	2	2	2	Proteasome-associated protein ECM29-like protein OS=Crassostrea gigas PE=4 SV=1
tr|K1RH05|K1RH05_CRAGI	180	27.7778	179	2	2	4	Myosin essential light chain, striated adductor muscle OS=Crassostrea gigas PE=4 SV=1
tr|K1R2P2|K1R2P2_CRAGI	281	4.5098	285	2	2	3	SH3 domain-binding glutamic acid-rich protein OS=Crassostrea gigas PE=4 SV=1
tr|K1PNI6|K1PNI6_CRAGI	356	4.42105	371	2	2	6	Heterogeneous nuclear ribonucleoprotein A/B OS=Crassostrea gigas PE=4 SV=1
tr|K1PCA0|K1PCA0_CRAGI	443	4.16667	468	2	2	3	Septin-7 OS=Crassostrea gigas PE=3 SV=1
tr|K1PSR5|K1PSR5_CRAGI	393	20.438	413	2	2	2	Fatty acid-binding protein, heart OS=Crassostrea gigas PE=4 SV=1
tr|K1Q019|K1Q019_CRAGI	360	2.69122	375	2	2	3	Beta-galactosidase OS=Crassostrea gigas PE=3 SV=1
tr|K1PH13|K1PH13_CRAGI	353	1.94049	485	2	2	3	Dolichyl-diphosphooligosaccharide--protein glycosyltransferase subunit STT3B OS=Crassostrea gigas PE=4 SV=1
tr|K1PPP8|K1PPP8_CRAGI	331	2.9695	345	2	2	4	Vigilin OS=Crassostrea gigas PE=4 SV=1
tr|K1PU86|K1PU86_CRAGI	279	4.88798	283	2	3	5	Thioredoxin reductase 3 OS=Crassostrea gigas PE=3 SV=1
tr|K1Q7S9|K1Q7S9_CRAGI	190	8.27586	189	2	2	4	Anosmin-1 OS=Crassostrea gigas PE=4 SV=1
tr|K1PU85|K1PU85_CRAGI	265	2.46114	269	2	2	3	Fasciclin-1 OS=Crassostrea gigas PE=4 SV=1
tr|K1Q6U4|K1Q6U4_CRAGI	99	10.6227	96	2	3	6	Phospholipid scramblase 2 OS=Crassostrea gigas PE=4 SV=1
tr|K1QTP5|K1QTP5_CRAGI	427	4.14508	449	2	2	4	Solute carrier family 2, facilitated glucose transporter member 1 OS=Crassostrea gigas PE=3 SV=1
tr|K1QAY3|K1QAY3_CRAGI	25	8.41837	23	2	2	4	Dipeptidyl-peptidase 1 (Fragment) OS=Crassostrea gigas PE=3 SV=1
tr|K1R4Q3|K1R4Q3_CRAGI	219	3.39623	221	2	2	2	Spectrin beta chain, brain 1 OS=Crassostrea gigas PE=4 SV=1
tr|K1PDA4|K1PDA4_CRAGI	317	0.951249	329	2	3	3	Collagen alpha-4(VI) chain OS=Crassostrea gigas PE=4 SV=1
tr|K1Q9T3|K1Q9T3_CRAGI	441	9.1858	466	2	2	3	IgGFc-binding protein OS=Crassostrea gigas PE=4 SV=1
tr|K1Q9X3|K1Q9X3_CRAGI	333	3.97196	347	2	2	2	Coiled-coil domain-containing protein 81 OS=Crassostrea gigas PE=4 SV=1
tr|K1QAV0|K1QAV0_CRAGI	85	9.63173	82	2	3	6	Guanine nucleotide-binding protein G(Q) subunit alpha OS=Crassostrea gigas PE=4 SV=1
tr|K1PCR5|K1PCR5_CRAGI	288	12.7976	292	2	2	2	KH domain-containing, RNA-binding, signal transduction-associated protein 2 OS=Crassostrea gigas PE=4 SV=1
tr|K1QBM3|K1QBM3_CRAGI	351	12.3223	366	2	2	2	Ras-related protein Rab-2 OS=Crassostrea gigas PE=3 SV=1
tr|K1QWS4|K1QWS4_CRAGI	28	1.83428	470	2	2	3	Multidrug resistance protein 1 OS=Crassostrea gigas PE=3 SV=1
tr|K1QUE6|K1QUE6_CRAGI	35	5.65553	33	2	2	3	26S proteasome non-ATPase regulatory subunit 6 OS=Crassostrea gigas PE=4 SV=1
tr|K1QHI3|K1QHI3_CRAGI	479	6.03865	507	2	3	5	Beta-hexosaminidase subunit beta OS=Crassostrea gigas PE=4 SV=1
tr|K1QAN0|K1QAN0_CRAGI	64	16.3842	61	2	3	6	Mammalian ependymin-related protein 1 (Fragment) OS=Crassostrea gigas PE=4 SV=1
tr|K1RJM8|K1RJM8_CRAGI	193	0.745941	193	2	2	2	Dynein heavy chain 1, axonemal OS=Crassostrea gigas PE=4 SV=1
tr|K1RRH1|K1RRH1_CRAGI	436	1.27179	461	2	2	3	Chromodomain-helicase-DNA-binding protein Mi-2-like protein OS=Crassostrea gigas PE=4 SV=1
tr|K1PDM7|K1PDM7_CRAGI	185	1.93673	184	2	2	2	Multidrug resistance-associated protein 1 OS=Crassostrea gigas PE=3 SV=1
tr|K1P833|K1P833_CRAGI	188	28.8288	187	2	2	3	Eukaryotic initiation factor 4A-II OS=Crassostrea gigas PE=4 SV=1
tr|K1QKP0|K1QKP0_CRAGI	220	6.78392	222	2	2	4	Steroid 17-alpha-hydroxylase/17,20 lyase OS=Crassostrea gigas PE=4 SV=1
tr|K1R832|K1R832_CRAGI	267	5.92593	271	2	2	3	Protein unc-87 OS=Crassostrea gigas PE=4 SV=1
tr|K1R8Y1|K1R8Y1_CRAGI	348	5.59611	363	2	2	2	Obg-like ATPase 1 OS=Crassostrea gigas PE=4 SV=1
tr|K1QHF0|K1QHF0_CRAGI	187	23.7624	186	2	3	5	40S ribosomal protein S27 OS=Crassostrea gigas PE=3 SV=1
tr|K1QT97|K1QT97_CRAGI	110	9.68661	108	2	2	4	N(G),N(G)-dimethylarginine dimethylaminohydrolase 1 OS=Crassostrea gigas PE=4 SV=1
tr|K1PX73|K1PX73_CRAGI	313	7.14286	324	2	2	2	Complement component 1 Q subcomponent-binding protein, mitochondrial OS=Crassostrea gigas PE=4 SV=1
tr|K1QBC3|K1QBC3_CRAGI	14	7.71208	13	2	2	4	Major egg antigen OS=Crassostrea gigas PE=3 SV=1
tr|K1PFT9|K1PFT9_CRAGI	297	17.6471	302	2	2	4	Myophilin OS=Crassostrea gigas PE=4 SV=1
tr|K1QR84|K1QR84_CRAGI	36	7.03883	34	2	2	3	Sphingomyelin phosphodiesterase OS=Crassostrea gigas PE=4 SV=1
tr|K1QD13|K1QD13_CRAGI	405	0.970874	425	2	2	4	Niemann-Pick C1 protein OS=Crassostrea gigas PE=4 SV=1
tr|K1RZR1|K1RZR1_CRAGI	244	6.2167	247	2	2	3	Heat shock 70 kDa protein 12A OS=Crassostrea gigas PE=4 SV=1
tr|K1QS90|K1QS90_CRAGI	218	2.63158	220	2	2	3	Neuroglian OS=Crassostrea gigas PE=4 SV=1
tr|K1RH40|K1RH40_CRAGI	439	10.1562	464	2	2	3	Transforming growth factor-beta-induced protein ig-h3 OS=Crassostrea gigas PE=4 SV=1
tr|K1P775|K1P775_CRAGI	48	1.41772	46	2	2	5	Transporter OS=Crassostrea gigas PE=3 SV=1
tr|K1QAG7|K1QAG7_CRAGI	513	4	542	2	2	2	Phosphatidylinositide phosphatase SAC1 OS=Crassostrea gigas PE=4 SV=1
tr|K1QKN4|K1QKN4_CRAGI	103	0.637083	101	2	2	3	Dynein heavy chain 6, axonemal OS=Crassostrea gigas PE=4 SV=1
tr|K1QEK7|K1QEK7_CRAGI	382	3.39623	401	2	2	2	Ubiquitin carboxyl-terminal hydrolase OS=Crassostrea gigas PE=3 SV=1
tr|K1PMV4|K1PMV4_CRAGI	395	7.79221	415	2	2	4	Uncharacterized protein OS=Crassostrea gigas PE=4 SV=1
tr|K1PSE7|K1PSE7_CRAGI	433	9.12698	458	2	2	4	Outer dense fiber protein 3 OS=Crassostrea gigas PE=4 SV=1
tr|K1QMG5|K1QMG5_CRAGI	366	2.53054	384	2	2	3	Tetratricopeptide repeat protein 18 OS=Crassostrea gigas PE=4 SV=1
tr|K1QNV6|K1QNV6_CRAGI	283	7.66962	287	2	2	4	Tropomyosin OS=Crassostrea gigas PE=3 SV=1
tr|K1QD40|K1QD40_CRAGI	243	3.21217	246	2	2	3	Importin-7 OS=Crassostrea gigas PE=4 SV=1
tr|K1R7Q9|K1R7Q9_CRAGI	426	10.8571	448	2	2	3	Uncharacterized protein OS=Crassostrea gigas PE=4 SV=1
tr|K1R980|K1R980_CRAGI	41	25.7353	39	2	2	4	UPF0556 protein C19orf10-like protein OS=Crassostrea gigas PE=4 SV=1
tr|K1QDF1|K1QDF1_CRAGI	28	2.62346	26	2	2	4	Multidrug resistance protein 1 OS=Crassostrea gigas PE=3 SV=1
tr|K1QMS4|K1QMS4_CRAGI	63	2.21187	60	2	2	4	Alpha-N-acetylglucosaminidase OS=Crassostrea gigas PE=4 SV=1
tr|K1P8R0|K1P8R0_CRAGI	210	2.82302	210	2	2	3	Pregnancy zone protein OS=Crassostrea gigas PE=4 SV=1
tr|K1PTI6|K1PTI6_CRAGI	172	7.36086	171	2	2	3	Glucose-6-phosphate isomerase OS=Crassostrea gigas PE=3 SV=1
tr|K1QJU8|K1QJU8_CRAGI	118	2.33258	116	2	2	3	Putative phospholipase B-like 2 OS=Crassostrea gigas PE=4 SV=1
tr|K1R168|K1R168_CRAGI	179	1.88206	178	2	2	3	Dynein heavy chain 2, axonemal OS=Crassostrea gigas PE=4 SV=1
tr|K1QXD4|K1QXD4_CRAGI	68	14.7692	65	2	2	2	Coactosin OS=Crassostrea gigas PE=4 SV=1
tr|K1PTR6|K1PTR6_CRAGI	228	3.87701	231	2	2	4	Microtubule-actin cross-linking factor 1, isoforms 1/2/3/5 (Fragment) OS=Crassostrea gigas PE=4 SV=1
tr|K1R3M4|K1R3M4_CRAGI	24	6.42978	22	2	2	3	Ubiquitin-like modifier-activating enzyme 1 OS=Crassostrea gigas PE=4 SV=1
tr|K1RB91|K1RB91_CRAGI	450	2.46253	476	2	2	3	Neutral alpha-glucosidase AB OS=Crassostrea gigas PE=4 SV=1
tr|K1QWQ4|K1QWQ4_CRAGI	329	12.2449	342	2	2	3	CD2-associated protein OS=Crassostrea gigas PE=4 SV=1
tr|K1R2E8|K1R2E8_CRAGI	459	3.82436	486	2	2	4	Prolyl endopeptidase OS=Crassostrea gigas PE=4 SV=1
tr|K1QHY0|K1QHY0_CRAGI	56	12.2016	53	2	3	4	Actin-3 OS=Crassostrea gigas PE=3 SV=1
tr|K1QCJ5|K1QCJ5_CRAGI	151	12.2112	149	2	2	4	Transforming growth factor-beta-induced protein ig-h3 OS=Crassostrea gigas PE=4 SV=1
tr|K1QJF7|K1QJF7_CRAGI	120	3.46696	118	2	2	3	Coronin OS=Crassostrea gigas PE=3 SV=1
tr|K1QSE6|K1QSE6_CRAGI	174	8.08081	173	2	2	3	Spermatogenesis-associated protein 18-like protein OS=Crassostrea gigas PE=4 SV=1
tr|K1RHA5|K1RHA5_CRAGI	271	15.6863	275	2	2	3	Nucleoside diphosphate kinase OS=Crassostrea gigas PE=3 SV=1
tr|K1QM96|K1QM96_CRAGI	268	8.72727	272	2	2	3	Chymotrypsin B OS=Crassostrea gigas PE=3 SV=1
tr|K1QFN1|K1QFN1_CRAGI	39	17.8082	37	2	2	3	60S ribosomal protein L23 OS=Crassostrea gigas PE=3 SV=1
tr|K1QE32|K1QE32_CRAGI	236	5.49828	239	2	2	4	Very long-chain specific acyl-CoA dehydrogenase, mitochondrial OS=Crassostrea gigas PE=3 SV=1
tr|K1QSW2|K1QSW2_CRAGI	470	4.1543	497	2	2	3	Protein-glutamine gamma-glutamyltransferase K OS=Crassostrea gigas PE=4 SV=1
tr|K1QVK3|K1QVK3_CRAGI	211	2.94118	211	2	2	4	Glutamyl aminopeptidase OS=Crassostrea gigas PE=4 SV=1
tr|K1QLK6|K1QLK6_CRAGI	161	0.641319	159	2	2	4	E3 ubiquitin-protein ligase HUWE1 OS=Crassostrea gigas PE=4 SV=1
tr|K1PH31|K1PH31_CRAGI	114	8.31025	112	2	2	4	Protein arginine N-methyltransferase 1 OS=Crassostrea gigas PE=4 SV=1
tr|K1QB30|K1QB30_CRAGI	168	3.96825	167	2	2	3	E3 ubiquitin-protein ligase TRIM33 OS=Crassostrea gigas PE=4 SV=1
tr|K1R6C2|K1R6C2_CRAGI	462	7.69231	489	2	2	4	Peroxisomal 3,2-trans-enoyl-CoA isomerase OS=Crassostrea gigas PE=4 SV=1
tr|K1Q900|K1Q900_CRAGI	408	6.49351	429	2	2	3	Galectin-4 OS=Crassostrea gigas PE=4 SV=1
tr|K1RBA7|K1RBA7_CRAGI	497	5.34979	526	2	2	4	Uncharacterized protein OS=Crassostrea gigas PE=4 SV=1
tr|K1P1Q0|K1P1Q0_CRAGI	203	19.4805	204	2	2	4	Uncharacterized protein (Fragment) OS=Crassostrea gigas PE=4 SV=1
tr|K1Q0Y3|K1Q0Y3_CRAGI	484	2.92237	512	2	2	4	Uncharacterized protein OS=Crassostrea gigas PE=4 SV=1
tr|K1Q868|K1Q868_CRAGI	209	3.07577	209	2	2	3	Uncharacterized protein OS=Crassostrea gigas PE=4 SV=1
tr|K1QRL1|K1QRL1_CRAGI	143	14.7679	141	2	3	5	Uncharacterized protein OS=Crassostrea gigas PE=4 SV=1
tr|K1QQC4|K1QQC4_CRAGI	453	2.38516	479	2	2	3	Halomucin OS=Crassostrea gigas PE=4 SV=1
tr|K1QYQ9|K1QYQ9_CRAGI	12	6.2635	11	2	2	3	Uncharacterized protein OS=Crassostrea gigas PE=4 SV=1
tr|K1PRP1|K1PRP1_CRAGI	152	2.77264	150	2	2	3	Uncharacterized protein OS=Crassostrea gigas PE=4 SV=1
tr|K1QHA4|K1QHA4_CRAGI	203	9.74026	204	2	2	4	Uncharacterized protein OS=Crassostrea gigas PE=4 SV=1
tr|K1R826|K1R826_CRAGI	208	19.3237	208	2	2	3	Laminin subunit beta-1 OS=Crassostrea gigas PE=4 SV=1
tr|K1PVM3|K1PVM3_CRAGI	475	0.641907	502	2	2	2	Uncharacterized protein OS=Crassostrea gigas PE=4 SV=1
tr|K1Q274|K1Q274_CRAGI	414	5.37634	435	2	2	3	Uncharacterized protein OS=Crassostrea gigas PE=4 SV=1
tr|K1R117|K1R117_CRAGI	361	12.3077	376	2	2	4	Uncharacterized protein OS=Crassostrea gigas PE=4 SV=1
tr|K1QHH3|K1QHH3_CRAGI	247	1.85058	250	2	2	2	CASP8-associated protein 2 OS=Crassostrea gigas PE=4 SV=1
tr|K1QK25|K1QK25_CRAGI	209	3.27869	214	2	3	6	Uncharacterized protein OS=Crassostrea gigas PE=4 SV=1
tr|K1QRW6|K1QRW6_CRAGI	127	24.8649	125	2	3	5	Uncharacterized protein OS=Crassostrea gigas PE=4 SV=1
tr|K1RLF4|K1RLF4_CRAGI	350	8.94737	365	2	3	7	Uncharacterized protein OS=Crassostrea gigas PE=4 SV=1
tr|K1QDT3|K1QDT3_CRAGI	197	34.7458	197	2	2	3	Uncharacterized protein OS=Crassostrea gigas PE=4 SV=1
tr|K1R2A0|K1R2A0_CRAGI	412	5.25164	433	2	2	3	Protein SPATIAL OS=Crassostrea gigas PE=4 SV=1
tr|K1QU18|K1QU18_CRAGI	361	12.3077	376	2	2	4	Uncharacterized protein OS=Crassostrea gigas PE=4 SV=1
tr|K1QX56|K1QX56_CRAGI	260	10.0244	264	2	3	6	Cleavage and polyadenylation specificity factor subunit 6 OS=Crassostrea gigas PE=4 SV=1
tr|K1QHY8|K1QHY8_CRAGI	461	4.65116	488	2	2	2	Uncharacterized protein OS=Crassostrea gigas PE=4 SV=1

## Sheet: JU-2
Accession	Cluster	Coverage	Protein Group	Distinct Peptides	Distinct Matches	Filtered Spectra	Description
tr|K1RSS3|K1RSS3_CRAGI	290	29.1209	307	41	59	123	Myosin heavy chain, striated muscle OS=Crassostrea gigas PE=4 SV=1
tr|K1QB61|K1QB61_CRAGI	372	9.61245	388	39	43	75	Protocadherin Fat 4 OS=Crassostrea gigas PE=4 SV=1
tr|K1PW06|K1PW06_CRAGI	79	18.2029	77	31	41	76	Filamin-C OS=Crassostrea gigas PE=4 SV=1
tr|K1PAG1|K1PAG1_CRAGI	26	8.75896	24	25	25	42	Dynein beta chain, ciliary OS=Crassostrea gigas PE=4 SV=1
tr|K1QRU8|K1QRU8_CRAGI	290	23.8806	294	21	25	58	Myosin heavy chain, striated muscle OS=Crassostrea gigas PE=4 SV=1
tr|K1R0Q6|K1R0Q6_CRAGI	59	7.76168	55	19	20	35	Laminin subunit alpha OS=Crassostrea gigas PE=4 SV=1
tr|K1RVK9|K1RVK9_CRAGI	453	9.16944	475	19	20	39	Titin OS=Crassostrea gigas PE=4 SV=1
tr|K1PNR3|K1PNR3_CRAGI	430	19.4875	452	19	21	35	Clathrin heavy chain 1 OS=Crassostrea gigas PE=4 SV=1
tr|K1PTY5|K1PTY5_CRAGI	392	2.73742	409	17	18	30	Protocadherin Fat 4 OS=Crassostrea gigas PE=4 SV=1
tr|K1QIR8|K1QIR8_CRAGI	244	39.3343	247	16	20	41	78 kDa glucose-regulated protein OS=Crassostrea gigas PE=3 SV=1
tr|K1PN21|K1PN21_CRAGI	366	47.4157	431	16	23	56	Tubulin beta chain OS=Crassostrea gigas PE=3 SV=1
tr|K1R278|K1R278_CRAGI	366	50.8969	432	16	23	51	Tubulin beta chain OS=Crassostrea gigas PE=3 SV=1
tr|K1PTA3|K1PTA3_CRAGI	172	7.19396	172	15	16	29	Collagen alpha-4(VI) chain OS=Crassostrea gigas PE=4 SV=1
tr|K1QAJ5|K1QAJ5_CRAGI	366	47.0862	430	15	23	60	Tubulin beta chain OS=Crassostrea gigas PE=3 SV=1
tr|K1PX83|K1PX83_CRAGI	101	4.88223	99	15	18	30	Dynein heavy chain 5, axonemal OS=Crassostrea gigas PE=4 SV=1
tr|K1R7V7|K1R7V7_CRAGI	366	45.2915	430	15	23	60	Tubulin beta chain OS=Crassostrea gigas PE=3 SV=1
tr|K1QXX7|K1QXX7_CRAGI	391	14.0706	408	14	18	35	Myosin heavy chain, non-muscle (Fragment) OS=Crassostrea gigas PE=4 SV=1
tr|K1R0L4|K1R0L4_CRAGI	421	22.1905	443	14	18	34	Sodium/potassium-transporting ATPase subunit alpha OS=Crassostrea gigas PE=3 SV=1
tr|K1RWW5|K1RWW5_CRAGI	96	54.8309	94	14	21	45	ATP synthase subunit beta OS=Crassostrea gigas PE=3 SV=1
tr|K1QTC1|K1QTC1_CRAGI	447	21.6216	469	14	20	49	Paramyosin OS=Crassostrea gigas PE=4 SV=1
tr|K1Q6X5|K1Q6X5_CRAGI	17	36.1616	16	14	16	31	Protein disulfide-isomerase OS=Crassostrea gigas PE=3 SV=1
tr|K1PPU7|K1PPU7_CRAGI	64	3.71458	61	13	13	23	Hemicentin-1 OS=Crassostrea gigas PE=4 SV=1
tr|K1R6E6|K1R6E6_CRAGI	304	4.50168	314	13	14	24	Basement membrane-specific heparan sulfate proteoglycan core protein OS=Crassostrea gigas PE=4 SV=1
tr|K1Q9V3|K1Q9V3_CRAGI	219	32.0755	223	13	13	22	V-type proton ATPase catalytic subunit A OS=Crassostrea gigas PE=3 SV=1
tr|K1QU53|K1QU53_CRAGI	269	17.7305	272	12	12	19	NAD(P) transhydrogenase, mitochondrial OS=Crassostrea gigas PE=4 SV=1
tr|K1QHI6|K1QHI6_CRAGI	101	3.86938	485	12	15	23	Dynein heavy chain 5, axonemal OS=Crassostrea gigas PE=4 SV=1
tr|K1PZ82|K1PZ82_CRAGI	8	5.63808	8	10	11	23	Collagen alpha-3(VI) chain OS=Crassostrea gigas PE=4 SV=1
tr|K1PBC0|K1PBC0_CRAGI	477	21.1974	506	10	12	25	Non-neuronal cytoplasmic intermediate filament protein OS=Crassostrea gigas PE=3 SV=1
tr|K1PE00|K1PE00_CRAGI	55	37.0526	362	10	16	82	Tubulin alpha-1C chain OS=Crassostrea gigas PE=3 SV=1
tr|K1RWD4|K1RWD4_CRAGI	58	41.2234	303	10	16	46	Actin, cytoplasmic OS=Crassostrea gigas PE=3 SV=1
tr|K1RZ99|K1RZ99_CRAGI	152	22.9489	151	10	14	27	Filamin-A OS=Crassostrea gigas PE=4 SV=1
tr|K1R512|K1R512_CRAGI	273	13.5436	276	10	12	22	Uncharacterized protein OS=Crassostrea gigas PE=4 SV=1
tr|K1QGS8|K1QGS8_CRAGI	71	25.974	69	10	12	28	Elongation factor 1-alpha OS=Crassostrea gigas PE=3 SV=1
tr|K1QWZ6|K1QWZ6_CRAGI	232	25.4153	235	10	12	28	Dolichyl-diphosphooligosaccharide--protein glycosyltransferase subunit 1 OS=Crassostrea gigas PE=4 SV=1
tr|K1PNZ5|K1PNZ5_CRAGI	145	34.4423	144	10	12	21	Catalase OS=Crassostrea gigas PE=3 SV=1
tr|K1QMS2|K1QMS2_CRAGI	372	17.4586	500	10	11	18	Cadherin EGF LAG seven-pass G-type receptor 3 OS=Crassostrea gigas PE=4 SV=1
tr|K1R1X5|K1R1X5_CRAGI	315	39.3862	327	10	12	33	Calponin-2 OS=Crassostrea gigas PE=4 SV=1
tr|K1QFR9|K1QFR9_CRAGI	343	6.73832	356	10	10	15	Spectrin beta chain OS=Crassostrea gigas PE=4 SV=1
tr|Q8TA69|Q8TA69_CRAGI	58	35.1064	305	9	15	48	Actin 2 OS=Crassostrea gigas GN=actin 2 PE=2 SV=1
tr|K1QSQ9|K1QSQ9_CRAGI	175	16.7959	413	9	9	17	Putative ATP-dependent RNA helicase an3 OS=Crassostrea gigas PE=4 SV=1
tr|K1Q7T5|K1Q7T5_CRAGI	382	23.374	399	9	10	19	Protein disulfide-isomerase A3 OS=Crassostrea gigas PE=3 SV=1
tr|K1QEA6|K1QEA6_CRAGI	10	20.8202	102	9	9	14	Phosphoenolpyruvate carboxykinase [GTP] OS=Crassostrea gigas PE=3 SV=1
tr|K1PNQ5|K1PNQ5_CRAGI	13	15.2355	12	9	10	17	Heat shock protein HSP 90-alpha 1 OS=Crassostrea gigas PE=3 SV=1
tr|K1QFW9|K1QFW9_CRAGI	179	17.7438	179	9	9	15	Uncharacterized protein OS=Crassostrea gigas PE=4 SV=1
tr|K1QIU9|K1QIU9_CRAGI	196	8.26748	198	9	11	19	Laminin subunit gamma-1 OS=Crassostrea gigas PE=4 SV=1
tr|K1PWQ2|K1PWQ2_CRAGI	106	13.0761	105	9	12	25	60 kDa neurofilament protein OS=Crassostrea gigas PE=3 SV=1
tr|K1QY50|K1QY50_CRAGI	245	26.2079	248	9	10	23	Low-density lipoprotein receptor-related protein 6 OS=Crassostrea gigas PE=4 SV=1
tr|K1R6J7|K1R6J7_CRAGI	58	32.1809	304	8	13	39	Actin OS=Crassostrea gigas PE=3 SV=1
tr|K1R866|K1R866_CRAGI	398	12.3062	416	8	8	15	Puromycin-sensitive aminopeptidase OS=Crassostrea gigas PE=4 SV=1
tr|K1RZE2|K1RZE2_CRAGI	164	20.4955	162	8	8	15	Isocitrate dehydrogenase [NADP] OS=Crassostrea gigas PE=3 SV=1
tr|K1PE57|K1PE57_CRAGI	150	40.6061	149	8	10	19	Severin OS=Crassostrea gigas PE=4 SV=1
tr|K1Q5G6|K1Q5G6_CRAGI	151	23.1183	150	8	9	17	60 kDa heat shock protein, mitochondrial OS=Crassostrea gigas PE=3 SV=1
tr|K1QG58|K1QG58_CRAGI	58	32.1809	304	8	13	39	Actin OS=Crassostrea gigas PE=3 SV=1
tr|K1QHK9|K1QHK9_CRAGI	192	2.86178	193	8	9	15	Dynein heavy chain, cytoplasmic OS=Crassostrea gigas PE=4 SV=1
tr|K1QME7|K1QME7_CRAGI	333	26.9912	346	8	8	16	Tektin-4 OS=Crassostrea gigas PE=4 SV=1
tr|K1QMD3|K1QMD3_CRAGI	306	33.9031	316	8	8	15	Glycerol-3-phosphate dehydrogenase [NAD+], cytoplasmic OS=Crassostrea gigas PE=3 SV=1
tr|K1RH58|K1RH58_CRAGI	310	13.6364	321	8	8	15	Alpha-actinin, sarcomeric OS=Crassostrea gigas PE=4 SV=1
tr|K1R1B3|K1R1B3_CRAGI	290	18.118	476	8	10	19	Myosin heavy chain, striated muscle OS=Crassostrea gigas PE=4 SV=1
tr|K1RTR1|K1RTR1_CRAGI	439	8.78136	461	7	7	10	ATP-citrate synthase OS=Crassostrea gigas PE=4 SV=1
tr|K1R282|K1R282_CRAGI	81	12.8779	79	7	8	13	Adenylate kinase isoenzyme 5 OS=Crassostrea gigas PE=3 SV=1
tr|K1QMY1|K1QMY1_CRAGI	288	14.0485	292	7	8	14	Aconitate hydratase, mitochondrial OS=Crassostrea gigas PE=4 SV=1
tr|K1REY2|K1REY2_CRAGI	83	4.81989	81	7	7	10	Dysferlin OS=Crassostrea gigas PE=4 SV=1
tr|K1QX26|K1QX26_CRAGI	13	15.4344	164	7	7	12	Endoplasmin OS=Crassostrea gigas PE=3 SV=1
tr|K1R6Z7|K1R6Z7_CRAGI	208	17.3599	210	7	8	17	ATP synthase subunit alpha OS=Crassostrea gigas PE=3 SV=1
tr|K1QSB0|K1QSB0_CRAGI	213	30.8605	216	7	7	14	Fructose-1,6-bisphosphatase 1 OS=Crassostrea gigas PE=3 SV=1
tr|K1QBH0|K1QBH0_CRAGI	478	5.02152	507	7	7	13	Uncharacterized protein OS=Crassostrea gigas PE=4 SV=1
tr|K1PWN1|K1PWN1_CRAGI	400	15.8379	418	7	7	12	Uncharacterized protein OS=Crassostrea gigas PE=4 SV=1
tr|K1R8I8|K1R8I8_CRAGI	409	24.1736	428	7	7	10	Uncharacterized protein OS=Crassostrea gigas PE=3 SV=1
tr|K1PEX5|K1PEX5_CRAGI	158	13.3247	157	7	7	10	Protein hu-li tai shao OS=Crassostrea gigas PE=4 SV=1
tr|K1QBF7|K1QBF7_CRAGI	70	10.3718	68	7	7	13	Hypoxia up-regulated protein 1 OS=Crassostrea gigas PE=3 SV=1
tr|K1QHM2|K1QHM2_CRAGI	209	15.4391	211	7	10	20	Dolichyl-diphosphooligosaccharide--protein glycosyltransferase subunit 2 OS=Crassostrea gigas PE=4 SV=1
tr|K1QZU8|K1QZU8_CRAGI	466	7.67544	493	7	9	13	Plasma membrane calcium-transporting ATPase 3 OS=Crassostrea gigas PE=4 SV=1
tr|K1R252|K1R252_CRAGI	154	19.619	153	7	7	13	Putative methylmalonate-semialdehyde dehydrogenase [acylating], mitochondrial OS=Crassostrea gigas PE=3 SV=1
tr|K1QCE7|K1QCE7_CRAGI	483	10.5023	512	7	7	16	Uncharacterized protein OS=Crassostrea gigas PE=4 SV=1
tr|K1QFM5|K1QFM5_CRAGI	55	19.0871	363	6	10	39	Tubulin alpha-1C chain OS=Crassostrea gigas PE=3 SV=1
tr|K1R2Q9|K1R2Q9_CRAGI	112	20.8651	111	6	7	13	Aspartate aminotransferase OS=Crassostrea gigas PE=3 SV=1
tr|K1RFW1|K1RFW1_CRAGI	80	4.86976	78	6	6	9	Putative sulfite oxidase, mitochondrial OS=Crassostrea gigas PE=4 SV=1
tr|K1R2K2|K1R2K2_CRAGI	248	35.2941	251	6	7	14	Periostin OS=Crassostrea gigas PE=4 SV=1
tr|K1P5Z3|K1P5Z3_CRAGI	390	17.7677	407	6	7	15	Lysosomal aspartic protease OS=Crassostrea gigas PE=3 SV=1
tr|K1QNT7|K1QNT7_CRAGI	260	19.6532	263	6	8	11	Aldehyde dehydrogenase, mitochondrial OS=Crassostrea gigas PE=3 SV=1
tr|K1QVV5|K1QVV5_CRAGI	248	35.4167	251	6	7	14	Periostin OS=Crassostrea gigas PE=4 SV=1
tr|K1QA13|K1QA13_CRAGI	384	10.2794	401	6	7	14	Calcium-transporting ATPase sarcoplasmic/endoplasmic reticulum type OS=Crassostrea gigas PE=3 SV=1
tr|K1QR13|K1QR13_CRAGI	484	10.6888	513	6	6	10	Disks large-like protein 1 OS=Crassostrea gigas PE=4 SV=1
tr|K1RH70|K1RH70_CRAGI	443	24.5868	465	6	8	16	6-phosphogluconate dehydrogenase, decarboxylating OS=Crassostrea gigas PE=3 SV=1
tr|K1R0Y9|K1R0Y9_CRAGI	143	23.5294	142	6	7	32	ADP,ATP carrier protein OS=Crassostrea gigas PE=3 SV=1
tr|K1R289|K1R289_CRAGI	129	8.03653	128	6	6	11	Collagen alpha-3(VI) chain OS=Crassostrea gigas PE=4 SV=1
tr|K1RGD1|K1RGD1_CRAGI	11	17.6056	10	6	6	12	Delta-1-pyrroline-5-carboxylate dehydrogenase, mitochondrial OS=Crassostrea gigas PE=3 SV=1
tr|K1RNB5|K1RNB5_CRAGI	21	17.4632	19	6	8	13	Propionyl-CoA carboxylase beta chain, mitochondrial OS=Crassostrea gigas PE=4 SV=1
tr|K1R973|K1R973_CRAGI	137	27.3973	136	6	7	12	Chloride intracellular channel exc-4 OS=Crassostrea gigas PE=4 SV=1
tr|K1Q086|K1Q086_CRAGI	54	3.2199	51	6	6	10	Ankyrin-2 OS=Crassostrea gigas PE=4 SV=1
tr|K1RKC1|K1RKC1_CRAGI	298	12.6943	306	6	7	16	Far upstream element-binding protein 3 OS=Crassostrea gigas PE=4 SV=1
tr|K1QGK2|K1QGK2_CRAGI	127	9.65732	126	6	6	12	Coatomer subunit beta OS=Crassostrea gigas PE=3 SV=1
tr|K1R5L7|K1R5L7_CRAGI	368	6.06287	384	6	7	11	Titin OS=Crassostrea gigas PE=4 SV=1
tr|K1QLS3|K1QLS3_CRAGI	2	25.0522	2	6	8	16	Cytochrome b-c1 complex subunit 2, mitochondrial OS=Crassostrea gigas PE=3 SV=1
tr|K1S151|K1S151_CRAGI	220	21.4932	224	6	8	17	Rab GDP dissociation inhibitor beta OS=Crassostrea gigas PE=4 SV=1
tr|K1Q1J1|K1Q1J1_CRAGI	37	23.8835	35	6	9	16	Uncharacterized protein OS=Crassostrea gigas PE=4 SV=1
tr|A5LGH1|A5LGH1_CRAGI	149	26.4286	148	5	5	13	Voltage-dependent anion channel OS=Crassostrea gigas GN=VDAC PE=2 SV=1
tr|K1RJ70|K1RJ70_CRAGI	53	16.0985	50	5	6	10	Cytosolic non-specific dipeptidase OS=Crassostrea gigas PE=4 SV=1
tr|K1QQ16|K1QQ16_CRAGI	12	9.12997	11	5	6	10	AP-2 complex subunit beta OS=Crassostrea gigas PE=4 SV=1
tr|K1PZP6|K1PZP6_CRAGI	474	7.78923	503	5	5	9	Coatomer subunit gamma OS=Crassostrea gigas PE=3 SV=1
tr|K1PGY5|K1PGY5_CRAGI	464	13.1376	490	5	6	15	Dihydropyrimidinase OS=Crassostrea gigas PE=4 SV=1
tr|K1P8G1|K1P8G1_CRAGI	42	14.5221	40	5	6	12	Heterogeneous nuclear ribonucleoprotein H OS=Crassostrea gigas PE=4 SV=1
tr|K1QXS6|K1QXS6_CRAGI	449	15.7025	471	5	6	14	Heterogeneous nuclear ribonucleoprotein A2-like protein 1 OS=Crassostrea gigas PE=4 SV=1
tr|K1QK11|K1QK11_CRAGI	153	1.9	152	5	6	9	Dynein heavy chain 7, axonemal OS=Crassostrea gigas PE=4 SV=1
tr|K1QR72|K1QR72_CRAGI	414	13.8852	436	5	6	12	Dipeptidyl-peptidase 3 OS=Crassostrea gigas PE=4 SV=1
tr|K1PXS8|K1PXS8_CRAGI	5	25.3731	5	5	5	13	Calreticulin OS=Crassostrea gigas PE=3 SV=1
tr|K1R6J8|K1R6J8_CRAGI	295	17.4033	299	5	5	10	Wnt inhibitory factor 1 OS=Crassostrea gigas PE=4 SV=1
tr|K1PS92|K1PS92_CRAGI	250	8.89952	253	5	5	9	Putative tyrosinase-like protein tyr-3 OS=Crassostrea gigas PE=4 SV=1
tr|K1R5R4|K1R5R4_CRAGI	435	1.36826	457	5	5	9	Dynein heavy chain 10, axonemal OS=Crassostrea gigas PE=4 SV=1
tr|K1QKQ8|K1QKQ8_CRAGI	459	29.5082	484	5	5	11	THO complex subunit 4-A OS=Crassostrea gigas PE=4 SV=1
tr|K1PWP8|K1PWP8_CRAGI	451	10.8992	473	5	5	10	Echinoderm microtubule-associated protein-like 1 OS=Crassostrea gigas PE=4 SV=1
tr|K1QTD6|K1QTD6_CRAGI	145	23.913	203	5	5	7	Catalase OS=Crassostrea gigas PE=4 SV=1
tr|K1QX16|K1QX16_CRAGI	405	14.9206	423	5	7	13	Tyrosine-protein phosphatase Lar OS=Crassostrea gigas PE=4 SV=1
tr|K1R554|K1R554_CRAGI	328	4.70367	341	5	5	9	Electroneutral sodium bicarbonate exchanger 1 OS=Crassostrea gigas PE=4 SV=1
tr|K1Q4S5|K1Q4S5_CRAGI	61	5.13406	57	5	5	8	Cadherin-87A OS=Crassostrea gigas PE=4 SV=1
tr|K1Q4S7|K1Q4S7_CRAGI	5	14.8976	426	5	5	12	Calreticulin OS=Crassostrea gigas PE=3 SV=1
tr|K1QHI5|K1QHI5_CRAGI	190	5.60408	191	5	6	10	Pyruvate carboxylase, mitochondrial OS=Crassostrea gigas PE=4 SV=1
tr|K1QRU9|K1QRU9_CRAGI	300	14.5492	309	5	5	9	Epidermal growth factor receptor kinase substrate 8-like protein 1 OS=Crassostrea gigas PE=4 SV=1
tr|K1QXY2|K1QXY2_CRAGI	149	23.4177	148	5	5	13	Voltage-dependent anion-selective channel protein 2 OS=Crassostrea gigas PE=4 SV=1
tr|K1QTV1|K1QTV1_CRAGI	3	2.95443	3	5	5	9	Uncharacterized protein OS=Crassostrea gigas PE=4 SV=1
tr|K1P9D0|K1P9D0_CRAGI	291	11.2376	295	5	5	9	Stress-70 protein, mitochondrial OS=Crassostrea gigas PE=3 SV=1
tr|K1PLA7|K1PLA7_CRAGI	182	23.3038	182	5	7	11	Eukaryotic initiation factor 4A-II (Fragment) OS=Crassostrea gigas PE=3 SV=1
tr|K1PUM5|K1PUM5_CRAGI	139	7.33262	138	5	6	10	Cytoplasmic aconitate hydratase OS=Crassostrea gigas PE=4 SV=1
tr|K1RJH5|K1RJH5_CRAGI	222	12.0743	288	5	5	10	Polyadenylate-binding protein 4 OS=Crassostrea gigas PE=4 SV=1
tr|K1RTQ6|K1RTQ6_CRAGI	24	20.3857	324	5	5	7	Fructose-bisphosphate aldolase OS=Crassostrea gigas PE=3 SV=1
tr|K1PXW8|K1PXW8_CRAGI	111	21.8241	110	4	5	10	Transforming growth factor-beta-induced protein ig-h3 OS=Crassostrea gigas PE=4 SV=1
tr|K1QVJ8|K1QVJ8_CRAGI	475	6.77966	504	4	4	6	Piwi-like protein 1 OS=Crassostrea gigas PE=4 SV=1
tr|K1RNB6|K1RNB6_CRAGI	225	15.6556	228	4	5	9	Alpha-aminoadipic semialdehyde dehydrogenase OS=Crassostrea gigas PE=3 SV=1
tr|K1RTF1|K1RTF1_CRAGI	136	10.0503	135	4	4	6	Annexin OS=Crassostrea gigas PE=3 SV=1
tr|K1RDG2|K1RDG2_CRAGI	458	20.0969	483	4	4	7	Na(+)/H(+) exchange regulatory cofactor NHE-RF1 OS=Crassostrea gigas PE=4 SV=1
tr|K1RI55|K1RI55_CRAGI	281	24.6479	284	4	4	6	Insulin-like growth factor 2 mRNA-binding protein 3 OS=Crassostrea gigas PE=4 SV=1
tr|K1PVA1|K1PVA1_CRAGI	203	6.38298	390	4	4	8	Transitional endoplasmic reticulum ATPase OS=Crassostrea gigas PE=3 SV=1
tr|K1P3Q5|K1P3Q5_CRAGI	194	8.34248	196	4	5	7	Programmed cell death 6-interacting protein OS=Crassostrea gigas PE=4 SV=1
tr|K1PP20|K1PP20_CRAGI	264	18.0723	267	4	4	10	Mammalian ependymin-related protein 1 OS=Crassostrea gigas PE=4 SV=1
tr|K1QX37|K1QX37_CRAGI	404	6.29371	422	4	4	6	Enolase OS=Crassostrea gigas PE=3 SV=1
tr|K1Q109|K1Q109_CRAGI	370	3.7474	386	4	4	6	Neurexin-4 OS=Crassostrea gigas PE=4 SV=1
tr|K1RB89|K1RB89_CRAGI	7	13.5802	7	4	4	7	Alanine--glyoxylate aminotransferase 2, mitochondrial OS=Crassostrea gigas PE=3 SV=1
tr|K1R4D4|K1R4D4_CRAGI	327	15.7895	340	4	5	7	40S ribosomal protein SA OS=Crassostrea gigas PE=3 SV=1
tr|K1RF69|K1RF69_CRAGI	377	1.64835	394	4	5	6	Aminopeptidase N OS=Crassostrea gigas PE=4 SV=1
tr|K1QQR1|K1QQR1_CRAGI	473	8.63477	502	4	4	7	Major vault protein OS=Crassostrea gigas PE=4 SV=1
tr|K1PQI4|K1PQI4_CRAGI	299	22.9032	308	4	6	12	Enolase-phosphatase E1 OS=Crassostrea gigas PE=3 SV=1
tr|K1PJF5|K1PJF5_CRAGI	18	5.63003	17	4	4	7	Transmembrane protein 2 OS=Crassostrea gigas PE=4 SV=1
tr|K1P6V9|K1P6V9_CRAGI	60	9.94371	56	4	4	5	cAMP-regulated D2 protein OS=Crassostrea gigas PE=4 SV=1
tr|K1PUJ1|K1PUJ1_CRAGI	173	8.5034	173	4	5	10	Radixin OS=Crassostrea gigas PE=4 SV=1
tr|K1Q1Q9|K1Q1Q9_CRAGI	241	7.28477	244	4	4	8	Alpha-aminoadipic semialdehyde synthase, mitochondrial OS=Crassostrea gigas PE=4 SV=1
tr|K1QQV6|K1QQV6_CRAGI	210	20.0617	212	4	4	8	Collagen alpha-1(XII) chain OS=Crassostrea gigas PE=4 SV=1
tr|K1QI28|K1QI28_CRAGI	69	15.5172	67	4	5	10	V-type proton ATPase subunit B OS=Crassostrea gigas PE=3 SV=1
tr|K1RGK4|K1RGK4_CRAGI	277	6.83761	280	4	4	7	Villin-1 OS=Crassostrea gigas PE=4 SV=1
tr|K1R7F6|K1R7F6_CRAGI	410	16	429	4	6	13	Cystathionine gamma-lyase OS=Crassostrea gigas PE=3 SV=1
tr|K1QM48|K1QM48_CRAGI	128	26.3699	127	4	4	8	Uncharacterized protein OS=Crassostrea gigas PE=4 SV=1
tr|K1QAB1|K1QAB1_CRAGI	95	6.09756	93	4	4	8	AP-2 complex subunit alpha-2 OS=Crassostrea gigas PE=4 SV=1
tr|K1PKN2|K1PKN2_CRAGI	255	1.45402	258	4	4	6	Papilin OS=Crassostrea gigas PE=4 SV=1
tr|K1QET2|K1QET2_CRAGI	314	3.82425	326	4	4	8	Coatomer subunit alpha OS=Crassostrea gigas PE=4 SV=1
tr|K1PHQ7|K1PHQ7_CRAGI	121	5.29148	120	4	4	10	Follistatin-related protein 4 OS=Crassostrea gigas PE=4 SV=1
tr|K1R7L4|K1R7L4_CRAGI	355	5.70125	370	4	4	8	Neural cell adhesion molecule 1 OS=Crassostrea gigas PE=4 SV=1
tr|K1QPZ1|K1QPZ1_CRAGI	397	29.2818	415	4	4	8	Actin-related protein 2/3 complex subunit 3 OS=Crassostrea gigas PE=4 SV=1
tr|K1RBC9|K1RBC9_CRAGI	65	8.63309	62	4	4	8	Transketolase-like protein 2 OS=Crassostrea gigas PE=4 SV=1
tr|K1R0S3|K1R0S3_CRAGI	376	11.3874	393	4	4	6	T-complex protein 1 subunit theta OS=Crassostrea gigas PE=3 SV=1
tr|K1R115|K1R115_CRAGI	470	8.43061	497	4	4	6	Succinate dehydrogenase [ubiquinone] flavoprotein subunit B, mitochondrial OS=Crassostrea gigas PE=4 SV=1
tr|K1QHR5|K1QHR5_CRAGI	108	6.32319	107	4	5	11	Uncharacterized protein OS=Crassostrea gigas PE=4 SV=1
tr|K1QSX8|K1QSX8_CRAGI	221	2.75315	225	4	4	8	ATPase family AAA domain-containing protein 2B OS=Crassostrea gigas PE=3 SV=1
tr|K1R164|K1R164_CRAGI	235	11.5315	238	4	4	7	Galectin-4 OS=Crassostrea gigas PE=4 SV=1
tr|K1R7T2|K1R7T2_CRAGI	446	12.1951	468	4	4	7	Isocitrate dehydrogenase [NADP] OS=Crassostrea gigas PE=3 SV=1
tr|K1Q350|K1Q350_CRAGI	138	17.9104	137	4	7	15	Glyceraldehyde-3-phosphate dehydrogenase OS=Crassostrea gigas PE=3 SV=1
tr|K1RAR8|K1RAR8_CRAGI	130	16.1725	129	4	4	5	Protein FAM49B OS=Crassostrea gigas PE=4 SV=1
tr|K1PVK1|K1PVK1_CRAGI	424	7.31995	446	4	4	8	Uncharacterized protein OS=Crassostrea gigas PE=4 SV=1
tr|K1R7I9|K1R7I9_CRAGI	176	7.16561	176	4	4	8	Heterogeneous nuclear ribonucleoprotein Q OS=Crassostrea gigas PE=4 SV=1
tr|K1S6S4|K1S6S4_CRAGI	394	15.1976	411	4	4	8	Astacin OS=Crassostrea gigas PE=3 SV=1
tr|K1Q2A1|K1Q2A1_CRAGI	293	9.00735	297	4	4	10	Amidase OS=Crassostrea gigas PE=4 SV=1
tr|K1P8W6|K1P8W6_CRAGI	19	13.0548	186	4	4	7	60S ribosomal protein L4 OS=Crassostrea gigas PE=4 SV=1
tr|K1QGA2|K1QGA2_CRAGI	171	15.2655	171	4	5	9	Flotillin-2 OS=Crassostrea gigas PE=4 SV=1
tr|K1RCT9|K1RCT9_CRAGI	249	14.2857	252	4	6	12	Carboxypeptidase B OS=Crassostrea gigas PE=4 SV=1
tr|K1QWS4|K1QWS4_CRAGI	32	3.92157	195	4	4	7	Multidrug resistance protein 1 OS=Crassostrea gigas PE=3 SV=1
tr|K1PLF9|K1PLF9_CRAGI	361	18.5714	377	4	4	10	Arginine kinase OS=Crassostrea gigas PE=3 SV=1
tr|K1QE50|K1QE50_CRAGI	372	2.9582	491	4	4	6	Protocadherin Fat 1 OS=Crassostrea gigas PE=4 SV=1
tr|K1QDI4|K1QDI4_CRAGI	322	44.8718	335	4	5	8	Superoxide dismutase [Cu-Zn] OS=Crassostrea gigas PE=3 SV=1
tr|K1RBF6|K1RBF6_CRAGI	45	17.2316	43	4	4	8	Uncharacterized protein yfeX OS=Crassostrea gigas PE=4 SV=1
tr|K1RH40|K1RH40_CRAGI	358	19.5312	374	4	4	8	Transforming growth factor-beta-induced protein ig-h3 OS=Crassostrea gigas PE=4 SV=1
tr|K1QE94|K1QE94_CRAGI	199	15.9633	201	4	6	12	Alpha-N-acetylgalactosaminidase OS=Crassostrea gigas PE=4 SV=1
tr|K1QS40|K1QS40_CRAGI	189	24.0469	190	4	5	12	Cathepsin B OS=Crassostrea gigas PE=3 SV=1
tr|K1QGF9|K1QGF9_CRAGI	393	2.64423	410	4	4	5	Rootletin OS=Crassostrea gigas PE=4 SV=1
tr|K1QFR2|K1QFR2_CRAGI	301	6.83625	310	4	4	7	Calnexin OS=Crassostrea gigas PE=3 SV=1
tr|K1QYJ3|K1QYJ3_CRAGI	161	8.09859	498	4	4	6	Protein disulfide-isomerase A5 OS=Crassostrea gigas PE=3 SV=1
tr|K1RU07|K1RU07_CRAGI	160	7.02811	159	4	5	8	Glucose-repressible alcohol dehydrogenase transcriptional effector OS=Crassostrea gigas PE=4 SV=1
tr|K1R8R6|K1R8R6_CRAGI	24	13.8191	22	4	4	6	Fructose-bisphosphate aldolase OS=Crassostrea gigas PE=3 SV=1
tr|K1QLY8|K1QLY8_CRAGI	166	6.3263	165	4	4	6	Uncharacterized protein OS=Crassostrea gigas PE=4 SV=1
tr|A7M7T7|A7M7T7_CRAGI	434	15.3846	456	3	3	5	Non-selenium glutathione peroxidase OS=Crassostrea gigas GN=gpx PE=4 SV=1
tr|K1Q6B8|K1Q6B8_CRAGI	297	3.0479	301	3	4	8	Linear gramicidin synthetase subunit D OS=Crassostrea gigas PE=4 SV=1
tr|K1QVY2|K1QVY2_CRAGI	420	16.3551	442	3	4	9	Ganglioside GM2 activator OS=Crassostrea gigas PE=4 SV=1
tr|K1RFB5|K1RFB5_CRAGI	450	8.2996	472	3	3	6	Mesenchyme-specific cell surface glycoprotein OS=Crassostrea gigas PE=4 SV=1
tr|K1S2C8|K1S2C8_CRAGI	388	4.92005	405	3	3	4	Tyrosine-protein phosphatase Lar OS=Crassostrea gigas PE=4 SV=1
tr|K1QKF1|K1QKF1_CRAGI	311	1.78789	322	3	3	6	Deleted in malignant brain tumors 1 protein OS=Crassostrea gigas PE=4 SV=1
tr|K1R1A1|K1R1A1_CRAGI	9	4.03023	9	3	4	5	Xanthine dehydrogenase OS=Crassostrea gigas PE=4 SV=1
tr|K1R835|K1R835_CRAGI	1	11.236	1	3	3	5	Extended synaptotagmin-2 OS=Crassostrea gigas PE=4 SV=1
tr|K1QBK6|K1QBK6_CRAGI	239	4.38849	242	3	3	3	Splicing factor 3B subunit 1 OS=Crassostrea gigas PE=4 SV=1
tr|K1Q5P7|K1Q5P7_CRAGI	396	20.4651	414	3	3	5	Peptidyl-prolyl cis-trans isomerase B OS=Crassostrea gigas PE=3 SV=1
tr|K1R545|K1R545_CRAGI	476	3.30954	505	3	3	4	Pre-mRNA-processing-splicing factor 8 (Fragment) OS=Crassostrea gigas PE=4 SV=1
tr|K1RA57|K1RA57_CRAGI	58	9.28382	60	3	5	7	Actin OS=Crassostrea gigas PE=3 SV=1
tr|K1Q4I9|K1Q4I9_CRAGI	340	8.87097	353	3	3	6	D-3-phosphoglycerate dehydrogenase (Fragment) OS=Crassostrea gigas PE=3 SV=1
tr|K1QIF4|K1QIF4_CRAGI	460	8.55746	486	3	3	8	COMM domain-containing protein 3 OS=Crassostrea gigas PE=4 SV=1
tr|K1RIT6|K1RIT6_CRAGI	348	6.44719	361	3	3	5	NADH-ubiquinone oxidoreductase 75 kDa subunit, mitochondrial OS=Crassostrea gigas PE=4 SV=1
tr|K1PBN1|K1PBN1_CRAGI	226	4.21503	229	3	5	10	Phospholipase D1 OS=Crassostrea gigas PE=4 SV=1
tr|K1RAU8|K1RAU8_CRAGI	251	8.90411	254	3	3	5	Eukaryotic translation initiation factor 3 subunit E OS=Crassostrea gigas PE=3 SV=1
tr|K1QMX5|K1QMX5_CRAGI	178	4.27263	178	3	3	5	Uncharacterized protein OS=Crassostrea gigas PE=4 SV=1
tr|K1PNY5|K1PNY5_CRAGI	212	9.41385	215	3	3	6	Splicing factor, proline-and glutamine-rich OS=Crassostrea gigas PE=4 SV=1
tr|K1QY04|K1QY04_CRAGI	157	11.809	156	3	4	7	Radial spoke head protein 3-like protein OS=Crassostrea gigas PE=4 SV=1
tr|K1P4Q0|K1P4Q0_CRAGI	146	11.6667	145	3	3	4	Uncharacterized protein OS=Crassostrea gigas PE=4 SV=1
tr|K1R2C6|K1R2C6_CRAGI	33	8.30189	31	3	3	5	Alkaline phosphatase, tissue-nonspecific isozyme OS=Crassostrea gigas PE=3 SV=1
tr|K1PI02|K1PI02_CRAGI	57	5.00544	53	3	4	7	Talin-1 OS=Crassostrea gigas PE=4 SV=1
tr|K1QSC1|K1QSC1_CRAGI	334	6.48276	347	3	3	5	Putative glycogen [starch] synthase OS=Crassostrea gigas PE=4 SV=1
tr|K1PV35|K1PV35_CRAGI	354	5.95065	369	3	3	4	Kyphoscoliosis peptidase OS=Crassostrea gigas PE=4 SV=1
tr|K1R2S6|K1R2S6_CRAGI	302	9.88701	312	3	3	5	Guanine nucleotide-binding protein G(O) subunit alpha OS=Crassostrea gigas PE=4 SV=1
tr|K1Q525|K1Q525_CRAGI	285	21.4085	289	3	3	6	Mechanosensory protein 2 (Fragment) OS=Crassostrea gigas PE=4 SV=1
tr|K1PY39|K1PY39_CRAGI	48	1.85759	46	3	3	4	Protocadherin Fat 4 OS=Crassostrea gigas PE=4 SV=1
tr|K1R4Z3|K1R4Z3_CRAGI	282	14.6429	285	3	3	4	Malate dehydrogenase, mitochondrial OS=Crassostrea gigas PE=3 SV=1
tr|K1PGK1|K1PGK1_CRAGI	332	9.46602	345	3	3	6	Leucine-rich repeat-containing G-protein coupled receptor 6 OS=Crassostrea gigas PE=4 SV=1
tr|K1S3Q2|K1S3Q2_CRAGI	90	10.7595	88	3	3	4	Macrophage asialoglycoprotein-binding protein OS=Crassostrea gigas PE=4 SV=1
tr|K1P7I7|K1P7I7_CRAGI	360	2.43902	376	3	3	5	Uncharacterized protein K03H1.5 OS=Crassostrea gigas PE=4 SV=1
tr|K1RWX7|K1RWX7_CRAGI	419	1.79136	441	3	3	5	Metabotropic glutamate receptor 3 OS=Crassostrea gigas PE=4 SV=1
tr|K1PQZ3|K1PQZ3_CRAGI	218	5.6797	222	3	4	6	Armadillo repeat-containing protein 4 OS=Crassostrea gigas PE=4 SV=1
tr|K1QMV2|K1QMV2_CRAGI	227	9.05172	230	3	3	6	Dynein intermediate chain 3, ciliary OS=Crassostrea gigas PE=4 SV=1
tr|K1RAL0|K1RAL0_CRAGI	39	15.9705	37	3	3	4	Aspartate aminotransferase, cytoplasmic OS=Crassostrea gigas PE=4 SV=1
tr|K1QCU9|K1QCU9_CRAGI	366	18.1395	382	3	5	13	Tubulin beta chain OS=Crassostrea gigas PE=4 SV=1
tr|K1RSZ6|K1RSZ6_CRAGI	97	23.4375	95	3	3	5	40S ribosomal protein S7 OS=Crassostrea gigas PE=4 SV=1
tr|K1PV02|K1PV02_CRAGI	197	8.26211	199	3	3	5	Succinate-semialdehyde dehydrogenase, mitochondrial OS=Crassostrea gigas PE=3 SV=1
tr|K1Q948|K1Q948_CRAGI	320	4.33333	333	3	3	6	Phosphorylase OS=Crassostrea gigas PE=3 SV=1
tr|K1QA79|K1QA79_CRAGI	270	3.40832	273	3	3	6	DnaJ-like protein subfamily B member 11 OS=Crassostrea gigas PE=4 SV=1
tr|K1QYT5|K1QYT5_CRAGI	462	7.55467	488	3	3	5	Phosphate carrier protein, mitochondrial OS=Crassostrea gigas PE=3 SV=1
tr|K1PVV4|K1PVV4_CRAGI	350	5.80475	365	3	4	7	N-acetylated-alpha-linked acidic dipeptidase 2 OS=Crassostrea gigas PE=4 SV=1
tr|K1RH30|K1RH30_CRAGI	289	2.51534	293	3	3	5	Collagen alpha-1(IV) chain OS=Crassostrea gigas PE=4 SV=1
tr|K1QWY8|K1QWY8_CRAGI	76	9.97305	74	3	3	4	Wnt inhibitory factor 1 OS=Crassostrea gigas PE=4 SV=1
tr|K1RA95|K1RA95_CRAGI	309	6.25738	320	3	3	5	Filamin-A OS=Crassostrea gigas PE=4 SV=1
tr|K1QC19|K1QC19_CRAGI	165	6.52174	478	3	3	5	Plasma alpha-L-fucosidase OS=Crassostrea gigas PE=4 SV=1
tr|K1RM80|K1RM80_CRAGI	312	12.0729	323	3	3	6	Citrate synthase OS=Crassostrea gigas PE=3 SV=1
tr|K1R5W2|K1R5W2_CRAGI	316	6.95652	328	3	3	8	5'-AMP-activated protein kinase subunit beta-2 OS=Crassostrea gigas PE=4 SV=1
tr|K1R8G6|K1R8G6_CRAGI	243	11.859	246	3	4	8	Ester hydrolase C11orf54-like protein OS=Crassostrea gigas PE=4 SV=1
tr|K1Q894|K1Q894_CRAGI	389	6.70827	406	3	3	5	EF-hand domain-containing protein 1 OS=Crassostrea gigas PE=4 SV=1
tr|K1Q9Z5|K1Q9Z5_CRAGI	381	14.9758	398	3	3	5	Peptidyl-prolyl cis-trans isomerase OS=Crassostrea gigas PE=3 SV=1
tr|K1QYF0|K1QYF0_CRAGI	436	4.54545	458	3	3	5	Putative beta-D-xylosidase 5 OS=Crassostrea gigas PE=4 SV=1
tr|K1RQC1|K1RQC1_CRAGI	122	3.85757	121	3	3	5	Xanthine dehydrogenase/oxidase OS=Crassostrea gigas PE=4 SV=1
tr|K1S4Q2|K1S4Q2_CRAGI	77	15.0495	75	3	3	4	T-complex protein 1 subunit delta (Fragment) OS=Crassostrea gigas PE=3 SV=1
tr|K1PS13|K1PS13_CRAGI	44	7.60234	42	3	3	6	Coatomer subunit beta (Fragment) OS=Crassostrea gigas PE=4 SV=1
tr|K1RSP5|K1RSP5_CRAGI	482	10.6814	511	3	4	7	Radial spoke head protein 4-like protein A OS=Crassostrea gigas PE=4 SV=1
tr|K1PCQ2|K1PCQ2_CRAGI	211	0.959947	214	3	3	3	E3 ubiquitin-protein ligase UBR4 OS=Crassostrea gigas PE=4 SV=1
tr|K1QCF5|K1QCF5_CRAGI	411	7.04225	433	3	3	4	Fumarate hydratase class I, aerobic OS=Crassostrea gigas PE=4 SV=1
tr|K1QRQ2|K1QRQ2_CRAGI	359	8.85609	375	3	3	5	Glutamate dehydrogenase OS=Crassostrea gigas PE=3 SV=1
tr|K1QCS0|K1QCS0_CRAGI	383	20.2952	400	3	4	7	Cathepsin L OS=Crassostrea gigas PE=3 SV=1
tr|K1QRD4|K1QRD4_CRAGI	415	19.2171	437	3	3	3	S-formylglutathione hydrolase OS=Crassostrea gigas PE=4 SV=1
tr|K1PNI6|K1PNI6_CRAGI	339	6.73684	352	3	3	8	Heterogeneous nuclear ribonucleoprotein A/B OS=Crassostrea gigas PE=4 SV=1
tr|K1P6B3|K1P6B3_CRAGI	429	9.64467	451	3	3	5	Endoplasmic reticulum resident protein ERp44 OS=Crassostrea gigas PE=4 SV=1
tr|K1PBH3|K1PBH3_CRAGI	153	1.09654	219	3	3	6	Dynein heavy chain 3, axonemal OS=Crassostrea gigas PE=4 SV=1
tr|K1QLP5|K1QLP5_CRAGI	452	6.46341	474	3	3	5	Coatomer subunit delta OS=Crassostrea gigas PE=4 SV=1
tr|K1PU86|K1PU86_CRAGI	278	7.12831	281	3	3	4	Thioredoxin reductase 3 OS=Crassostrea gigas PE=3 SV=1
tr|K1QEJ0|K1QEJ0_CRAGI	375	10.4839	392	3	3	6	Ras GTPase-activating protein-binding protein 2 OS=Crassostrea gigas PE=4 SV=1
tr|K1PU44|K1PU44_CRAGI	234	12.0521	237	3	3	5	Uncharacterized protein OS=Crassostrea gigas PE=4 SV=1
tr|K1Q6U4|K1Q6U4_CRAGI	99	18.6813	97	3	4	7	Phospholipid scramblase 2 OS=Crassostrea gigas PE=4 SV=1
tr|K1PK85|K1PK85_CRAGI	247	3.64372	250	3	3	4	Cullin-associated NEDD8-dissociated protein 1 OS=Crassostrea gigas PE=4 SV=1
tr|K1PMQ8|K1PMQ8_CRAGI	117	4.40636	116	3	3	6	Membrane metallo-endopeptidase-like 1 OS=Crassostrea gigas PE=4 SV=1
tr|K1PCR5|K1PCR5_CRAGI	284	22.619	287	3	3	4	KH domain-containing, RNA-binding, signal transduction-associated protein 2 OS=Crassostrea gigas PE=4 SV=1
tr|K1QUE6|K1QUE6_CRAGI	47	8.74036	45	3	3	4	26S proteasome non-ATPase regulatory subunit 6 OS=Crassostrea gigas PE=4 SV=1
tr|K1QHI3|K1QHI3_CRAGI	50	7.72947	481	3	3	6	Beta-hexosaminidase subunit beta OS=Crassostrea gigas PE=4 SV=1
tr|K1QHH8|K1QHH8_CRAGI	335	4.84848	348	3	3	6	Putative 10-formyltetrahydrofolate dehydrogenase ALDH1L2 OS=Crassostrea gigas PE=3 SV=1
tr|K1RJM8|K1RJM8_CRAGI	279	1.00921	282	3	3	3	Dynein heavy chain 1, axonemal OS=Crassostrea gigas PE=4 SV=1
tr|K1QKP0|K1QKP0_CRAGI	216	9.29648	220	3	3	5	Steroid 17-alpha-hydroxylase/17,20 lyase OS=Crassostrea gigas PE=4 SV=1
tr|K1QWC3|K1QWC3_CRAGI	274	16.8776	277	3	3	6	40S ribosomal protein S3 OS=Crassostrea gigas PE=3 SV=1
tr|K1QT21|K1QT21_CRAGI	175	6.79468	175	3	4	6	Putative ATP-dependent RNA helicase DDX5 OS=Crassostrea gigas PE=3 SV=1
tr|K1R3E8|K1R3E8_CRAGI	317	1.90065	330	3	3	5	Collagen alpha-5(VI) chain OS=Crassostrea gigas PE=4 SV=1
tr|K1R294|K1R294_CRAGI	91	11.1531	89	3	4	8	T-complex protein 1 subunit beta OS=Crassostrea gigas PE=3 SV=1
tr|K1QT91|K1QT91_CRAGI	318	3.6049	331	3	3	4	LIM domain and actin-binding protein 1 OS=Crassostrea gigas PE=4 SV=1
tr|K1QD40|K1QD40_CRAGI	240	4.14201	243	3	4	7	Importin-7 OS=Crassostrea gigas PE=4 SV=1
tr|K1PYF0|K1PYF0_CRAGI	144	4.48852	143	3	3	5	EF-hand calcium-binding domain-containing protein 6 OS=Crassostrea gigas PE=4 SV=1
tr|K1PF96|K1PF96_CRAGI	331	9.87654	344	3	3	5	Spliceosome RNA helicase BAT1 OS=Crassostrea gigas PE=4 SV=1
tr|K1Q056|K1Q056_CRAGI	461	2.86845	487	3	3	5	Calpain-A OS=Crassostrea gigas PE=4 SV=1
tr|K1R3M4|K1R3M4_CRAGI	87	11.1675	85	3	3	5	Ubiquitin-like modifier-activating enzyme 1 OS=Crassostrea gigas PE=4 SV=1
tr|K1PUL2|K1PUL2_CRAGI	408	5.43353	427	3	4	6	Long-chain-fatty-acid--CoA ligase 1 OS=Crassostrea gigas PE=4 SV=1
tr|K1RV41|K1RV41_CRAGI	468	15.142	495	3	3	6	Guanine nucleotide-binding protein subunit beta-2-like 1 OS=Crassostrea gigas PE=4 SV=1
tr|K1R5F2|K1R5F2_CRAGI	105	16.7969	104	3	4	7	14-3-3 protein epsilon OS=Crassostrea gigas PE=4 SV=1
tr|K1QE32|K1QE32_CRAGI	386	6.87285	403	3	3	6	Very long-chain specific acyl-CoA dehydrogenase, mitochondrial OS=Crassostrea gigas PE=3 SV=1
tr|K1QVK3|K1QVK3_CRAGI	207	3.67647	209	3	3	5	Glutamyl aminopeptidase OS=Crassostrea gigas PE=4 SV=1
tr|K1QC81|K1QC81_CRAGI	457	6.0567	482	3	3	4	Dynein intermediate chain 2, ciliary OS=Crassostrea gigas PE=4 SV=1
tr|K1PH31|K1PH31_CRAGI	272	11.3573	275	3	3	5	Protein arginine N-methyltransferase 1 OS=Crassostrea gigas PE=4 SV=1
tr|K1PJX9|K1PJX9_CRAGI	263	12.5858	266	3	3	5	Uncharacterized protein OS=Crassostrea gigas PE=4 SV=1
tr|K1RL06|K1RL06_CRAGI	193	24.6512	194	3	3	6	Kyphoscoliosis peptidase OS=Crassostrea gigas PE=4 SV=1
tr|K1QYQ9|K1QYQ9_CRAGI	374	12.311	391	3	3	4	Uncharacterized protein OS=Crassostrea gigas PE=4 SV=1
tr|K1RQX8|K1RQX8_CRAGI	268	16.8067	271	3	3	7	Uncharacterized protein OS=Crassostrea gigas PE=4 SV=1
tr|K1R117|K1R117_CRAGI	347	18.9744	360	3	3	5	Uncharacterized protein OS=Crassostrea gigas PE=4 SV=1
tr|K1QU18|K1QU18_CRAGI	347	18.9744	360	3	3	5	Uncharacterized protein OS=Crassostrea gigas PE=4 SV=1
rev_tr|K1PYK0|K1PYK0_CRAGI	257		260	2	2	2
tr|K1R2N0|K1R2N0_CRAGI	341	19.4175	354	2	2	4	Histone H4 OS=Crassostrea gigas PE=3 SV=1
tr|K1PUM2|K1PUM2_CRAGI	265	25.3968	268	2	3	5	Histone H2A OS=Crassostrea gigas PE=3 SV=1
tr|K1PUQ5|K1PUQ5_CRAGI	89	19.5122	87	2	3	6	Histone H2B OS=Crassostrea gigas PE=3 SV=1
tr|K1Q801|K1Q801_CRAGI	258	16.7939	261	2	2	3	Myosin regulatory light chain A, smooth adductor muscle OS=Crassostrea gigas PE=4 SV=1
tr|K1R2L4|K1R2L4_CRAGI	89	19.5122	87	2	3	6	Histone H2B OS=Crassostrea gigas PE=3 SV=1
tr|K1R1H8|K1R1H8_CRAGI	16	9.88142	15	2	2	4	Peptidyl-prolyl cis-trans isomerase B OS=Crassostrea gigas PE=3 SV=1
tr|K1QFV3|K1QFV3_CRAGI	165	4.34783	168	2	2	2	Plasma alpha-L-fucosidase OS=Crassostrea gigas PE=4 SV=1
tr|K1R8S7|K1R8S7_CRAGI	49	4.07643	47	2	2	4	Phospholipase A-2-activating protein OS=Crassostrea gigas PE=4 SV=1
tr|K1QRL6|K1QRL6_CRAGI	100	4.5977	98	2	3	5	Methenyltetrahydrofolate synthetase domain-containing protein OS=Crassostrea gigas PE=4 SV=1
tr|K1Q330|K1Q330_CRAGI	365	2.06452	381	2	2	4	Dihydrolipoyl dehydrogenase OS=Crassostrea gigas PE=3 SV=1
tr|K1P9L2|K1P9L2_CRAGI	125	22.6744	124	2	2	4	Myophilin OS=Crassostrea gigas PE=4 SV=1
tr|K1PGP0|K1PGP0_CRAGI	308	13.2184	318	2	2	3	PDZ domain-containing protein GIPC1 OS=Crassostrea gigas PE=4 SV=1
tr|K1QD23|K1QD23_CRAGI	275	5.6872	278	2	2	4	Acetyl-CoA acetyltransferase B, mitochondrial OS=Crassostrea gigas PE=3 SV=1
tr|K1PM66|K1PM66_CRAGI	253	13.1737	256	2	2	4	60S ribosomal protein L12 OS=Crassostrea gigas PE=3 SV=1
tr|K1QI14|K1QI14_CRAGI	46	15.6489	44	2	2	4	40S ribosomal protein S3a OS=Crassostrea gigas PE=3 SV=1
tr|K1PPQ1|K1PPQ1_CRAGI	380	9.56175	397	2	2	4	14-3-3 protein gamma OS=Crassostrea gigas PE=3 SV=1
tr|K1QNW9|K1QNW9_CRAGI	186	1.54762	187	2	2	3	Bifunctional aminoacyl-tRNA synthetase OS=Crassostrea gigas PE=3 SV=1
tr|K1S2N7|K1S2N7_CRAGI	93	1.09108	91	2	2	4	Translational activator GCN1 OS=Crassostrea gigas PE=4 SV=1
tr|K1QS07|K1QS07_CRAGI	215	18.0124	218	2	2	4	Proteasome subunit beta type-3 OS=Crassostrea gigas PE=4 SV=1
tr|K1QT31|K1QT31_CRAGI	362	5.85586	378	2	2	4	Uncharacterized protein OS=Crassostrea gigas PE=4 SV=1
tr|K1QVF8|K1QVF8_CRAGI	98	47.6923	96	2	2	3	Uncharacterized protein in QAH/OAS sulfhydrylase 3'region (Fragment) OS=Crassostrea gigas PE=4 SV=1
tr|K1QY56|K1QY56_CRAGI	73	14.8789	71	2	4	8	Transforming growth factor-beta-induced protein ig-h3 OS=Crassostrea gigas PE=4 SV=1
tr|K1QAH8|K1QAH8_CRAGI	229	1.91939	232	2	3	6	Uncharacterized protein OS=Crassostrea gigas PE=4 SV=1
tr|K1QCU4|K1QCU4_CRAGI	58	21.7949	329	2	4	13	Actin, larval muscle OS=Crassostrea gigas PE=3 SV=1
tr|K1PFS5|K1PFS5_CRAGI	22	13.0612	20	2	2	4	Elongation factor 1-gamma OS=Crassostrea gigas PE=3 SV=1
tr|K1PH24|K1PH24_CRAGI	357	8.55615	373	2	2	4	Uncharacterized protein C11D3.13 OS=Crassostrea gigas PE=4 SV=1
tr|K1QHG2|K1QHG2_CRAGI	456	7.87234	480	2	2	4	Leucine-rich repeats and immunoglobulin-like domains protein 3 OS=Crassostrea gigas PE=4 SV=1
tr|K1QKK5|K1QKK5_CRAGI	254	3.87275	257	2	3	6	Vacuolar protein sorting-associated protein 4B OS=Crassostrea gigas PE=3 SV=1
tr|K1QKU3|K1QKU3_CRAGI	204	15.1786	206	2	2	2	Uncharacterized protein OS=Crassostrea gigas PE=4 SV=1
tr|K1QLT5|K1QLT5_CRAGI	38	2.84414	36	2	2	3	26S protease regulatory subunit 4 OS=Crassostrea gigas PE=3 SV=1
tr|K1RNJ2|K1RNJ2_CRAGI	113	13.4276	112	2	3	5	Hydroxyacylglutathione hydrolase, mitochondrial OS=Crassostrea gigas PE=3 SV=1
tr|K1QUQ2|K1QUQ2_CRAGI	324	22.2222	337	2	3	4	Peptidyl-prolyl cis-trans isomerase OS=Crassostrea gigas PE=3 SV=1
tr|K1R455|K1R455_CRAGI	74	5.18784	72	2	2	3	Glycylpeptide N-tetradecanoyltransferase OS=Crassostrea gigas PE=3 SV=1
tr|K1R6A7|K1R6A7_CRAGI	441	6.70391	463	2	2	3	ADP-ribosylation factor GTPase-activating protein 2 OS=Crassostrea gigas PE=4 SV=1
tr|K1R996|K1R996_CRAGI	433	4.01235	455	2	2	3	Long-chain-fatty-acid--CoA ligase 4 OS=Crassostrea gigas PE=4 SV=1
tr|K1R5V4|K1R5V4_CRAGI	469	10.3286	496	2	2	4	GTP-binding nuclear protein Ran OS=Crassostrea gigas PE=4 SV=1
tr|K1PDF0|K1PDF0_CRAGI	280	9.83982	283	2	3	5	Protein disulfide-isomerase A6 OS=Crassostrea gigas PE=3 SV=1
tr|K1QWX2|K1QWX2_CRAGI	267	9.87261	270	2	2	4	60S acidic ribosomal protein P0 OS=Crassostrea gigas PE=3 SV=1
tr|K1RDT2|K1RDT2_CRAGI	15	4.06015	14	2	2	3	WD repeat-containing protein 16 OS=Crassostrea gigas PE=4 SV=1
tr|K1QTB9|K1QTB9_CRAGI	131	5.98291	130	2	3	5	Tektin-3 OS=Crassostrea gigas PE=4 SV=1
tr|K1PY73|K1PY73_CRAGI	485	5.18784	514	2	2	4	Basic leucine zipper and W2 domain-containing protein 1 OS=Crassostrea gigas PE=4 SV=1
tr|K1Q4V0|K1Q4V0_CRAGI	431	1.25	453	2	3	5	Myosin-VIIa OS=Crassostrea gigas PE=4 SV=1
tr|K1QUS6|K1QUS6_CRAGI	440	5.31915	462	2	2	2	Interferon-induced protein 44-like protein OS=Crassostrea gigas PE=4 SV=1
tr|K1QCL6|K1QCL6_CRAGI	56	9.71867	52	2	2	3	Proteasomal ubiquitin receptor ADRM1 OS=Crassostrea gigas PE=4 SV=1
tr|K1PHT2|K1PHT2_CRAGI	356	2.30655	372	2	2	3	Signal peptide, CUB and EGF-like domain-containing protein 1 OS=Crassostrea gigas PE=4 SV=1
tr|K1RF31|K1RF31_CRAGI	6	4.0146	6	2	2	4	Peroxisomal multifunctional enzyme type 2 OS=Crassostrea gigas PE=3 SV=1
tr|K1PJB0|K1PJB0_CRAGI	244	5.20505	371	2	2	3	Heat shock protein 70 B2 OS=Crassostrea gigas PE=3 SV=1
tr|K1QH74|K1QH74_CRAGI	379	7.75862	396	2	2	3	Splicing factor, arginine/serine-rich 1 OS=Crassostrea gigas PE=4 SV=1
tr|K1R663|K1R663_CRAGI	231	4.12234	234	2	2	3	Dynein heavy chain 2, axonemal OS=Crassostrea gigas PE=4 SV=1
tr|K1QJN4|K1QJN4_CRAGI	132	1.25965	131	2	2	4	Neurexin-1-alpha OS=Crassostrea gigas PE=4 SV=1
tr|K1PLV6|K1PLV6_CRAGI	85	13.4948	83	2	2	5	F-actin-capping protein subunit alpha OS=Crassostrea gigas PE=4 SV=1
tr|K1QMB9|K1QMB9_CRAGI	426	3.42593	448	2	2	3	Eukaryotic translation initiation factor 3 subunit A OS=Crassostrea gigas PE=4 SV=1
tr|K1QQP1|K1QQP1_CRAGI	238	10.2908	241	2	2	4	Programmed cell death protein 4 OS=Crassostrea gigas PE=4 SV=1
tr|K1PX56|K1PX56_CRAGI	417	3.65044	439	2	2	3	Transcription elongation regulator 1 OS=Crassostrea gigas PE=4 SV=1
tr|K1QUX6|K1QUX6_CRAGI	252	6.47182	255	2	2	3	4-hydroxybutyrate coenzyme A transferase OS=Crassostrea gigas PE=4 SV=1
tr|K1QWY7|K1QWY7_CRAGI	271	4.57038	274	2	2	4	Plasma alpha-L-fucosidase OS=Crassostrea gigas PE=4 SV=1
tr|K1QZW1|K1QZW1_CRAGI	165	4.15755	163	2	2	3	Plasma alpha-L-fucosidase OS=Crassostrea gigas PE=4 SV=1
tr|K1RXA0|K1RXA0_CRAGI	29	7.86241	27	2	3	5	cAMP-dependent protein kinase regulatory subunit OS=Crassostrea gigas PE=4 SV=1
tr|K1Q301|K1Q301_CRAGI	416	7.6555	438	2	2	4	Dysferlin OS=Crassostrea gigas PE=4 SV=1
tr|K1Q3V2|K1Q3V2_CRAGI	233	14.4695	236	2	3	6	Periostin OS=Crassostrea gigas PE=4 SV=1
tr|K1Q4C3|K1Q4C3_CRAGI	78	4.29594	76	2	2	4	Fumarylacetoacetase OS=Crassostrea gigas PE=4 SV=1
tr|K1Q5Q2|K1Q5Q2_CRAGI	262	11.465	265	2	2	3	Plastin-1 OS=Crassostrea gigas PE=4 SV=1
tr|K1R3T3|K1R3T3_CRAGI	454	22.3529	477	2	3	6	Transcription factor BTF3-like protein 4 OS=Crassostrea gigas PE=4 SV=1
tr|K1QB04|K1QB04_CRAGI	448	5.97015	470	2	2	3	26S proteasome non-ATPase regulatory subunit 3 OS=Crassostrea gigas PE=4 SV=1
tr|K1QCC1|K1QCC1_CRAGI	84	7.88177	82	2	3	6	Phosphoglycerate kinase OS=Crassostrea gigas PE=3 SV=1
tr|K1PAQ1|K1PAQ1_CRAGI	307	7.03125	317	2	2	3	Uncharacterized protein OS=Crassostrea gigas PE=4 SV=1
tr|K1RCP3|K1RCP3_CRAGI	303	5.55556	313	2	2	4	Teneurin-2 OS=Crassostrea gigas PE=4 SV=1
tr|K1P339|K1P339_CRAGI	169	3.08914	169	2	3	4	Vinculin OS=Crassostrea gigas PE=4 SV=1
tr|K1QPH2|K1QPH2_CRAGI	455	7.6087	479	2	2	2	Muscle M-line assembly protein unc-89 (Fragment) OS=Crassostrea gigas PE=4 SV=1
tr|K1Q662|K1Q662_CRAGI	261	5.47264	264	2	3	5	Actin-interacting protein 1 OS=Crassostrea gigas PE=4 SV=1
tr|K1Q3Y7|K1Q3Y7_CRAGI	20	8.25688	18	2	2	4	Ornithine aminotransferase, mitochondrial OS=Crassostrea gigas PE=3 SV=1
tr|K1PNP9|K1PNP9_CRAGI	329	0.448912	342	2	2	3	Bullous pemphigoid antigen 1, isoforms 1/2/3/4 OS=Crassostrea gigas PE=4 SV=1
tr|K1RIG6|K1RIG6_CRAGI	114	4.30769	113	2	2	3	LSM14-like protein A OS=Crassostrea gigas PE=4 SV=1
tr|K1PZU1|K1PZU1_CRAGI	326	12.766	339	2	2	4	Hsc70-interacting protein OS=Crassostrea gigas PE=4 SV=1
tr|K1QET6|K1QET6_CRAGI	30	0.923788	28	2	2	4	Neurobeachin OS=Crassostrea gigas PE=4 SV=1
tr|K1PSG6|K1PSG6_CRAGI	479	4.28571	508	2	2	3	Neutral and basic amino acid transport protein rBAT OS=Crassostrea gigas PE=4 SV=1
tr|K1PN47|K1PN47_CRAGI	427	14.1304	449	2	2	4	Succinate dehydrogenase [ubiquinone] iron-sulfur subunit, mitochondrial OS=Crassostrea gigas PE=4 SV=1
tr|K1QF01|K1QF01_CRAGI	134	7.81893	133	2	2	4	40S ribosomal protein S4, X isoform OS=Crassostrea gigas PE=4 SV=1
tr|K1QTU5|K1QTU5_CRAGI	302	9.20097	311	2	2	3	Guanine nucleotide-binding protein G(S) subunit alpha OS=Crassostrea gigas PE=4 SV=1
tr|K1PU46|K1PU46_CRAGI	94	1.99758	92	2	2	4	Lethal(2) giant larvae-like protein 1 OS=Crassostrea gigas PE=4 SV=1
tr|K1R4L8|K1R4L8_CRAGI	31	4.96454	29	2	2	4	Electron transfer flavoprotein-ubiquinone oxidoreductase, mitochondrial OS=Crassostrea gigas PE=4 SV=1
tr|K1QLZ1|K1QLZ1_CRAGI	472	7.80142	501	2	2	3	Actin-related protein 3 OS=Crassostrea gigas PE=3 SV=1
tr|K1QVP6|K1QVP6_CRAGI	401	7.10227	419	2	2	4	Developmentally-regulated GTP-binding protein 1 OS=Crassostrea gigas PE=4 SV=1
tr|K1R466|K1R466_CRAGI	88	3.7931	86	2	2	3	T-complex protein 1 subunit gamma OS=Crassostrea gigas PE=3 SV=1
tr|K1QBW6|K1QBW6_CRAGI	481	1.21426	510	2	2	2	Tudor domain-containing protein 1 OS=Crassostrea gigas PE=4 SV=1
tr|K1QCA7|K1QCA7_CRAGI	187	4.06043	188	2	3	4	Valyl-tRNA synthetase OS=Crassostrea gigas PE=3 SV=1
tr|K1R2T7|K1R2T7_CRAGI	162	13.4715	160	2	2	4	UPF0468 protein C16orf80-like protein OS=Crassostrea gigas PE=4 SV=1
tr|K1QLH0|K1QLH0_CRAGI	198	11.2903	200	2	2	4	Peroxiredoxin-4 OS=Crassostrea gigas PE=4 SV=1
tr|K1PY48|K1PY48_CRAGI	72	9.72222	70	2	2	3	Peptidyl-prolyl cis-trans isomerase OS=Crassostrea gigas PE=3 SV=1
tr|K1QC16|K1QC16_CRAGI	323	3.59629	336	2	2	3	Ovochymase-1 OS=Crassostrea gigas PE=3 SV=1
tr|K1PML4|K1PML4_CRAGI	170	5.02355	170	2	2	4	Pre-mRNA-processing factor 39 OS=Crassostrea gigas PE=4 SV=1
tr|K1PRB6|K1PRB6_CRAGI	346	10.0529	359	2	2	3	Apolipoprotein D OS=Crassostrea gigas PE=4 SV=1
tr|K1Q2L2|K1Q2L2_CRAGI	253	12.5	256	2	2	4	60S ribosomal protein L12 OS=Crassostrea gigas PE=3 SV=1
tr|K1QDN1|K1QDN1_CRAGI	13	4.23197	319	2	2	3	Heat shock protein 75 kDa, mitochondrial (Fragment) OS=Crassostrea gigas PE=3 SV=1
tr|K1QAH5|K1QAH5_CRAGI	338	4.20475	351	2	2	2	Integrin beta OS=Crassostrea gigas PE=3 SV=1
tr|K1QTP1|K1QTP1_CRAGI	406	4.84848	424	2	2	3	Dipeptidyl peptidase family member 6 OS=Crassostrea gigas PE=4 SV=1
tr|K1QIL3|K1QIL3_CRAGI	217	1.57303	221	2	2	4	Protein lap4 OS=Crassostrea gigas PE=4 SV=1
tr|K1QKF8|K1QKF8_CRAGI	82	9.91957	80	2	3	6	Alcohol dehydrogenase class-3 OS=Crassostrea gigas PE=3 SV=1
tr|K1R7F8|K1R7F8_CRAGI	369	15.2866	385	2	2	3	Peroxiredoxin-5, mitochondrial OS=Crassostrea gigas PE=4 SV=1
tr|K1P5A8|K1P5A8_CRAGI	118	4.51807	117	2	2	3	Uncharacterized protein OS=Crassostrea gigas PE=4 SV=1
tr|K1RBG6|K1RBG6_CRAGI	58	6.41509	329	2	4	13	Actin-1/3 OS=Crassostrea gigas PE=3 SV=1
tr|K1Q7K0|K1Q7K0_CRAGI	407	4.30528	425	2	2	4	Putative serine carboxypeptidase CPVL OS=Crassostrea gigas PE=4 SV=1
tr|K1QKL8|K1QKL8_CRAGI	325	1.766	338	2	2	3	Uncharacterized protein OS=Crassostrea gigas PE=4 SV=1
tr|K1R0H0|K1R0H0_CRAGI	286	6.92521	290	2	2	3	Glutamine synthetase OS=Crassostrea gigas PE=3 SV=1
tr|K1RD93|K1RD93_CRAGI	102	0.856837	100	2	2	4	Myosin-XV OS=Crassostrea gigas PE=4 SV=1
tr|K1QMF0|K1QMF0_CRAGI	174	3.56589	174	2	2	2	Xaa-Pro aminopeptidase 1 OS=Crassostrea gigas PE=4 SV=1
tr|K1S6V7|K1S6V7_CRAGI	191	3.07988	192	2	2	3	Serine/threonine-protein phosphatase 2A 65 kDa regulatory subunit A alpha isoform OS=Crassostrea gigas PE=4 SV=1
tr|K1PHK7|K1PHK7_CRAGI	167	4.5283	166	2	2	4	Excitatory amino acid transporter 2 OS=Crassostrea gigas PE=3 SV=1
tr|K1PHW2|K1PHW2_CRAGI	107	0.96332	106	2	2	4	Uncharacterized protein OS=Crassostrea gigas PE=4 SV=1
tr|K1QHA2|K1QHA2_CRAGI	202	1.0064	205	2	2	3	Spectrin beta chain, brain 4 OS=Crassostrea gigas PE=4 SV=1
tr|K1QKQ9|K1QKQ9_CRAGI	34	0.615309	32	2	2	2	Dynein heavy chain 7, axonemal OS=Crassostrea gigas PE=4 SV=1
tr|K1PNC7|K1PNC7_CRAGI	185	2.39808	185	2	2	3	AFG3-like protein 2 OS=Crassostrea gigas PE=3 SV=1
tr|K1PF10|K1PF10_CRAGI	444	1.39912	466	2	2	4	PAB-dependent poly(A)-specific ribonuclease subunit 2 OS=Crassostrea gigas PE=4 SV=1
tr|K1R1M7|K1R1M7_CRAGI	142	4.15225	141	2	3	6	Ubiquitin-like modifier-activating enzyme 1 OS=Crassostrea gigas PE=3 SV=1
tr|K1Q1I3|K1Q1I3_CRAGI	20	6.25	18	2	2	4	Ornithine aminotransferase, mitochondrial OS=Crassostrea gigas PE=3 SV=1
tr|K1P5K4|K1P5K4_CRAGI	371	3.06569	387	2	2	3	Cathepsin Z OS=Crassostrea gigas PE=3 SV=1
tr|K1Q8F7|K1Q8F7_CRAGI	163	12.9353	161	2	2	4	Alpha-crystallin B chain OS=Crassostrea gigas PE=3 SV=1
tr|K1QC26|K1QC26_CRAGI	437	4.77223	459	2	2	3	Plasma alpha-L-fucosidase OS=Crassostrea gigas PE=4 SV=1
tr|K1P5V7|K1P5V7_CRAGI	116	2.38777	115	2	2	4	Eukaryotic translation initiation factor 3 subunit C OS=Crassostrea gigas PE=4 SV=1
tr|K1QUC7|K1QUC7_CRAGI	342	3.4749	355	2	2	4	Kinesin-related protein 1 OS=Crassostrea gigas PE=3 SV=1
tr|K1Q4W6|K1Q4W6_CRAGI	349	3.28767	364	2	2	3	Procollagen-lysine,2-oxoglutarate 5-dioxygenase 3 OS=Crassostrea gigas PE=4 SV=1
tr|K1QYB6|K1QYB6_CRAGI	352	3.47003	367	2	2	4	Delta-1-pyrroline-5-carboxylate synthetase OS=Crassostrea gigas PE=4 SV=1
tr|K1R1P2|K1R1P2_CRAGI	124	1.42332	123	2	2	3	Citron Rho-interacting kinase OS=Crassostrea gigas PE=4 SV=1
tr|K1PHY1|K1PHY1_CRAGI	403	4.43645	421	2	2	3	Calcium and integrin-binding family member 2 OS=Crassostrea gigas PE=4 SV=1
tr|K1PJ59|K1PJ59_CRAGI	184	35.2941	184	2	3	5	Triosephosphate isomerase OS=Crassostrea gigas PE=3 SV=1
tr|K1PRV7|K1PRV7_CRAGI	276	19.697	279	2	2	3	Profilin OS=Crassostrea gigas PE=4 SV=1
tr|K1P2Z2|K1P2Z2_CRAGI	133	5.03472	132	2	3	6	Lysosomal Pro-X carboxypeptidase OS=Crassostrea gigas PE=4 SV=1
tr|K1QJ54|K1QJ54_CRAGI	28	5.81818	26	2	3	6	Uncharacterized protein OS=Crassostrea gigas PE=4 SV=1
tr|K1RCY7|K1RCY7_CRAGI	92	4.5045	90	2	2	4	Eukaryotic peptide chain release factor GTP-binding subunit ERF3B OS=Crassostrea gigas PE=4 SV=1
tr|K1PWZ3|K1PWZ3_CRAGI	52	8.79765	49	2	3	6	Guanine nucleotide-binding protein subunit beta OS=Crassostrea gigas PE=4 SV=1
tr|K1PLM3|K1PLM3_CRAGI	120	9.70874	119	2	3	5	Hydroxyacyl-coenzyme A dehydrogenase, mitochondrial OS=Crassostrea gigas PE=4 SV=1
tr|K1Q598|K1Q598_CRAGI	353	11.032	368	2	2	3	RNA-binding protein Musashi-like protein Rbp6 OS=Crassostrea gigas PE=4 SV=1
tr|K1QZ50|K1QZ50_CRAGI	283	1.86916	286	2	2	4	Translocon-associated protein subunit beta OS=Crassostrea gigas PE=4 SV=1
tr|K1PNL0|K1PNL0_CRAGI	428	2.26244	450	2	2	2	Microtubule-associated protein futsch OS=Crassostrea gigas PE=4 SV=1
tr|K1QR58|K1QR58_CRAGI	168	13.8298	167	2	2	4	Mechanosensory protein 2 OS=Crassostrea gigas PE=4 SV=1
tr|K1R754|K1R754_CRAGI	195	5.81655	197	2	2	4	Arylacetamide deacetylase-like 1 OS=Crassostrea gigas PE=4 SV=1
tr|K1PXB6|K1PXB6_CRAGI	230	2.24359	233	2	2	4	Cadherin-23 OS=Crassostrea gigas PE=4 SV=1
tr|K1P421|K1P421_CRAGI	265	24.0602	268	2	3	5	Histone H2A OS=Crassostrea gigas PE=3 SV=1
tr|K1R5X4|K1R5X4_CRAGI	237	1.91819	240	2	2	3	Angiotensin-converting enzyme OS=Crassostrea gigas PE=4 SV=1
tr|K1RG28|K1RG28_CRAGI	123	7.03971	122	2	2	4	Kinase C and casein kinase substrate in neurons protein 2 OS=Crassostrea gigas PE=4 SV=1
tr|K1RLF8|K1RLF8_CRAGI	425	2.21857	447	2	2	3	Splicing factor 3B subunit 3 OS=Crassostrea gigas PE=4 SV=1
tr|K1QFV6|K1QFV6_CRAGI	183	14.1304	183	2	2	3	GrpE protein homolog OS=Crassostrea gigas PE=3 SV=1
tr|K1PI66|K1PI66_CRAGI	296	3.0086	300	2	2	3	Putative tyrosinase-like protein tyr-3 OS=Crassostrea gigas PE=4 SV=1
tr|K1R591|K1R591_CRAGI	465	3.23599	492	2	3	4	Inter-alpha-trypsin inhibitor heavy chain H4 OS=Crassostrea gigas PE=4 SV=1
tr|K1RXS6|K1RXS6_CRAGI	265	24.0602	268	2	3	5	Histone H2A OS=Crassostrea gigas PE=3 SV=1
tr|K1QNP7|K1QNP7_CRAGI	228	6.00462	231	2	2	4	LIM and SH3 domain protein Lasp OS=Crassostrea gigas PE=4 SV=1
tr|K1PQP2|K1PQP2_CRAGI	373	5.49451	389	2	2	4	Nucleolin OS=Crassostrea gigas PE=4 SV=1
tr|K1RWE5|K1RWE5_CRAGI	321	11.1111	334	2	2	4	Thioredoxin-like protein 1 OS=Crassostrea gigas PE=4 SV=1
tr|K1QRW4|K1QRW4_CRAGI	25	7.70609	23	2	2	3	Coronin OS=Crassostrea gigas PE=3 SV=1
tr|K1RH05|K1RH05_CRAGI	181	27.7778	181	2	2	4	Myosin essential light chain, striated adductor muscle OS=Crassostrea gigas PE=4 SV=1
tr|K1QAK8|K1QAK8_CRAGI	442	2.96296	464	2	2	4	Blastula protease 10 OS=Crassostrea gigas PE=3 SV=1
tr|K1R5E7|K1R5E7_CRAGI	432	8.33333	454	2	3	6	Cathepsin L OS=Crassostrea gigas PE=3 SV=1
tr|K1PLD4|K1PLD4_CRAGI	231	2.76046	234	2	2	3	Dynein heavy chain 2, axonemal OS=Crassostrea gigas PE=4 SV=1
tr|K1S5N3|K1S5N3_CRAGI	35	7.75862	33	2	2	2	Hexokinase type 2 OS=Crassostrea gigas PE=3 SV=1
tr|K1PCA0|K1PCA0_CRAGI	422	4.16667	444	2	2	3	Septin-7 OS=Crassostrea gigas PE=3 SV=1
tr|K1PSR5|K1PSR5_CRAGI	385	20.438	402	2	2	3	Fatty acid-binding protein, heart OS=Crassostrea gigas PE=4 SV=1
tr|K1Q019|K1Q019_CRAGI	345	2.69122	358	2	2	3	Beta-galactosidase OS=Crassostrea gigas PE=3 SV=1
tr|K1R9H3|K1R9H3_CRAGI	418	5.69476	440	2	2	2	Ectonucleotide pyrophosphatase/phosphodiesterase family member 5 OS=Crassostrea gigas PE=4 SV=1
tr|K1Q773|K1Q773_CRAGI	135	9.25	134	2	2	4	Collagen alpha-5(VI) chain OS=Crassostrea gigas PE=4 SV=1
tr|K1R2K6|K1R2K6_CRAGI	89	19.5122	87	2	3	6	Histone H2B OS=Crassostrea gigas PE=3 SV=1
tr|K1Q5P2|K1Q5P2_CRAGI	66	2.94479	64	2	2	4	Protein VPRBP OS=Crassostrea gigas PE=4 SV=1
tr|K1PPP8|K1PPP8_CRAGI	313	2.9695	325	2	2	4	Vigilin OS=Crassostrea gigas PE=4 SV=1
tr|K1Q0N6|K1Q0N6_CRAGI	337	1.90058	350	2	2	4	Dolichyl-diphosphooligosaccharide--protein glycosyltransferase subunit STT3A OS=Crassostrea gigas PE=4 SV=1
tr|K1Q7S9|K1Q7S9_CRAGI	188	8.27586	189	2	2	3	Anosmin-1 OS=Crassostrea gigas PE=4 SV=1
tr|K1RUM2|K1RUM2_CRAGI	242	3.35707	245	2	3	5	Uncharacterized protein OS=Crassostrea gigas PE=4 SV=1
tr|K1R9T2|K1R9T2_CRAGI	463	3.28103	489	2	2	3	Eukaryotic translation initiation factor 3 subunit B OS=Crassostrea gigas PE=3 SV=1
tr|K1RW85|K1RW85_CRAGI	351	5.54273	366	2	2	4	Adenosylhomocysteinase OS=Crassostrea gigas PE=3 SV=1
tr|K1QTP5|K1QTP5_CRAGI	413	4.14508	435	2	2	4	Solute carrier family 2, facilitated glucose transporter member 1 OS=Crassostrea gigas PE=3 SV=1
tr|K1QYG7|K1QYG7_CRAGI	256	4.37158	259	2	2	3	Glucosamine--fructose-6-phosphate aminotransferase [isomerizing] 1 OS=Crassostrea gigas PE=4 SV=1
tr|K1QAY3|K1QAY3_CRAGI	23	8.41837	21	2	2	4	Dipeptidyl-peptidase 1 (Fragment) OS=Crassostrea gigas PE=3 SV=1
tr|K1QDH1|K1QDH1_CRAGI	103	2.69179	101	2	3	5	Matrilin-2 OS=Crassostrea gigas PE=4 SV=1
tr|K1PDA4|K1PDA4_CRAGI	305	0.653983	315	2	2	2	Collagen alpha-4(VI) chain OS=Crassostrea gigas PE=4 SV=1
tr|K1QAV0|K1QAV0_CRAGI	86	9.63173	84	2	3	6	Guanine nucleotide-binding protein G(Q) subunit alpha OS=Crassostrea gigas PE=4 SV=1
tr|K1QFI3|K1QFI3_CRAGI	4	2.92135	4	2	2	3	Apoptosis-inducing factor 3 OS=Crassostrea gigas PE=4 SV=1
tr|K1PK93|K1PK93_CRAGI	62	6.49351	58	2	2	3	GDP-L-fucose synthetase OS=Crassostrea gigas PE=4 SV=1
tr|K1QQB3|K1QQB3_CRAGI	109	3.20856	108	2	2	4	Glycyl-tRNA synthetase OS=Crassostrea gigas PE=4 SV=1
tr|K1QGC9|K1QGC9_CRAGI	471	5.8104	499	2	2	2	Acetyl-coenzyme A synthetase OS=Crassostrea gigas PE=4 SV=1
tr|K1QAN0|K1QAN0_CRAGI	67	16.3842	65	2	3	6	Mammalian ependymin-related protein 1 (Fragment) OS=Crassostrea gigas PE=4 SV=1
tr|K1Q3U3|K1Q3U3_CRAGI	480	6.50888	509	2	2	4	Protein ERGIC-53 OS=Crassostrea gigas PE=4 SV=1
tr|K1RCF4|K1RCF4_CRAGI	292	9.60854	296	2	2	4	Translocon-associated protein subunit alpha OS=Crassostrea gigas PE=4 SV=1
tr|K1Q8D3|K1Q8D3_CRAGI	142	4.07701	141	2	3	6	Ubiquitin-like modifier-activating enzyme 1 OS=Crassostrea gigas PE=4 SV=1
tr|K1R4M7|K1R4M7_CRAGI	236	4.83333	239	2	2	2	Serine/threonine-protein phosphatase 2A 56 kDa regulatory subunit delta isoform OS=Crassostrea gigas PE=4 SV=1
tr|K1PLL1|K1PLL1_CRAGI	367	2.49501	383	2	2	3	Chitobiase OS=Crassostrea gigas PE=4 SV=1
tr|K1QHF0|K1QHF0_CRAGI	180	23.7624	180	2	2	4	40S ribosomal protein S27 OS=Crassostrea gigas PE=3 SV=1
tr|K1QT97|K1QT97_CRAGI	115	9.68661	114	2	2	3	N(G),N(G)-dimethylarginine dimethylaminohydrolase 1 OS=Crassostrea gigas PE=4 SV=1
tr|K1R255|K1R255_CRAGI	402	15.5914	420	2	2	3	Heterogeneous nuclear ribonucleoprotein L OS=Crassostrea gigas PE=4 SV=1
tr|K1PGD2|K1PGD2_CRAGI	155	6.1657	154	2	2	3	Putative aminopeptidase NPEPL1 OS=Crassostrea gigas PE=4 SV=1
tr|K1QBC3|K1QBC3_CRAGI	14	7.71208	13	2	2	3	Major egg antigen OS=Crassostrea gigas PE=3 SV=1
tr|K1PFT9|K1PFT9_CRAGI	294	17.6471	298	2	2	4	Myophilin OS=Crassostrea gigas PE=4 SV=1
tr|K1PWW9|K1PWW9_CRAGI	448	9.92908	470	2	2	3	26S proteasome non-ATPase regulatory subunit 3 OS=Crassostrea gigas PE=4 SV=1
tr|K1PMT6|K1PMT6_CRAGI	40	5.17241	38	2	2	4	Heterogeneous nuclear ribonucleoprotein U-like protein 1 OS=Crassostrea gigas PE=4 SV=1
tr|K1QD13|K1QD13_CRAGI	395	0.970874	412	2	2	4	Niemann-Pick C1 protein OS=Crassostrea gigas PE=4 SV=1
tr|K1RZR1|K1RZR1_CRAGI	104	3.73002	103	2	2	3	Heat shock 70 kDa protein 12A OS=Crassostrea gigas PE=4 SV=1
tr|K1Q2H5|K1Q2H5_CRAGI	126	6.30324	125	2	2	4	Uncharacterized protein OS=Crassostrea gigas PE=3 SV=1
tr|K1QDS6|K1QDS6_CRAGI	66	0.812408	63	2	2	3	Fibropellin-1 OS=Crassostrea gigas PE=4 SV=1
tr|K1QS90|K1QS90_CRAGI	214	2.63158	217	2	3	5	Neuroglian OS=Crassostrea gigas PE=4 SV=1
tr|K1R2G8|K1R2G8_CRAGI	119	0.285583	118	2	2	2	Titin OS=Crassostrea gigas PE=4 SV=1
tr|K1Q9P5|K1Q9P5_CRAGI	445	8.97436	467	2	2	3	Mitochondrial-processing peptidase subunit beta OS=Crassostrea gigas PE=3 SV=1
tr|K1P775|K1P775_CRAGI	51	1.41772	48	2	2	4	Transporter OS=Crassostrea gigas PE=3 SV=1
tr|K1R266|K1R266_CRAGI	75	6.11888	73	2	2	4	Retinal dehydrogenase 1 OS=Crassostrea gigas PE=3 SV=1
tr|K1QQB6|K1QQB6_CRAGI	147	17.1053	146	2	2	2	40S ribosomal protein S14 OS=Crassostrea gigas PE=3 SV=1
tr|K1PMV4|K1PMV4_CRAGI	387	7.79221	404	2	2	4	Uncharacterized protein OS=Crassostrea gigas PE=4 SV=1
tr|K1PSE7|K1PSE7_CRAGI	412	9.12698	434	2	2	4	Outer dense fiber protein 3 OS=Crassostrea gigas PE=4 SV=1
tr|K1QNV6|K1QNV6_CRAGI	287	7.37463	291	2	2	2	Tropomyosin OS=Crassostrea gigas PE=3 SV=1
tr|K1R7Q9|K1R7Q9_CRAGI	363	16	379	2	2	3	Uncharacterized protein OS=Crassostrea gigas PE=4 SV=1
tr|K1R980|K1R980_CRAGI	43	25.7353	41	2	2	4	UPF0556 protein C19orf10-like protein OS=Crassostrea gigas PE=4 SV=1
tr|K1QDF1|K1QDF1_CRAGI	32	2.62346	30	2	2	4	Multidrug resistance protein 1 OS=Crassostrea gigas PE=3 SV=1
tr|K1QFS1|K1QFS1_CRAGI	423	1.82421	445	2	2	3	Collagen alpha-6(VI) chain OS=Crassostrea gigas PE=4 SV=1
tr|K1QMS4|K1QMS4_CRAGI	68	2.21187	66	2	2	3	Alpha-N-acetylglucosaminidase OS=Crassostrea gigas PE=4 SV=1
tr|K1R150|K1R150_CRAGI	36	16.0976	34	2	2	4	Ras-related protein Rab-1A OS=Crassostrea gigas PE=3 SV=1
tr|K1PFM8|K1PFM8_CRAGI	27	8.33333	25	2	2	4	3-hydroxyanthranilate 3,4-dioxygenase OS=Crassostrea gigas PE=4 SV=1
tr|K1P8R0|K1P8R0_CRAGI	206	2.82302	208	2	2	3	Pregnancy zone protein OS=Crassostrea gigas PE=4 SV=1
tr|K1QJU8|K1QJU8_CRAGI	124	2.33258	123	2	2	3	Putative phospholipase B-like 2 OS=Crassostrea gigas PE=4 SV=1
tr|K1R168|K1R168_CRAGI	177	1.88206	177	2	2	3	Dynein heavy chain 2, axonemal OS=Crassostrea gigas PE=4 SV=1
tr|K1PTR6|K1PTR6_CRAGI	223	3.87701	226	2	2	3	Microtubule-actin cross-linking factor 1, isoforms 1/2/3/5 (Fragment) OS=Crassostrea gigas PE=4 SV=1
tr|K1QMF1|K1QMF1_CRAGI	246	7.53012	249	2	2	3	Isocitrate dehydrogenase [NAD] subunit gamma, mitochondrial OS=Crassostrea gigas PE=3 SV=1
tr|K1R2E8|K1R2E8_CRAGI	438	3.82436	460	2	3	6	Prolyl endopeptidase OS=Crassostrea gigas PE=4 SV=1
tr|K1QHY0|K1QHY0_CRAGI	58	12.2016	54	2	3	6	Actin-3 OS=Crassostrea gigas PE=3 SV=1
tr|K1PVR8|K1PVR8_CRAGI	110	8.061	109	2	2	3	Tyrosine-protein kinase transforming protein Src OS=Crassostrea gigas PE=4 SV=1
tr|K1QCJ5|K1QCJ5_CRAGI	159	12.2112	158	2	2	3	Transforming growth factor-beta-induced protein ig-h3 OS=Crassostrea gigas PE=4 SV=1
tr|K1QM96|K1QM96_CRAGI	266	8.72727	269	2	2	4	Chymotrypsin B OS=Crassostrea gigas PE=3 SV=1
tr|K1QFN1|K1QFN1_CRAGI	41	17.8082	39	2	2	3	60S ribosomal protein L23 OS=Crassostrea gigas PE=3 SV=1
tr|K1P2B8|K1P2B8_CRAGI	200	10.7895	202	2	2	2	GDP-mannose 4,6 dehydratase OS=Crassostrea gigas PE=4 SV=1
tr|K1R2D6|K1R2D6_CRAGI	262	2.40793	302	2	2	3	Plastin-3 OS=Crassostrea gigas PE=4 SV=1
tr|K1Q900|K1Q900_CRAGI	399	6.49351	417	2	2	3	Galectin-4 OS=Crassostrea gigas PE=4 SV=1
tr|K1R9A7|K1R9A7_CRAGI	364	6.30798	380	2	2	4	Glycogenin-1 OS=Crassostrea gigas PE=4 SV=1
tr|K1QE42|K1QE42_CRAGI	319	7.8853	332	2	2	2	Uncharacterized protein OS=Crassostrea gigas PE=4 SV=1
tr|K1RBA7|K1RBA7_CRAGI	467	5.34979	494	2	2	4	Uncharacterized protein OS=Crassostrea gigas PE=4 SV=1
tr|K1P1Q0|K1P1Q0_CRAGI	201	19.4805	204	2	2	3	Uncharacterized protein (Fragment) OS=Crassostrea gigas PE=4 SV=1
tr|K1PEZ6|K1PEZ6_CRAGI	336	8.90411	349	2	2	3	Kyphoscoliosis peptidase OS=Crassostrea gigas PE=4 SV=1
tr|K1PMM1|K1PMM1_CRAGI	141	3.32188	140	2	2	3	Laminin subunit alpha-2 OS=Crassostrea gigas PE=4 SV=1
tr|K1Q868|K1Q868_CRAGI	63	3.07577	59	2	2	4	Uncharacterized protein OS=Crassostrea gigas PE=4 SV=1
tr|K1QRL1|K1QRL1_CRAGI	148	14.7679	147	2	2	3	Uncharacterized protein OS=Crassostrea gigas PE=4 SV=1
tr|K1PRP1|K1PRP1_CRAGI	156	2.77264	155	2	2	3	Uncharacterized protein OS=Crassostrea gigas PE=4 SV=1
tr|K1QHA4|K1QHA4_CRAGI	201	9.74026	204	2	2	3	Uncharacterized protein OS=Crassostrea gigas PE=4 SV=1
tr|K1R826|K1R826_CRAGI	205	19.3237	207	2	2	2	Laminin subunit beta-1 OS=Crassostrea gigas PE=4 SV=1
tr|K1RGP3|K1RGP3_CRAGI	140	11.1111	139	2	2	4	Uncharacterized protein OS=Crassostrea gigas PE=4 SV=1
tr|K1QP17|K1QP17_CRAGI	344	4.07166	357	2	2	3	Caprin-1 OS=Crassostrea gigas PE=4 SV=1
tr|K1RB45|K1RB45_CRAGI	330	11.6564	343	2	2	3	Uncharacterized protein OS=Crassostrea gigas PE=4 SV=1
tr|K1Q0U6|K1Q0U6_CRAGI	378	9.23695	395	2	2	3	Uncharacterized protein OS=Crassostrea gigas PE=4 SV=1
tr|K1QK25|K1QK25_CRAGI	63	3.27869	213	2	2	4	Uncharacterized protein OS=Crassostrea gigas PE=4 SV=1
tr|K1PD57|K1PD57_CRAGI	224	2.82376	227	2	2	2	Constitutive coactivator of PPAR-gamma-like protein 1-like protein OS=Crassostrea gigas PE=4 SV=1
tr|K1PZS0|K1PZS0_CRAGI	330	9.92167	343	2	2	3	Uncharacterized protein OS=Crassostrea gigas PE=4 SV=1
tr|K1QX56|K1QX56_CRAGI	259	10.0244	262	2	3	6	Cleavage and polyadenylation specificity factor subunit 6 OS=Crassostrea gigas PE=4 SV=1
