# Supplementary material for: A Label-Free Proteomic Analysis on Competent Larvae and Juveniles of the Pacific Oyster Crassostrea gigas
Source: PLoS One. 2015 Aug 6;10(8):e0135008. doi: 10.1371/journal.pone.0135008 (PMC4527670; doi:10.1371/journal.pone.0135008)
Supplement: S2 Table — (XLS) [file pone.0135008.s003.xls]

## Sheet: General GO terms
The "biological process" Category
CL (185 proteins)	GO term	Description	Count	Percent	Genes
	GO:0008152	metabolic process	136	0.735135	A7M7T7,K1P5K4,K1P5Z3,K1P7Q6,K1P8Q8,K1P8S3,K1P8W6,K1P9D0,K1PAG1,K1PBN1,K1PD36,K1PE00,K1PF60,K1PGY5,K1PLF9,K1PLM3,K1PM50,K1PM66,K1PMQ8,K1PN21,K1PN47,K1PNZ5,K1PR93,K1PRD3,K1PU07,K1PUI4,K1PUM5,K1PV02,K1PVV6,K1PXS8,K1Q2L2,K1Q329,K1Q350,K1Q3N8,K1Q4C3,K1Q585,K1Q5G6,K1Q5P7,K1Q6B8,K1Q6X5,K1Q7U9,K1Q8D3,K1Q948,K1Q9V3,K1QAJ5,K1QAY3,K1QBW8,K1QC19,K1QC22,K1QCC1,K1QCF5,K1QCS0,K1QCU9,K1QD23,K1QDH1,K1QDI4,K1QE55,…
	GO:0009987	cellular process	117	0.632432	A5LGH1,K1P421,K1P775,K1P7Q6,K1P8W6,K1P9D0,K1PAG1,K1PBN1,K1PD36,K1PE00,K1PGY5,K1PLA7,K1PLF9,K1PLM3,K1PLV6,K1PM50,K1PM66,K1PN21,K1PN47,K1PNZ5,K1PP20,K1PR93,K1PRV7,K1PTY5,K1PUI4,K1PUM2,K1PUQ5,K1PV02,K1PX59,K1PXS8,K1Q101,K1Q2L2,K1Q4C3,K1Q5G6,K1Q5P7,K1Q6X5,K1Q8D3,K1Q9D7,K1Q9V3,K1QAJ5,K1QAN0,K1QB61,K1QBW8,K1QC22,K1QCC1,K1QCF5,K1QCU9,K1QDI4,K1QDY6,K1QEA6,K1QF03,K1QFI3,K1QFM5,K1QFN1,K1QFW9,K1QG65,K1QGS8,…
	GO:0051179	localization	24	0.12973	A5LGH1,K1P775,K1PMV4,K1PNR3,K1PNT4,K1PX59,K1Q9V3,K1QB57,K1QBW8,K1QEJ0,K1QJP5,K1QU53,K1QXY2,K1QY97,K1QZ64,K1R0L4,K1R0Y9,K1R2V1,K1R6Z7,K1R712,K1RC37,K1RE19,K1RWW5,K1S151
	GO:0071840	cellular component organization or bioGenesis	18	0.0972973	K1P421,K1PE00,K1PLV6,K1PN21,K1PRV7,K1PUM2,K1PUQ5,K1QAJ5,K1QCU9,K1QFM5,K1QI97,K1QME7,K1QTB9,K1R278,K1R2K6,K1R2L4,K1R7V7,K1RXS6
	GO:0065007	biological regulation	14	0.0756757	A5LGH1,K1P775,K1PVK1,K1Q101,K1Q6X5,K1QAH8,K1QFI3,K1QIU3,K1QS40,K1QXY2,K1QYJ3,K1R5R4,K1R6A7,K1RUK6
	GO:0050896	response to stimulus	12	0.0648649	K1P775,K1PJB0,K1PNZ5,K1Q101,K1Q5G6,K1QEW1,K1QIU3,K1QTD6,K1QVF8,K1QW72,K1QX26,K1R5R4
	GO:0022610	biological adhesion	9	0.0486486	K1PP20,K1PTY5,K1QAN0,K1QB61,K1QKU3,K1QLF7,K1R0Q6,K1R7Q9,K1S079
	GO:0032502	developmental process	1	0.00540541	K1QI97
JU (389 proteins)	GO term	Description	Count	Percent	Genes
	GO:0008152	metabolic process	287	0.737789	A7M7T7,K1P2B8,K1P2W3,K1P2Z2,K1P5K4,K1P5V7,K1P5Z3,K1P7P6,K1P7Q6,K1P8W6,K1P9D0,K1PAG1,K1PBH3,K1PBN1,K1PCQ2,K1PCS4,K1PCV6,K1PDF0,K1PDM7,K1PE00,K1PF10,K1PFM8,K1PFS5,K1PGD2,K1PGY5,K1PH13,K1PH31,K1PHK7,K1PHQ7,K1PI66,K1PIS0,K1PJ59,K1PK93,K1PKN2,K1PL35,K1PLD4,K1PLF9,K1PLL1,K1PLM3,K1PM66,K1PML4,K1PMQ8,K1PMT6,K1PN21,K1PN47,K1PNC7,K1PNQ5,K1PNZ5,K1PQI4,K1PRQ5,K1PS92,K1PSG6,K1PTA3,K1PTI6,K1PU86,K1PUL2,K1PUM5,…
	GO:0009987	cellular process	249	0.640103	A5LGH1,K1P2B8,K1P339,K1P421,K1P5V7,K1P6B3,K1P775,K1P7I7,K1P7P6,K1P7Q6,K1P833,K1P8W6,K1P9D0,K1PAG1,K1PBH3,K1PBN1,K1PCA0,K1PCQ2,K1PCS4,K1PDF0,K1PDM7,K1PE00,K1PF10,K1PFS5,K1PGY5,K1PH13,K1PH31,K1PHK7,K1PHW2,K1PHY1,K1PI02,K1PIS0,K1PJ59,K1PK93,K1PL35,K1PLA7,K1PLD4,K1PLF9,K1PLM3,K1PLV6,K1PM66,K1PML4,K1PMT6,K1PN21,K1PN47,K1PNP9,K1PNQ5,K1PNZ5,K1PP20,K1PQI4,K1PRQ5,K1PRV7,K1PTH4,K1PTI6,K1PTR6,K1PTY5,K1PU86,…
	GO:0065007	biological regulation	55	0.141388	A5LGH1,K1P6B3,K1P775,K1P8R0,K1PDF0,K1PEY4,K1PHY1,K1PI02,K1PNP9,K1PTH4,K1PTR6,K1PU86,K1PVK1,K1PWW9,K1Q086,K1Q330,K1Q6X5,K1Q7S9,K1Q7T5,K1QAH5,K1QAH8,K1QAV0,K1QB04,K1QBM3,K1QCA7,K1QDM2,K1QFI3,K1QHR5,K1QIL4,K1QLZ1,K1QPZ1,K1QS40,K1QTU5,K1QTV1,K1QTW3,K1QUZ5,K1QXY2,K1QYJ3,K1R0W8,K1R150,K1R1P2,K1R1Q8,K1R282,K1R2P2,K1R2S6,K1R4M7,K1R512,K1R5R4,K1R5V4,K1R6A7,K1RRH1,K1RUK6,K1RWE5,K1RWX7,K1RXA0
	GO:0051179	localization	45	0.115681	A5LGH1,K1P775,K1PDM7,K1PHK7,K1PMV4,K1PNR3,K1PRB6,K1PS13,K1PSR5,K1PZP6,K1Q0J2,K1Q9V3,K1QA13,K1QAB1,K1QBM3,K1QD40,K1QDF1,K1QEJ0,K1QET2,K1QGK2,K1QI28,K1QKL8,K1QLP5,K1QN64,K1QQ16,K1QTP5,K1QU53,K1QWS4,K1QXY2,K1QYT5,K1QZU8,K1R0L4,K1R0W8,K1R0Y9,K1R150,K1R1Q8,K1R2V1,K1R554,K1R5V4,K1R6Z7,K1RFW1,K1RK33,K1RSA6,K1RWW5,K1S151
	GO:0050896	response to stimulus	33	0.0848329	K1P775,K1PHY1,K1PJB0,K1PMT6,K1PNQ5,K1PNZ5,K1PTH4,K1Q086,K1Q330,K1Q5G6,K1QAH5,K1QAV0,K1QBM3,K1QDN1,K1QIL4,K1QSE6,K1QTD6,K1QTU5,K1QUZ5,K1QVF8,K1QX26,K1R0W8,K1R150,K1R1P2,K1R1Q8,K1R282,K1R2S6,K1R4M7,K1R512,K1R5R4,K1R5V4,K1RWX7,K1RZR1
	GO:0071840	cellular component organization or bioGenesis	27	0.0694087	K1P421,K1PE00,K1PI02,K1PLV6,K1PN21,K1PRV7,K1PUM2,K1PUQ5,K1PX23,K1QAJ5,K1QCU9,K1QFM5,K1QGF9,K1QI97,K1QLZ1,K1QME7,K1QPZ1,K1QTB9,K1QWX2,K1R278,K1R2K6,K1R2L4,K1R2N0,K1R7V7,K1RGK4,K1RH58,K1RXS6
	GO:0022610	biological adhesion	20	0.0514139	K1P339,K1P7I7,K1PHW2,K1PP20,K1PTY5,K1PXB6,K1PY39,K1Q109,K1Q4S5,K1QA79,K1QAH5,K1QAN0,K1QB61,K1QE50,K1QIL4,K1QKU3,K1QMS2,K1QUZ5,K1R0Q6,K1R7Q9
	GO:0040011	locomotion	8	0.0205656	K1PBH3,K1PLD4,K1PX83,K1QHI6,K1QK11,K1R168,K1R663,K1RJM8
	GO:0032502	developmental process	1	0.00257069	K1QI97
	GO:0016265	single-organism process	1	0.00257069	K1QSW8
	GO:0051704	multi-organism process	1	0.00257069	K1PMT6

## Sheet: GO terms at lower levels (CL)
GO term	Ontology	Count	Percentage	genes
GO:0008152(metabolic process)	biological_process	136	0.735135	A7M7T7,K1P5K4,K1P5Z3,K1P7Q6,K1P8Q8,K1P8S3,K1P8W6,K1P9D0,K1PAG1,K1PBN1,K1PD36,K1PE00,K1PF60,K1PGY5,K1PLF9,K1PLM3,K1PM50,K1PM66,K1PMQ8,K1PN21,K1PN47,K1PNZ5,K1PR93,K1PRD3,K1PU07,K1PUI4,K1PUM5,K1PV02,K1PVV6,K1PXS8,K1Q2L2,K1Q329,K1Q350,K1Q3N8,K1Q4C3,K1Q585,K1Q5G6,K1Q5P7,K1Q6B8,K1Q6X5,K1Q7U9,K1Q8D3,K1Q948,K1Q9V3,K1QAJ5,K1QAY3,K1QBW8,K1QC19,K1QC22,K1QCC1,K1QCF5,K1QCS0,K1QCU9,K1QD23,K1QDH1,K1QDI4,K1QE55,…
GO:0009987(cellular process)	biological_process	117	0.632432	A5LGH1,K1P421,K1P775,K1P7Q6,K1P8W6,K1P9D0,K1PAG1,K1PBN1,K1PD36,K1PE00,K1PGY5,K1PLA7,K1PLF9,K1PLM3,K1PLV6,K1PM50,K1PM66,K1PN21,K1PN47,K1PNZ5,K1PP20,K1PR93,K1PRV7,K1PTY5,K1PUI4,K1PUM2,K1PUQ5,K1PV02,K1PX59,K1PXS8,K1Q101,K1Q2L2,K1Q4C3,K1Q5G6,K1Q5P7,K1Q6X5,K1Q8D3,K1Q9D7,K1Q9V3,K1QAJ5,K1QAN0,K1QB61,K1QBW8,K1QC22,K1QCC1,K1QCF5,K1QCU9,K1QDI4,K1QDY6,K1QEA6,K1QF03,K1QFI3,K1QFM5,K1QFN1,K1QFW9,K1QG65,K1QGS8,…
GO:0044238(primary metabolic process)	biological_process	92	0.497297	K1P5K4,K1P5Z3,K1P7Q6,K1P8W6,K1P9D0,K1PAG1,K1PD36,K1PE00,K1PGY5,K1PLM3,K1PM50,K1PM66,K1PMQ8,K1PN21,K1PR93,K1PUI4,K1PV02,K1PVV6,K1PXS8,K1Q2L2,K1Q350,K1Q4C3,K1Q585,K1Q5G6,K1Q5P7,K1Q8D3,K1Q948,K1Q9V3,K1QAJ5,K1QAY3,K1QBW8,K1QC19,K1QC22,K1QCC1,K1QCS0,K1QCU9,K1QEA6,K1QF03,K1QFM5,K1QFN1,K1QFW9,K1QG65,K1QGS8,K1QHM2,K1QI14,K1QJU8,K1QLG9,K1QLS3,K1QM48,K1QM96,K1QMD3,K1QQ93,K1QQB6,K1QQW5,K1QRQ2,K1QS40,K1QTB6,…
GO:0044237(cellular metabolic process)	biological_process	80	0.432432	K1P7Q6,K1P8W6,K1P9D0,K1PAG1,K1PD36,K1PE00,K1PGY5,K1PLF9,K1PLM3,K1PM50,K1PM66,K1PN21,K1PN47,K1PNZ5,K1PR93,K1PUI4,K1PV02,K1PXS8,K1Q2L2,K1Q4C3,K1Q5G6,K1Q5P7,K1Q8D3,K1Q9V3,K1QAJ5,K1QBW8,K1QC22,K1QCC1,K1QCF5,K1QCU9,K1QDI4,K1QEA6,K1QF03,K1QFM5,K1QFN1,K1QFW9,K1QG65,K1QGS8,K1QHM2,K1QI14,K1QJU8,K1QMD3,K1QMY1,K1QQ93,K1QQB6,K1QRQ2,K1QUQ2,K1QW41,K1QWC3,K1QWU9,K1QWZ6,K1QX26,K1QX37,K1QXX9,K1QYH5,K1R0L4,K1R1M7,…
GO:0044237(cellular metabolic process)	biological_process	80	0.432432	K1P7Q6,K1P8W6,K1P9D0,K1PAG1,K1PD36,K1PE00,K1PGY5,K1PLF9,K1PLM3,K1PM50,K1PM66,K1PN21,K1PN47,K1PNZ5,K1PR93,K1PUI4,K1PV02,K1PXS8,K1Q2L2,K1Q4C3,K1Q5G6,K1Q5P7,K1Q8D3,K1Q9V3,K1QAJ5,K1QBW8,K1QC22,K1QCC1,K1QCF5,K1QCU9,K1QDI4,K1QEA6,K1QF03,K1QFM5,K1QFN1,K1QFW9,K1QG65,K1QGS8,K1QHM2,K1QI14,K1QJU8,K1QMD3,K1QMY1,K1QQ93,K1QQB6,K1QRQ2,K1QUQ2,K1QW41,K1QWC3,K1QWU9,K1QWZ6,K1QX26,K1QX37,K1QXX9,K1QYH5,K1R0L4,K1R1M7,…
GO:0043170(macromolecule metabolic process)	biological_process	48	0.259459	K1P5K4,K1P5Z3,K1P7Q6,K1P8W6,K1P9D0,K1PD36,K1PM50,K1PM66,K1PMQ8,K1PUI4,K1PVV6,K1PXS8,K1Q2L2,K1Q585,K1Q5G6,K1Q5P7,K1Q8D3,K1QAY3,K1QC22,K1QCS0,K1QF03,K1QFN1,K1QG65,K1QGS8,K1QHM2,K1QI14,K1QJU8,K1QLG9,K1QLS3,K1QM96,K1QQB6,K1QQW5,K1QS40,K1QTB6,K1QUQ2,K1QW41,K1QWC3,K1QWZ6,K1QX26,K1QYH5,K1R1M7,K1R5E7,K1R7V8,K1R866,K1RCW5,K1RJ70,K1RVK9,K1S6S4
GO:0019538(protein metabolic process)	biological_process	43	0.232432	K1P5K4,K1P5Z3,K1P7Q6,K1P8W6,K1P9D0,K1PD36,K1PM50,K1PM66,K1PMQ8,K1PUI4,K1PVV6,K1PXS8,K1Q2L2,K1Q585,K1Q5G6,K1Q5P7,K1Q8D3,K1QAY3,K1QC22,K1QCS0,K1QF03,K1QFN1,K1QHM2,K1QI14,K1QJU8,K1QLG9,K1QLS3,K1QM96,K1QQB6,K1QS40,K1QTB6,K1QUQ2,K1QWC3,K1QWZ6,K1QX26,K1QYH5,K1R1M7,K1R5E7,K1R7V8,K1R866,K1RJ70,K1RVK9,K1S6S4
GO:0019538(protein metabolic process)	biological_process	43	0.232432	K1P5K4,K1P5Z3,K1P7Q6,K1P8W6,K1P9D0,K1PD36,K1PM50,K1PM66,K1PMQ8,K1PUI4,K1PVV6,K1PXS8,K1Q2L2,K1Q585,K1Q5G6,K1Q5P7,K1Q8D3,K1QAY3,K1QC22,K1QCS0,K1QF03,K1QFN1,K1QHM2,K1QI14,K1QJU8,K1QLG9,K1QLS3,K1QM96,K1QQB6,K1QS40,K1QTB6,K1QUQ2,K1QWC3,K1QWZ6,K1QX26,K1QYH5,K1R1M7,K1R5E7,K1R7V8,K1R866,K1RJ70,K1RVK9,K1S6S4
GO:0044281(small molecule metabolic process)	biological_process	35	0.189189	K1PAG1,K1PE00,K1PGY5,K1PLM3,K1PN21,K1PR93,K1PV02,K1Q4C3,K1Q6X5,K1Q9V3,K1QAJ5,K1QBW8,K1QCU9,K1QFM5,K1QFW9,K1QGS8,K1QQ93,K1QRQ2,K1QYJ3,K1R0L4,K1R278,K1R2Q9,K1R4Z3,K1R5R4,K1R6Z7,K1R7T2,K1R7V7,K1RAL0,K1RC37,K1RD83,K1RH70,K1RHA5,K1RNJ2,K1RWW5,K1RZE2
GO:0055114(oxidation-reduction process)	biological_process	31	0.167568	A7M7T7,K1P8Q8,K1PLM3,K1PN47,K1PNZ5,K1PR93,K1PU07,K1PV02,K1Q350,K1Q3N8,K1Q6B8,K1QDI4,K1QEW1,K1QFI3,K1QHH8,K1QLH0,K1QMD3,K1QRQ2,K1QTD6,K1QU53,K1QW72,K1QXX9,K1R252,K1R4Z3,K1R7F8,K1R7T2,K1RBF6,K1RCR8,K1RH70,K1RNB6,K1RZE2
GO:0044260(cellular macromolecule metabolic process)	biological_process	31	0.167568	K1P7Q6,K1P8W6,K1P9D0,K1PD36,K1PM50,K1PM66,K1PUI4,K1PXS8,K1Q2L2,K1Q5G6,K1Q5P7,K1Q8D3,K1QC22,K1QF03,K1QFN1,K1QG65,K1QGS8,K1QHM2,K1QI14,K1QJU8,K1QQB6,K1QUQ2,K1QW41,K1QWC3,K1QWZ6,K1QX26,K1QYH5,K1R1M7,K1R7V8,K1RCW5,K1RVK9
GO:0044260(cellular macromolecule metabolic process)	biological_process	31	0.167568	K1P7Q6,K1P8W6,K1P9D0,K1PD36,K1PM50,K1PM66,K1PUI4,K1PXS8,K1Q2L2,K1Q5G6,K1Q5P7,K1Q8D3,K1QC22,K1QF03,K1QFN1,K1QG65,K1QGS8,K1QHM2,K1QI14,K1QJU8,K1QQB6,K1QUQ2,K1QW41,K1QWC3,K1QWZ6,K1QX26,K1QYH5,K1R1M7,K1R7V8,K1RCW5,K1RVK9
GO:0009056(catabolic process)	biological_process	29	0.156757	K1PAG1,K1PE00,K1PGY5,K1PN21,K1PN47,K1PNZ5,K1PR93,K1PV02,K1QAJ5,K1QCC1,K1QCU9,K1QFM5,K1QFW9,K1QGS8,K1QMD3,K1QMY1,K1QQW5,K1QWU9,K1QX37,K1QYH5,K1R278,K1R5R4,K1R7T2,K1R7V7,K1R8R6,K1RH70,K1RM80,K1RTQ6,K1RZE2
GO:0006807(nitrogen compound metabolic process)	biological_process	28	0.151351	K1P8S3,K1PAG1,K1PE00,K1PGY5,K1PN21,K1PR93,K1Q9V3,K1QAJ5,K1QBW8,K1QCU9,K1QFM5,K1QFW9,K1QG65,K1QGS8,K1QQ93,K1QW41,K1QWU9,K1R0L4,K1R278,K1R5R4,K1R6Z7,K1R7V7,K1RC37,K1RCW5,K1RD83,K1RH70,K1RHA5,K1RWW5
GO:0044267(cellular protein metabolic process)	biological_process	26	0.140541	K1P7Q6,K1P8W6,K1P9D0,K1PD36,K1PM50,K1PM66,K1PUI4,K1PXS8,K1Q2L2,K1Q5G6,K1Q5P7,K1Q8D3,K1QC22,K1QF03,K1QFN1,K1QHM2,K1QI14,K1QJU8,K1QQB6,K1QUQ2,K1QWC3,K1QWZ6,K1QX26,K1R1M7,K1R7V8,K1RVK9
GO:0034641(cellular nitrogen compound metabolic process)	biological_process	26	0.140541	K1PAG1,K1PE00,K1PGY5,K1PN21,K1PR93,K1Q9V3,K1QAJ5,K1QBW8,K1QCU9,K1QFM5,K1QFW9,K1QG65,K1QGS8,K1QQ93,K1QW41,K1QWU9,K1R0L4,K1R278,K1R5R4,K1R6Z7,K1R7V7,K1RC37,K1RCW5,K1RH70,K1RHA5,K1RWW5
GO:0034641(cellular nitrogen compound metabolic process)	biological_process	26	0.140541	K1PAG1,K1PE00,K1PGY5,K1PN21,K1PR93,K1Q9V3,K1QAJ5,K1QBW8,K1QCU9,K1QFM5,K1QFW9,K1QG65,K1QGS8,K1QQ93,K1QW41,K1QWU9,K1R0L4,K1R278,K1R5R4,K1R6Z7,K1R7V7,K1RC37,K1RCW5,K1RH70,K1RHA5,K1RWW5
GO:0044267(cellular protein metabolic process)	biological_process	26	0.140541	K1P7Q6,K1P8W6,K1P9D0,K1PD36,K1PM50,K1PM66,K1PUI4,K1PXS8,K1Q2L2,K1Q5G6,K1Q5P7,K1Q8D3,K1QC22,K1QF03,K1QFN1,K1QHM2,K1QI14,K1QJU8,K1QQB6,K1QUQ2,K1QWC3,K1QWZ6,K1QX26,K1R1M7,K1R7V8,K1RVK9
GO:0006139(nucleobase-containing compound metabolic process)	biological_process	25	0.135135	K1PAG1,K1PE00,K1PGY5,K1PN21,K1PR93,K1Q9V3,K1QAJ5,K1QBW8,K1QCU9,K1QFM5,K1QFW9,K1QG65,K1QGS8,K1QQ93,K1QW41,K1R0L4,K1R278,K1R5R4,K1R6Z7,K1R7V7,K1RC37,K1RCW5,K1RH70,K1RHA5,K1RWW5
GO:0006139(nucleobase-containing compound metabolic process)	biological_process	25	0.135135	K1PAG1,K1PE00,K1PGY5,K1PN21,K1PR93,K1Q9V3,K1QAJ5,K1QBW8,K1QCU9,K1QFM5,K1QFW9,K1QG65,K1QGS8,K1QQ93,K1QW41,K1R0L4,K1R278,K1R5R4,K1R6Z7,K1R7V7,K1RC37,K1RCW5,K1RH70,K1RHA5,K1RWW5
GO:0009058(biosynthetic process)	biological_process	24	0.12973	K1P7Q6,K1P8W6,K1PD36,K1PM50,K1PM66,K1Q2L2,K1QBW8,K1QC22,K1QEA6,K1QFN1,K1QGS8,K1QHH8,K1QI14,K1QQ93,K1QQB6,K1QWC3,K1R0L4,K1R2Q9,K1R6Z7,K1RAL0,K1RC37,K1RHA5,K1RNJ2,K1RWW5
GO:0051234(establishment of localization)	biological_process	24	0.12973	A5LGH1,K1P775,K1PMV4,K1PNR3,K1PNT4,K1PX59,K1Q9V3,K1QB57,K1QBW8,K1QEJ0,K1QJP5,K1QU53,K1QXY2,K1QY97,K1QZ64,K1R0L4,K1R0Y9,K1R2V1,K1R6Z7,K1R712,K1RC37,K1RE19,K1RWW5,K1S151
GO:0046483(heterocycle metabolic process)	biological_process	24	0.12973	K1PAG1,K1PE00,K1PGY5,K1PN21,K1PR93,K1Q9V3,K1QAJ5,K1QBW8,K1QCU9,K1QFM5,K1QFW9,K1QGS8,K1QQ93,K1QWU9,K1R0L4,K1R278,K1R5R4,K1R6Z7,K1R7V7,K1RC37,K1RD83,K1RH70,K1RHA5,K1RWW5
GO:0006810(transport)	biological_process	24	0.12973	A5LGH1,K1P775,K1PMV4,K1PNR3,K1PNT4,K1PX59,K1Q9V3,K1QB57,K1QBW8,K1QEJ0,K1QJP5,K1QU53,K1QXY2,K1QY97,K1QZ64,K1R0L4,K1R0Y9,K1R2V1,K1R6Z7,K1R712,K1RC37,K1RE19,K1RWW5,K1S151
GO:0055086(nucleobase-containing small molecule metabolic process)	biological_process	22	0.118919	K1PAG1,K1PE00,K1PGY5,K1PN21,K1PR93,K1Q9V3,K1QAJ5,K1QBW8,K1QCU9,K1QFM5,K1QFW9,K1QGS8,K1QQ93,K1R0L4,K1R278,K1R5R4,K1R6Z7,K1R7V7,K1RC37,K1RH70,K1RHA5,K1RWW5
GO:0055086(nucleobase-containing small molecule metabolic process)	biological_process	22	0.118919	K1PAG1,K1PE00,K1PGY5,K1PN21,K1PR93,K1Q9V3,K1QAJ5,K1QBW8,K1QCU9,K1QFM5,K1QFW9,K1QGS8,K1QQ93,K1R0L4,K1R278,K1R5R4,K1R6Z7,K1R7V7,K1RC37,K1RH70,K1RHA5,K1RWW5
GO:0044248(cellular catabolic process)	biological_process	21	0.113514	K1PAG1,K1PE00,K1PGY5,K1PN21,K1PN47,K1PNZ5,K1PV02,K1QAJ5,K1QCU9,K1QFM5,K1QFW9,K1QGS8,K1QMY1,K1QWU9,K1QYH5,K1R278,K1R5R4,K1R7T2,K1R7V7,K1RM80,K1RZE2
GO:0009117(nucleotide metabolic process)	biological_process	21	0.113514	K1PAG1,K1PE00,K1PN21,K1PR93,K1Q9V3,K1QAJ5,K1QBW8,K1QCU9,K1QFM5,K1QFW9,K1QGS8,K1QQ93,K1R0L4,K1R278,K1R5R4,K1R6Z7,K1R7V7,K1RC37,K1RH70,K1RHA5,K1RWW5
GO:0044248(cellular catabolic process)	biological_process	21	0.113514	K1PAG1,K1PE00,K1PGY5,K1PN21,K1PN47,K1PNZ5,K1PV02,K1QAJ5,K1QCU9,K1QFM5,K1QFW9,K1QGS8,K1QMY1,K1QWU9,K1QYH5,K1R278,K1R5R4,K1R7T2,K1R7V7,K1RM80,K1RZE2
GO:0006753(nucleoside phosphate metabolic process)	biological_process	21	0.113514	K1PAG1,K1PE00,K1PN21,K1PR93,K1Q9V3,K1QAJ5,K1QBW8,K1QCU9,K1QFM5,K1QFW9,K1QGS8,K1QQ93,K1R0L4,K1R278,K1R5R4,K1R6Z7,K1R7V7,K1RC37,K1RH70,K1RHA5,K1RWW5
GO:0044249(cellular biosynthetic process)	biological_process	20	0.108108	K1P7Q6,K1P8W6,K1PD36,K1PM50,K1PM66,K1Q2L2,K1QBW8,K1QC22,K1QFN1,K1QGS8,K1QI14,K1QQ93,K1QQB6,K1QWC3,K1R0L4,K1R6Z7,K1RC37,K1RHA5,K1RNJ2,K1RWW5
GO:0005975(carbohydrate metabolic process)	biological_process	20	0.108108	K1PR93,K1Q350,K1Q948,K1QC19,K1QCC1,K1QEA6,K1QHM2,K1QM48,K1QMD3,K1QQW5,K1QVE8,K1QWZ6,K1QX37,K1QYF0,K1R4Z3,K1R8R6,K1RH70,K1RM80,K1RNZ9,K1RTQ6
GO:0044249(cellular biosynthetic process)	biological_process	20	0.108108	K1P7Q6,K1P8W6,K1PD36,K1PM50,K1PM66,K1Q2L2,K1QBW8,K1QC22,K1QFN1,K1QGS8,K1QI14,K1QQ93,K1QQB6,K1QWC3,K1R0L4,K1R6Z7,K1RC37,K1RHA5,K1RNJ2,K1RWW5
GO:0072521(purine-containing compound metabolic process)	biological_process	19	0.102703	K1PAG1,K1PE00,K1PN21,K1Q9V3,K1QAJ5,K1QBW8,K1QCU9,K1QFM5,K1QFW9,K1QGS8,K1QQ93,K1R0L4,K1R278,K1R5R4,K1R6Z7,K1R7V7,K1RC37,K1RHA5,K1RWW5
GO:0071704(organic substance metabolic process)	biological_process	19	0.102703	K1PAG1,K1PE00,K1PN21,K1PRD3,K1QAJ5,K1QCU9,K1QDH1,K1QFM5,K1QFW9,K1QGS8,K1QLF7,K1QMD3,K1QQ93,K1QQW5,K1QTN5,K1R278,K1R5R4,K1R7V7,K1RHA5
GO:0072521(purine-containing compound metabolic process)	biological_process	19	0.102703	K1PAG1,K1PE00,K1PN21,K1Q9V3,K1QAJ5,K1QBW8,K1QCU9,K1QFM5,K1QFW9,K1QGS8,K1QQ93,K1R0L4,K1R278,K1R5R4,K1R6Z7,K1R7V7,K1RC37,K1RHA5,K1RWW5
GO:0006163(purine nucleotide metabolic process)	biological_process	19	0.102703	K1PAG1,K1PE00,K1PN21,K1Q9V3,K1QAJ5,K1QBW8,K1QCU9,K1QFM5,K1QFW9,K1QGS8,K1QQ93,K1R0L4,K1R278,K1R5R4,K1R6Z7,K1R7V7,K1RC37,K1RHA5,K1RWW5
GO:0009150(purine ribonucleotide metabolic process)	biological_process	19	0.102703	K1PAG1,K1PE00,K1PN21,K1Q9V3,K1QAJ5,K1QBW8,K1QCU9,K1QFM5,K1QFW9,K1QGS8,K1QQ93,K1R0L4,K1R278,K1R5R4,K1R6Z7,K1R7V7,K1RC37,K1RHA5,K1RWW5
GO:0009259(ribonucleotide metabolic process)	biological_process	19	0.102703	K1PAG1,K1PE00,K1PN21,K1Q9V3,K1QAJ5,K1QBW8,K1QCU9,K1QFM5,K1QFW9,K1QGS8,K1QQ93,K1R0L4,K1R278,K1R5R4,K1R6Z7,K1R7V7,K1RC37,K1RHA5,K1RWW5
GO:0006163(purine nucleotide metabolic process)	biological_process	19	0.102703	K1PAG1,K1PE00,K1PN21,K1Q9V3,K1QAJ5,K1QBW8,K1QCU9,K1QFM5,K1QFW9,K1QGS8,K1QQ93,K1R0L4,K1R278,K1R5R4,K1R6Z7,K1R7V7,K1RC37,K1RHA5,K1RWW5
GO:0009150(purine ribonucleotide metabolic process)	biological_process	19	0.102703	K1PAG1,K1PE00,K1PN21,K1Q9V3,K1QAJ5,K1QBW8,K1QCU9,K1QFM5,K1QFW9,K1QGS8,K1QQ93,K1R0L4,K1R278,K1R5R4,K1R6Z7,K1R7V7,K1RC37,K1RHA5,K1RWW5
GO:1901135(carbohydrate derivative metabolic process)	biological_process	19	0.102703	K1PAG1,K1PE00,K1PN21,K1PRD3,K1QAJ5,K1QCU9,K1QDH1,K1QFM5,K1QFW9,K1QGS8,K1QLF7,K1QMD3,K1QQ93,K1QQW5,K1QTN5,K1R278,K1R5R4,K1R7V7,K1RHA5
GO:0009144(purine nucleoside triphosphate metabolic process)	biological_process	18	0.0972973	K1PAG1,K1PE00,K1PN21,K1Q9V3,K1QAJ5,K1QBW8,K1QCU9,K1QFM5,K1QFW9,K1QGS8,K1R0L4,K1R278,K1R5R4,K1R6Z7,K1R7V7,K1RC37,K1RHA5,K1RWW5
GO:0009199(ribonucleoside triphosphate metabolic process)	biological_process	18	0.0972973	K1PAG1,K1PE00,K1PN21,K1Q9V3,K1QAJ5,K1QBW8,K1QCU9,K1QFM5,K1QFW9,K1QGS8,K1R0L4,K1R278,K1R5R4,K1R6Z7,K1R7V7,K1RC37,K1RHA5,K1RWW5
GO:0071842(cellular component organization at cellular level)	biological_process	18	0.0972973	K1P421,K1PE00,K1PLV6,K1PN21,K1PRV7,K1PUM2,K1PUQ5,K1QAJ5,K1QCU9,K1QFM5,K1QI97,K1QME7,K1QTB9,K1R278,K1R2K6,K1R2L4,K1R7V7,K1RXS6
GO:0071842(cellular component organization at cellular level)	biological_process	18	0.0972973	K1P421,K1PE00,K1PLV6,K1PN21,K1PRV7,K1PUM2,K1PUQ5,K1QAJ5,K1QCU9,K1QFM5,K1QI97,K1QME7,K1QTB9,K1R278,K1R2K6,K1R2L4,K1R7V7,K1RXS6
GO:0071840(cellular component organization or biogenesis)	biological_process	18	0.0972973	K1P421,K1PE00,K1PLV6,K1PN21,K1PRV7,K1PUM2,K1PUQ5,K1QAJ5,K1QCU9,K1QFM5,K1QI97,K1QME7,K1QTB9,K1R278,K1R2K6,K1R2L4,K1R7V7,K1RXS6
GO:0071841(cellular component organization or biogenesis at cellular level)	biological_process	18	0.0972973	K1P421,K1PE00,K1PLV6,K1PN21,K1PRV7,K1PUM2,K1PUQ5,K1QAJ5,K1QCU9,K1QFM5,K1QI97,K1QME7,K1QTB9,K1R278,K1R2K6,K1R2L4,K1R7V7,K1RXS6
GO:0009144(purine nucleoside triphosphate metabolic process)	biological_process	18	0.0972973	K1PAG1,K1PE00,K1PN21,K1Q9V3,K1QAJ5,K1QBW8,K1QCU9,K1QFM5,K1QFW9,K1QGS8,K1R0L4,K1R278,K1R5R4,K1R6Z7,K1R7V7,K1RC37,K1RHA5,K1RWW5
GO:0016043(cellular component organization)	biological_process	18	0.0972973	K1P421,K1PE00,K1PLV6,K1PN21,K1PRV7,K1PUM2,K1PUQ5,K1QAJ5,K1QCU9,K1QFM5,K1QI97,K1QME7,K1QTB9,K1R278,K1R2K6,K1R2L4,K1R7V7,K1RXS6
GO:0071841(cellular component organization or biogenesis at cellular level)	biological_process	18	0.0972973	K1P421,K1PE00,K1PLV6,K1PN21,K1PRV7,K1PUM2,K1PUQ5,K1QAJ5,K1QCU9,K1QFM5,K1QI97,K1QME7,K1QTB9,K1R278,K1R2K6,K1R2L4,K1R7V7,K1RXS6
GO:0009205(purine ribonucleoside triphosphate metabolic process)	biological_process	18	0.0972973	K1PAG1,K1PE00,K1PN21,K1Q9V3,K1QAJ5,K1QBW8,K1QCU9,K1QFM5,K1QFW9,K1QGS8,K1R0L4,K1R278,K1R5R4,K1R6Z7,K1R7V7,K1RC37,K1RHA5,K1RWW5
GO:0009205(purine ribonucleoside triphosphate metabolic process)	biological_process	18	0.0972973	K1PAG1,K1PE00,K1PN21,K1Q9V3,K1QAJ5,K1QBW8,K1QCU9,K1QFM5,K1QFW9,K1QGS8,K1R0L4,K1R278,K1R5R4,K1R6Z7,K1R7V7,K1RC37,K1RHA5,K1RWW5
GO:0009141(nucleoside triphosphate metabolic process)	biological_process	18	0.0972973	K1PAG1,K1PE00,K1PN21,K1Q9V3,K1QAJ5,K1QBW8,K1QCU9,K1QFM5,K1QFW9,K1QGS8,K1R0L4,K1R278,K1R5R4,K1R6Z7,K1R7V7,K1RC37,K1RHA5,K1RWW5
GO:0009205(purine ribonucleoside triphosphate metabolic process)	biological_process	18	0.0972973	K1PAG1,K1PE00,K1PN21,K1Q9V3,K1QAJ5,K1QBW8,K1QCU9,K1QFM5,K1QFW9,K1QGS8,K1R0L4,K1R278,K1R5R4,K1R6Z7,K1R7V7,K1RC37,K1RHA5,K1RWW5
GO:0009199(ribonucleoside triphosphate metabolic process)	biological_process	18	0.0972973	K1PAG1,K1PE00,K1PN21,K1Q9V3,K1QAJ5,K1QBW8,K1QCU9,K1QFM5,K1QFW9,K1QGS8,K1R0L4,K1R278,K1R5R4,K1R6Z7,K1R7V7,K1RC37,K1RHA5,K1RWW5
GO:0006508(proteolysis)	biological_process	17	0.0918919	K1P5K4,K1P5Z3,K1PMQ8,K1PVV6,K1Q585,K1QAY3,K1QCS0,K1QLG9,K1QLS3,K1QM96,K1QS40,K1QTB6,K1QYH5,K1R5E7,K1R866,K1RJ70,K1S6S4
GO:0050789(regulation of biological process)	biological_process	14	0.0756757	A5LGH1,K1P775,K1PVK1,K1Q101,K1Q6X5,K1QAH8,K1QFI3,K1QIU3,K1QS40,K1QXY2,K1QYJ3,K1R5R4,K1R6A7,K1RUK6
GO:0065007(biological regulation)	biological_process	14	0.0756757	A5LGH1,K1P775,K1PVK1,K1Q101,K1Q6X5,K1QAH8,K1QFI3,K1QIU3,K1QS40,K1QXY2,K1QYJ3,K1R5R4,K1R6A7,K1RUK6
GO:0046700(heterocycle catabolic process)	biological_process	13	0.0702703	K1PAG1,K1PE00,K1PGY5,K1PN21,K1QAJ5,K1QCU9,K1QFM5,K1QFW9,K1QGS8,K1QWU9,K1R278,K1R5R4,K1R7V7
GO:0071844(cellular component assembly at cellular level)	biological_process	13	0.0702703	K1P421,K1PE00,K1PN21,K1PUM2,K1PUQ5,K1QAJ5,K1QCU9,K1QFM5,K1R278,K1R2K6,K1R2L4,K1R7V7,K1RXS6
GO:0065003(macromolecular complex assembly)	biological_process	13	0.0702703	K1P421,K1PE00,K1PN21,K1PUM2,K1PUQ5,K1QAJ5,K1QCU9,K1QFM5,K1R278,K1R2K6,K1R2L4,K1R7V7,K1RXS6
GO:0044270(cellular nitrogen compound catabolic process)	biological_process	13	0.0702703	K1PAG1,K1PE00,K1PGY5,K1PN21,K1QAJ5,K1QCU9,K1QFM5,K1QFW9,K1QGS8,K1QWU9,K1R278,K1R5R4,K1R7V7
GO:0065003(macromolecular complex assembly)	biological_process	13	0.0702703	K1P421,K1PE00,K1PN21,K1PUM2,K1PUQ5,K1QAJ5,K1QCU9,K1QFM5,K1R278,K1R2K6,K1R2L4,K1R7V7,K1RXS6
GO:0034621(cellular macromolecular complex subunit organization)	biological_process	13	0.0702703	K1P421,K1PE00,K1PN21,K1PUM2,K1PUQ5,K1QAJ5,K1QCU9,K1QFM5,K1R278,K1R2K6,K1R2L4,K1R7V7,K1RXS6
GO:0022607(cellular component assembly)	biological_process	13	0.0702703	K1P421,K1PE00,K1PN21,K1PUM2,K1PUQ5,K1QAJ5,K1QCU9,K1QFM5,K1R278,K1R2K6,K1R2L4,K1R7V7,K1RXS6
GO:0043933(macromolecular complex subunit organization)	biological_process	13	0.0702703	K1P421,K1PE00,K1PN21,K1PUM2,K1PUQ5,K1QAJ5,K1QCU9,K1QFM5,K1R278,K1R2K6,K1R2L4,K1R7V7,K1RXS6
GO:1901136(carbohydrate derivative catabolic process)	biological_process	13	0.0702703	K1PAG1,K1PE00,K1PN21,K1QAJ5,K1QCU9,K1QFM5,K1QFW9,K1QGS8,K1QMD3,K1QQW5,K1R278,K1R5R4,K1R7V7
GO:1901136(carbohydrate derivative catabolic process)	biological_process	13	0.0702703	K1PAG1,K1PE00,K1PN21,K1QAJ5,K1QCU9,K1QFM5,K1QFW9,K1QGS8,K1QMD3,K1QQW5,K1R278,K1R5R4,K1R7V7
GO:0007017(microtubule-based process)	biological_process	13	0.0702703	K1PAG1,K1PE00,K1PN21,K1QAJ5,K1QCU9,K1QFM5,K1QME7,K1QTB9,K1QUC7,K1R278,K1R5R4,K1R7V7,K1S0P1
GO:0071844(cellular component assembly at cellular level)	biological_process	13	0.0702703	K1P421,K1PE00,K1PN21,K1PUM2,K1PUQ5,K1QAJ5,K1QCU9,K1QFM5,K1R278,K1R2K6,K1R2L4,K1R7V7,K1RXS6
GO:0034621(cellular macromolecular complex subunit organization)	biological_process	13	0.0702703	K1P421,K1PE00,K1PN21,K1PUM2,K1PUQ5,K1QAJ5,K1QCU9,K1QFM5,K1R278,K1R2K6,K1R2L4,K1R7V7,K1RXS6
GO:0034622(cellular macromolecular complex assembly)	biological_process	13	0.0702703	K1P421,K1PE00,K1PN21,K1PUM2,K1PUQ5,K1QAJ5,K1QCU9,K1QFM5,K1R278,K1R2K6,K1R2L4,K1R7V7,K1RXS6
GO:0044270(cellular nitrogen compound catabolic process)	biological_process	13	0.0702703	K1PAG1,K1PE00,K1PGY5,K1PN21,K1QAJ5,K1QCU9,K1QFM5,K1QFW9,K1QGS8,K1QWU9,K1R278,K1R5R4,K1R7V7
GO:0046700(heterocycle catabolic process)	biological_process	13	0.0702703	K1PAG1,K1PE00,K1PGY5,K1PN21,K1QAJ5,K1QCU9,K1QFM5,K1QFW9,K1QGS8,K1QWU9,K1R278,K1R5R4,K1R7V7
GO:0034622(cellular macromolecular complex assembly)	biological_process	13	0.0702703	K1P421,K1PE00,K1PN21,K1PUM2,K1PUQ5,K1QAJ5,K1QCU9,K1QFM5,K1R278,K1R2K6,K1R2L4,K1R7V7,K1RXS6
GO:0034622(cellular macromolecular complex assembly)	biological_process	13	0.0702703	K1P421,K1PE00,K1PN21,K1PUM2,K1PUQ5,K1QAJ5,K1QCU9,K1QFM5,K1R278,K1R2K6,K1R2L4,K1R7V7,K1RXS6
GO:0034645(cellular macromolecule biosynthetic process)	biological_process	12	0.0648649	K1P7Q6,K1P8W6,K1PD36,K1PM50,K1PM66,K1Q2L2,K1QC22,K1QFN1,K1QGS8,K1QI14,K1QQB6,K1QWC3
GO:0042180(cellular ketone metabolic process)	biological_process	12	0.0648649	K1PLM3,K1PR93,K1PV02,K1Q4C3,K1QRQ2,K1R2Q9,K1R4Z3,K1R7T2,K1RAL0,K1RD83,K1RNJ2,K1RZE2
GO:0006082(organic acid metabolic process)	biological_process	12	0.0648649	K1PLM3,K1PR93,K1PV02,K1Q4C3,K1QRQ2,K1R2Q9,K1R4Z3,K1R7T2,K1RAL0,K1RD83,K1RNJ2,K1RZE2
GO:0050896(response to stimulus)	biological_process	12	0.0648649	K1P775,K1PJB0,K1PNZ5,K1Q101,K1Q5G6,K1QEW1,K1QIU3,K1QTD6,K1QVF8,K1QW72,K1QX26,K1R5R4
GO:0043436(oxoacid metabolic process)	biological_process	12	0.0648649	K1PLM3,K1PR93,K1PV02,K1Q4C3,K1QRQ2,K1R2Q9,K1R4Z3,K1R7T2,K1RAL0,K1RD83,K1RNJ2,K1RZE2
GO:0043436(oxoacid metabolic process)	biological_process	12	0.0648649	K1PLM3,K1PR93,K1PV02,K1Q4C3,K1QRQ2,K1R2Q9,K1R4Z3,K1R7T2,K1RAL0,K1RD83,K1RNJ2,K1RZE2
GO:0009059(macromolecule biosynthetic process)	biological_process	12	0.0648649	K1P7Q6,K1P8W6,K1PD36,K1PM50,K1PM66,K1Q2L2,K1QC22,K1QFN1,K1QGS8,K1QI14,K1QQB6,K1QWC3
GO:0009059(macromolecule biosynthetic process)	biological_process	12	0.0648649	K1P7Q6,K1P8W6,K1PD36,K1PM50,K1PM66,K1Q2L2,K1QC22,K1QFN1,K1QGS8,K1QI14,K1QQB6,K1QWC3
GO:0042180(cellular ketone metabolic process)	biological_process	12	0.0648649	K1PLM3,K1PR93,K1PV02,K1Q4C3,K1QRQ2,K1R2Q9,K1R4Z3,K1R7T2,K1RAL0,K1RD83,K1RNJ2,K1RZE2
GO:0006082(organic acid metabolic process)	biological_process	12	0.0648649	K1PLM3,K1PR93,K1PV02,K1Q4C3,K1QRQ2,K1R2Q9,K1R4Z3,K1R7T2,K1RAL0,K1RD83,K1RNJ2,K1RZE2
GO:0034645(cellular macromolecule biosynthetic process)	biological_process	12	0.0648649	K1P7Q6,K1P8W6,K1PD36,K1PM50,K1PM66,K1Q2L2,K1QC22,K1QFN1,K1QGS8,K1QI14,K1QQB6,K1QWC3
GO:0019752(carboxylic acid metabolic process)	biological_process	12	0.0648649	K1PLM3,K1PR93,K1PV02,K1Q4C3,K1QRQ2,K1R2Q9,K1R4Z3,K1R7T2,K1RAL0,K1RD83,K1RNJ2,K1RZE2
GO:0034645(cellular macromolecule biosynthetic process)	biological_process	12	0.0648649	K1P7Q6,K1P8W6,K1PD36,K1PM50,K1PM66,K1Q2L2,K1QC22,K1QFN1,K1QGS8,K1QI14,K1QQB6,K1QWC3
GO:0034655(nucleobase-containing compound catabolic process)	biological_process	11	0.0594595	K1PAG1,K1PE00,K1PN21,K1QAJ5,K1QCU9,K1QFM5,K1QFW9,K1QGS8,K1R278,K1R5R4,K1R7V7
GO:0009143(nucleoside triphosphate catabolic process)	biological_process	11	0.0594595	K1PAG1,K1PE00,K1PN21,K1QAJ5,K1QCU9,K1QFM5,K1QFW9,K1QGS8,K1R278,K1R5R4,K1R7V7
GO:0009146(purine nucleoside triphosphate catabolic process)	biological_process	11	0.0594595	K1PAG1,K1PE00,K1PN21,K1QAJ5,K1QCU9,K1QFM5,K1QFW9,K1QGS8,K1R278,K1R5R4,K1R7V7
GO:0009203(ribonucleoside triphosphate catabolic process)	biological_process	11	0.0594595	K1PAG1,K1PE00,K1PN21,K1QAJ5,K1QCU9,K1QFM5,K1QFW9,K1QGS8,K1R278,K1R5R4,K1R7V7
GO:0042278(purine nucleoside metabolic process)	biological_process	11	0.0594595	K1PE00,K1PN21,K1QAJ5,K1QCU9,K1QFM5,K1QFW9,K1QGS8,K1QQ93,K1R278,K1R7V7,K1RHA5
GO:0072523(purine-containing compound catabolic process)	biological_process	11	0.0594595	K1PAG1,K1PE00,K1PN21,K1QAJ5,K1QCU9,K1QFM5,K1QFW9,K1QGS8,K1R278,K1R5R4,K1R7V7
GO:0007018(microtubule-based movement)	biological_process	11	0.0594595	K1PAG1,K1PE00,K1PN21,K1QAJ5,K1QCU9,K1QFM5,K1QUC7,K1R278,K1R5R4,K1R7V7,K1S0P1
GO:0009116(nucleoside metabolic process)	biological_process	11	0.0594595	K1PE00,K1PN21,K1QAJ5,K1QCU9,K1QFM5,K1QFW9,K1QGS8,K1QQ93,K1R278,K1R7V7,K1RHA5
GO:0009207(purine ribonucleoside triphosphate catabolic process)	biological_process	11	0.0594595	K1PAG1,K1PE00,K1PN21,K1QAJ5,K1QCU9,K1QFM5,K1QFW9,K1QGS8,K1R278,K1R5R4,K1R7V7
GO:0009154(purine ribonucleotide catabolic process)	biological_process	11	0.0594595	K1PAG1,K1PE00,K1PN21,K1QAJ5,K1QCU9,K1QFM5,K1QFW9,K1QGS8,K1R278,K1R5R4,K1R7V7
GO:0009203(ribonucleoside triphosphate catabolic process)	biological_process	11	0.0594595	K1PAG1,K1PE00,K1PN21,K1QAJ5,K1QCU9,K1QFM5,K1QFW9,K1QGS8,K1R278,K1R5R4,K1R7V7
GO:0006928(cellular component movement)	biological_process	11	0.0594595	K1PAG1,K1PE00,K1PN21,K1QAJ5,K1QCU9,K1QFM5,K1QUC7,K1R278,K1R5R4,K1R7V7,K1S0P1
GO:0006412(translation)	biological_process	11	0.0594595	K1P7Q6,K1P8W6,K1PD36,K1PM50,K1PM66,K1Q2L2,K1QC22,K1QFN1,K1QI14,K1QQB6,K1QWC3
GO:0042278(purine nucleoside metabolic process)	biological_process	11	0.0594595	K1PE00,K1PN21,K1QAJ5,K1QCU9,K1QFM5,K1QFW9,K1QGS8,K1QQ93,K1R278,K1R7V7,K1RHA5
GO:0009119(ribonucleoside metabolic process)	biological_process	11	0.0594595	K1PE00,K1PN21,K1QAJ5,K1QCU9,K1QFM5,K1QFW9,K1QGS8,K1QQ93,K1R278,K1R7V7,K1RHA5
GO:0009207(purine ribonucleoside triphosphate catabolic process)	biological_process	11	0.0594595	K1PAG1,K1PE00,K1PN21,K1QAJ5,K1QCU9,K1QFM5,K1QFW9,K1QGS8,K1R278,K1R5R4,K1R7V7
GO:0009207(purine ribonucleoside triphosphate catabolic process)	biological_process	11	0.0594595	K1PAG1,K1PE00,K1PN21,K1QAJ5,K1QCU9,K1QFM5,K1QFW9,K1QGS8,K1R278,K1R5R4,K1R7V7
GO:0072523(purine-containing compound catabolic process)	biological_process	11	0.0594595	K1PAG1,K1PE00,K1PN21,K1QAJ5,K1QCU9,K1QFM5,K1QFW9,K1QGS8,K1R278,K1R5R4,K1R7V7
GO:0006996(organelle organization)	biological_process	11	0.0594595	K1P421,K1PLV6,K1PRV7,K1PUM2,K1PUQ5,K1QI97,K1QME7,K1QTB9,K1R2K6,K1R2L4,K1RXS6
GO:0006195(purine nucleotide catabolic process)	biological_process	11	0.0594595	K1PAG1,K1PE00,K1PN21,K1QAJ5,K1QCU9,K1QFM5,K1QFW9,K1QGS8,K1R278,K1R5R4,K1R7V7
GO:0007018(microtubule-based movement)	biological_process	11	0.0594595	K1PAG1,K1PE00,K1PN21,K1QAJ5,K1QCU9,K1QFM5,K1QUC7,K1R278,K1R5R4,K1R7V7,K1S0P1
GO:0006195(purine nucleotide catabolic process)	biological_process	11	0.0594595	K1PAG1,K1PE00,K1PN21,K1QAJ5,K1QCU9,K1QFM5,K1QFW9,K1QGS8,K1R278,K1R5R4,K1R7V7
GO:0009166(nucleotide catabolic process)	biological_process	11	0.0594595	K1PAG1,K1PE00,K1PN21,K1QAJ5,K1QCU9,K1QFM5,K1QFW9,K1QGS8,K1R278,K1R5R4,K1R7V7
GO:0009203(ribonucleoside triphosphate catabolic process)	biological_process	11	0.0594595	K1PAG1,K1PE00,K1PN21,K1QAJ5,K1QCU9,K1QFM5,K1QFW9,K1QGS8,K1R278,K1R5R4,K1R7V7
GO:0009146(purine nucleoside triphosphate catabolic process)	biological_process	11	0.0594595	K1PAG1,K1PE00,K1PN21,K1QAJ5,K1QCU9,K1QFM5,K1QFW9,K1QGS8,K1R278,K1R5R4,K1R7V7
GO:0009143(nucleoside triphosphate catabolic process)	biological_process	11	0.0594595	K1PAG1,K1PE00,K1PN21,K1QAJ5,K1QCU9,K1QFM5,K1QFW9,K1QGS8,K1R278,K1R5R4,K1R7V7
GO:0006195(purine nucleotide catabolic process)	biological_process	11	0.0594595	K1PAG1,K1PE00,K1PN21,K1QAJ5,K1QCU9,K1QFM5,K1QFW9,K1QGS8,K1R278,K1R5R4,K1R7V7
GO:0009261(ribonucleotide catabolic process)	biological_process	11	0.0594595	K1PAG1,K1PE00,K1PN21,K1QAJ5,K1QCU9,K1QFM5,K1QFW9,K1QGS8,K1R278,K1R5R4,K1R7V7
GO:0072523(purine-containing compound catabolic process)	biological_process	11	0.0594595	K1PAG1,K1PE00,K1PN21,K1QAJ5,K1QCU9,K1QFM5,K1QFW9,K1QGS8,K1R278,K1R5R4,K1R7V7
GO:0034655(nucleobase-containing compound catabolic process)	biological_process	11	0.0594595	K1PAG1,K1PE00,K1PN21,K1QAJ5,K1QCU9,K1QFM5,K1QFW9,K1QGS8,K1R278,K1R5R4,K1R7V7
GO:0009261(ribonucleotide catabolic process)	biological_process	11	0.0594595	K1PAG1,K1PE00,K1PN21,K1QAJ5,K1QCU9,K1QFM5,K1QFW9,K1QGS8,K1R278,K1R5R4,K1R7V7
GO:0009166(nucleotide catabolic process)	biological_process	11	0.0594595	K1PAG1,K1PE00,K1PN21,K1QAJ5,K1QCU9,K1QFM5,K1QFW9,K1QGS8,K1R278,K1R5R4,K1R7V7
GO:0009154(purine ribonucleotide catabolic process)	biological_process	11	0.0594595	K1PAG1,K1PE00,K1PN21,K1QAJ5,K1QCU9,K1QFM5,K1QFW9,K1QGS8,K1R278,K1R5R4,K1R7V7
GO:0009261(ribonucleotide catabolic process)	biological_process	11	0.0594595	K1PAG1,K1PE00,K1PN21,K1QAJ5,K1QCU9,K1QFM5,K1QFW9,K1QGS8,K1R278,K1R5R4,K1R7V7
GO:0006412(translation)	biological_process	11	0.0594595	K1P7Q6,K1P8W6,K1PD36,K1PM50,K1PM66,K1Q2L2,K1QC22,K1QFN1,K1QI14,K1QQB6,K1QWC3
GO:0009207(purine ribonucleoside triphosphate catabolic process)	biological_process	11	0.0594595	K1PAG1,K1PE00,K1PN21,K1QAJ5,K1QCU9,K1QFM5,K1QFW9,K1QGS8,K1R278,K1R5R4,K1R7V7
GO:0009146(purine nucleoside triphosphate catabolic process)	biological_process	11	0.0594595	K1PAG1,K1PE00,K1PN21,K1QAJ5,K1QCU9,K1QFM5,K1QFW9,K1QGS8,K1R278,K1R5R4,K1R7V7
GO:0009154(purine ribonucleotide catabolic process)	biological_process	11	0.0594595	K1PAG1,K1PE00,K1PN21,K1QAJ5,K1QCU9,K1QFM5,K1QFW9,K1QGS8,K1R278,K1R5R4,K1R7V7
GO:0046128(purine ribonucleoside metabolic process)	biological_process	11	0.0594595	K1PE00,K1PN21,K1QAJ5,K1QCU9,K1QFM5,K1QFW9,K1QGS8,K1QQ93,K1R278,K1R7V7,K1RHA5
GO:0046128(purine ribonucleoside metabolic process)	biological_process	11	0.0594595	K1PE00,K1PN21,K1QAJ5,K1QCU9,K1QFM5,K1QFW9,K1QGS8,K1QQ93,K1R278,K1R7V7,K1RHA5
GO:0009116(nucleoside metabolic process)	biological_process	11	0.0594595	K1PE00,K1PN21,K1QAJ5,K1QCU9,K1QFM5,K1QFW9,K1QGS8,K1QQ93,K1R278,K1R7V7,K1RHA5
GO:0055085(transmembrane transport)	biological_process	10	0.0540541	A5LGH1,K1PX59,K1Q9V3,K1QBW8,K1QXY2,K1R0Y9,K1R6Z7,K1RC37,K1RE19,K1RWW5
GO:0046039(GTP metabolic process)	biological_process	10	0.0540541	K1PE00,K1PN21,K1QAJ5,K1QCU9,K1QFM5,K1QFW9,K1QGS8,K1R278,K1R7V7,K1RHA5
GO:0006796(phosphate-containing compound metabolic process)	biological_process	10	0.0540541	K1PLF9,K1QCC1,K1QEA6,K1QJU8,K1QMD3,K1QQ93,K1R2C6,K1R5W2,K1RHA5,K1RVK9
GO:0046039(GTP metabolic process)	biological_process	10	0.0540541	K1PE00,K1PN21,K1QAJ5,K1QCU9,K1QFM5,K1QFW9,K1QGS8,K1R278,K1R7V7,K1RHA5
GO:0006793(phosphorus metabolic process)	biological_process	10	0.0540541	K1PLF9,K1QCC1,K1QEA6,K1QJU8,K1QMD3,K1QQ93,K1R2C6,K1R5W2,K1RHA5,K1RVK9
GO:0055085(transmembrane transport)	biological_process	10	0.0540541	A5LGH1,K1PX59,K1Q9V3,K1QBW8,K1QXY2,K1R0Y9,K1R6Z7,K1RC37,K1RE19,K1RWW5
GO:0006811(ion transport)	biological_process	10	0.0540541	A5LGH1,K1Q9V3,K1QBW8,K1QU53,K1QXY2,K1R0L4,K1R6Z7,K1RC37,K1RE19,K1RWW5
GO:1901068(guanosine-containing compound metabolic process)	biological_process	10	0.0540541	K1PE00,K1PN21,K1QAJ5,K1QCU9,K1QFM5,K1QFW9,K1QGS8,K1R278,K1R7V7,K1RHA5
GO:0006184(GTP catabolic process)	biological_process	9	0.0486486	K1PE00,K1PN21,K1QAJ5,K1QCU9,K1QFM5,K1QFW9,K1QGS8,K1R278,K1R7V7
GO:0019318(hexose metabolic process)	biological_process	9	0.0486486	K1PR93,K1Q350,K1QC19,K1QCC1,K1QEA6,K1QX37,K1R8R6,K1RH70,K1RTQ6
GO:0036211(protein modification process)	biological_process	9	0.0486486	K1Q5P7,K1Q8D3,K1QHM2,K1QJU8,K1QUQ2,K1QWZ6,K1R1M7,K1R7V8,K1RVK9
GO:0046130(purine ribonucleoside catabolic process)	biological_process	9	0.0486486	K1PE00,K1PN21,K1QAJ5,K1QCU9,K1QFM5,K1QFW9,K1QGS8,K1R278,K1R7V7
GO:0006464(cellular protein modification process)	biological_process	9	0.0486486	K1Q5P7,K1Q8D3,K1QHM2,K1QJU8,K1QUQ2,K1QWZ6,K1R1M7,K1R7V8,K1RVK9
GO:0050794(regulation of cellular process)	biological_process	9	0.0486486	K1P775,K1Q101,K1Q6X5,K1QFI3,K1QIU3,K1QYJ3,K1R5R4,K1R6A7,K1RUK6
GO:0022610(biological adhesion)	biological_process	9	0.0486486	K1PP20,K1PTY5,K1QAN0,K1QB61,K1QKU3,K1QLF7,K1R0Q6,K1R7Q9,K1S079
GO:0007155(cell adhesion)	biological_process	9	0.0486486	K1PP20,K1PTY5,K1QAN0,K1QB61,K1QKU3,K1QLF7,K1R0Q6,K1R7Q9,K1S079
GO:0036211(protein modification process)	biological_process	9	0.0486486	K1Q5P7,K1Q8D3,K1QHM2,K1QJU8,K1QUQ2,K1QWZ6,K1R1M7,K1R7V8,K1RVK9
GO:0009164(nucleoside catabolic process)	biological_process	9	0.0486486	K1PE00,K1PN21,K1QAJ5,K1QCU9,K1QFM5,K1QFW9,K1QGS8,K1R278,K1R7V7
GO:1901069(guanosine-containing compound catabolic process)	biological_process	9	0.0486486	K1PE00,K1PN21,K1QAJ5,K1QCU9,K1QFM5,K1QFW9,K1QGS8,K1R278,K1R7V7
GO:1901069(guanosine-containing compound catabolic process)	biological_process	9	0.0486486	K1PE00,K1PN21,K1QAJ5,K1QCU9,K1QFM5,K1QFW9,K1QGS8,K1R278,K1R7V7
GO:0006152(purine nucleoside catabolic process)	biological_process	9	0.0486486	K1PE00,K1PN21,K1QAJ5,K1QCU9,K1QFM5,K1QFW9,K1QGS8,K1R278,K1R7V7
GO:0009164(nucleoside catabolic process)	biological_process	9	0.0486486	K1PE00,K1PN21,K1QAJ5,K1QCU9,K1QFM5,K1QFW9,K1QGS8,K1R278,K1R7V7
GO:0042454(ribonucleoside catabolic process)	biological_process	9	0.0486486	K1PE00,K1PN21,K1QAJ5,K1QCU9,K1QFM5,K1QFW9,K1QGS8,K1R278,K1R7V7
GO:0006152(purine nucleoside catabolic process)	biological_process	9	0.0486486	K1PE00,K1PN21,K1QAJ5,K1QCU9,K1QFM5,K1QFW9,K1QGS8,K1R278,K1R7V7
GO:0005996(monosaccharide metabolic process)	biological_process	9	0.0486486	K1PR93,K1Q350,K1QC19,K1QCC1,K1QEA6,K1QX37,K1R8R6,K1RH70,K1RTQ6
GO:0043412(macromolecule modification)	biological_process	9	0.0486486	K1Q5P7,K1Q8D3,K1QHM2,K1QJU8,K1QUQ2,K1QWZ6,K1R1M7,K1R7V8,K1RVK9
GO:0046130(purine ribonucleoside catabolic process)	biological_process	9	0.0486486	K1PE00,K1PN21,K1QAJ5,K1QCU9,K1QFM5,K1QFW9,K1QGS8,K1R278,K1R7V7
GO:0009164(nucleoside catabolic process)	biological_process	9	0.0486486	K1PE00,K1PN21,K1QAJ5,K1QCU9,K1QFM5,K1QFW9,K1QGS8,K1R278,K1R7V7
GO:0006464(cellular protein modification process)	biological_process	9	0.0486486	K1Q5P7,K1Q8D3,K1QHM2,K1QJU8,K1QUQ2,K1QWZ6,K1R1M7,K1R7V8,K1RVK9
GO:0042454(ribonucleoside catabolic process)	biological_process	9	0.0486486	K1PE00,K1PN21,K1QAJ5,K1QCU9,K1QFM5,K1QFW9,K1QGS8,K1R278,K1R7V7
GO:0006152(purine nucleoside catabolic process)	biological_process	9	0.0486486	K1PE00,K1PN21,K1QAJ5,K1QCU9,K1QFM5,K1QFW9,K1QGS8,K1R278,K1R7V7
GO:0007155(cell adhesion)	biological_process	9	0.0486486	K1PP20,K1PTY5,K1QAN0,K1QB61,K1QKU3,K1QLF7,K1R0Q6,K1R7Q9,K1S079
GO:0006184(GTP catabolic process)	biological_process	9	0.0486486	K1PE00,K1PN21,K1QAJ5,K1QCU9,K1QFM5,K1QFW9,K1QGS8,K1R278,K1R7V7
GO:0046130(purine ribonucleoside catabolic process)	biological_process	9	0.0486486	K1PE00,K1PN21,K1QAJ5,K1QCU9,K1QFM5,K1QFW9,K1QGS8,K1R278,K1R7V7
GO:0006184(GTP catabolic process)	biological_process	9	0.0486486	K1PE00,K1PN21,K1QAJ5,K1QCU9,K1QFM5,K1QFW9,K1QGS8,K1R278,K1R7V7
GO:0006520(cellular amino acid metabolic process)	biological_process	8	0.0432432	K1PR93,K1PV02,K1Q4C3,K1QRQ2,K1R2Q9,K1RAL0,K1RD83,K1RNJ2
GO:0006812(cation transport)	biological_process	8	0.0432432	K1Q9V3,K1QBW8,K1QU53,K1R0L4,K1R6Z7,K1RC37,K1RE19,K1RWW5
GO:0006006(glucose metabolic process)	biological_process	8	0.0432432	K1PR93,K1Q350,K1QCC1,K1QEA6,K1QX37,K1R8R6,K1RH70,K1RTQ6
GO:0046034(ATP metabolic process)	biological_process	8	0.0432432	K1PAG1,K1Q9V3,K1QBW8,K1R0L4,K1R5R4,K1R6Z7,K1RC37,K1RWW5
GO:0006732(coenzyme metabolic process)	biological_process	8	0.0432432	K1PN47,K1PR93,K1QMY1,K1R7T2,K1RD83,K1RH70,K1RM80,K1RZE2
GO:0015672(monovalent inorganic cation transport)	biological_process	8	0.0432432	K1Q9V3,K1QBW8,K1QU53,K1R0L4,K1R6Z7,K1RC37,K1RE19,K1RWW5
GO:0006950(response to stress)	biological_process	8	0.0432432	K1PJB0,K1PNZ5,K1Q5G6,K1QEW1,K1QTD6,K1QVF8,K1QW72,K1QX26
GO:0006520(cellular amino acid metabolic process)	biological_process	8	0.0432432	K1PR93,K1PV02,K1Q4C3,K1QRQ2,K1R2Q9,K1RAL0,K1RD83,K1RNJ2
GO:0016310(phosphorylation)	biological_process	8	0.0432432	K1PLF9,K1QCC1,K1QEA6,K1QJU8,K1QQ93,K1R5W2,K1RHA5,K1RVK9
GO:0051186(cofactor metabolic process)	biological_process	8	0.0432432	K1PN47,K1PR93,K1QMY1,K1R7T2,K1RD83,K1RH70,K1RM80,K1RZE2
GO:0006457(protein folding)	biological_process	8	0.0432432	K1P9D0,K1PUI4,K1PXS8,K1Q5G6,K1Q5P7,K1QF03,K1QUQ2,K1QX26
GO:0018130(heterocycle biosynthetic process)	biological_process	7	0.0378378	K1QBW8,K1QQ93,K1R0L4,K1R6Z7,K1RC37,K1RHA5,K1RWW5
GO:0034654(nucleobase-containing compound biosynthetic process)	biological_process	7	0.0378378	K1QBW8,K1QQ93,K1R0L4,K1R6Z7,K1RC37,K1RHA5,K1RWW5
GO:0018130(heterocycle biosynthetic process)	biological_process	7	0.0378378	K1QBW8,K1QQ93,K1R0L4,K1R6Z7,K1RC37,K1RHA5,K1RWW5
GO:0044271(cellular nitrogen compound biosynthetic process)	biological_process	7	0.0378378	K1QBW8,K1QQ93,K1R0L4,K1R6Z7,K1RC37,K1RHA5,K1RWW5
GO:0006164(purine nucleotide biosynthetic process)	biological_process	7	0.0378378	K1QBW8,K1QQ93,K1R0L4,K1R6Z7,K1RC37,K1RHA5,K1RWW5
GO:0009260(ribonucleotide biosynthetic process)	biological_process	7	0.0378378	K1QBW8,K1QQ93,K1R0L4,K1R6Z7,K1RC37,K1RHA5,K1RWW5
GO:0006164(purine nucleotide biosynthetic process)	biological_process	7	0.0378378	K1QBW8,K1QQ93,K1R0L4,K1R6Z7,K1RC37,K1RHA5,K1RWW5
GO:0015992(proton transport)	biological_process	7	0.0378378	K1Q9V3,K1QBW8,K1QU53,K1R6Z7,K1RC37,K1RE19,K1RWW5
GO:0009165(nucleotide biosynthetic process)	biological_process	7	0.0378378	K1QBW8,K1QQ93,K1R0L4,K1R6Z7,K1RC37,K1RHA5,K1RWW5
GO:0044271(cellular nitrogen compound biosynthetic process)	biological_process	7	0.0378378	K1QBW8,K1QQ93,K1R0L4,K1R6Z7,K1RC37,K1RHA5,K1RWW5
GO:0072522(purine-containing compound biosynthetic process)	biological_process	7	0.0378378	K1QBW8,K1QQ93,K1R0L4,K1R6Z7,K1RC37,K1RHA5,K1RWW5
GO:0006461(protein complex assembly)	biological_process	7	0.0378378	K1PE00,K1PN21,K1QAJ5,K1QCU9,K1QFM5,K1R278,K1R7V7
GO:0071822(protein complex subunit organization)	biological_process	7	0.0378378	K1PE00,K1PN21,K1QAJ5,K1QCU9,K1QFM5,K1R278,K1R7V7
GO:0016052(carbohydrate catabolic process)	biological_process	7	0.0378378	K1PR93,K1QCC1,K1QQW5,K1QX37,K1R8R6,K1RH70,K1RTQ6
GO:0043623(cellular protein complex assembly)	biological_process	7	0.0378378	K1PE00,K1PN21,K1QAJ5,K1QCU9,K1QFM5,K1R278,K1R7V7
GO:0034654(nucleobase-containing compound biosynthetic process)	biological_process	7	0.0378378	K1QBW8,K1QQ93,K1R0L4,K1R6Z7,K1RC37,K1RHA5,K1RWW5
GO:0072522(purine-containing compound biosynthetic process)	biological_process	7	0.0378378	K1QBW8,K1QQ93,K1R0L4,K1R6Z7,K1RC37,K1RHA5,K1RWW5
GO:0051258(protein polymerization)	biological_process	7	0.0378378	K1PE00,K1PN21,K1QAJ5,K1QCU9,K1QFM5,K1R278,K1R7V7
GO:0006164(purine nucleotide biosynthetic process)	biological_process	7	0.0378378	K1QBW8,K1QQ93,K1R0L4,K1R6Z7,K1RC37,K1RHA5,K1RWW5
GO:0015992(proton transport)	biological_process	7	0.0378378	K1Q9V3,K1QBW8,K1QU53,K1R6Z7,K1RC37,K1RE19,K1RWW5
GO:0006461(protein complex assembly)	biological_process	7	0.0378378	K1PE00,K1PN21,K1QAJ5,K1QCU9,K1QFM5,K1R278,K1R7V7
GO:0016052(carbohydrate catabolic process)	biological_process	7	0.0378378	K1PR93,K1QCC1,K1QQW5,K1QX37,K1R8R6,K1RH70,K1RTQ6
GO:0072522(purine-containing compound biosynthetic process)	biological_process	7	0.0378378	K1QBW8,K1QQ93,K1R0L4,K1R6Z7,K1RC37,K1RHA5,K1RWW5
GO:0009165(nucleotide biosynthetic process)	biological_process	7	0.0378378	K1QBW8,K1QQ93,K1R0L4,K1R6Z7,K1RC37,K1RHA5,K1RWW5
GO:0009152(purine ribonucleotide biosynthetic process)	biological_process	7	0.0378378	K1QBW8,K1QQ93,K1R0L4,K1R6Z7,K1RC37,K1RHA5,K1RWW5
GO:0009152(purine ribonucleotide biosynthetic process)	biological_process	7	0.0378378	K1QBW8,K1QQ93,K1R0L4,K1R6Z7,K1RC37,K1RHA5,K1RWW5
GO:0009260(ribonucleotide biosynthetic process)	biological_process	7	0.0378378	K1QBW8,K1QQ93,K1R0L4,K1R6Z7,K1RC37,K1RHA5,K1RWW5
GO:0009152(purine ribonucleotide biosynthetic process)	biological_process	7	0.0378378	K1QBW8,K1QQ93,K1R0L4,K1R6Z7,K1RC37,K1RHA5,K1RWW5
GO:0006818(hydrogen transport)	biological_process	7	0.0378378	K1Q9V3,K1QBW8,K1QU53,K1R6Z7,K1RC37,K1RE19,K1RWW5
GO:0043623(cellular protein complex assembly)	biological_process	7	0.0378378	K1PE00,K1PN21,K1QAJ5,K1QCU9,K1QFM5,K1R278,K1R7V7
GO:0009142(nucleoside triphosphate biosynthetic process)	biological_process	6	0.0324324	K1QBW8,K1R0L4,K1R6Z7,K1RC37,K1RHA5,K1RWW5
GO:0051276(chromosome organization)	biological_process	6	0.0324324	K1P421,K1PUM2,K1PUQ5,K1R2K6,K1R2L4,K1RXS6
GO:0009142(nucleoside triphosphate biosynthetic process)	biological_process	6	0.0324324	K1QBW8,K1R0L4,K1R6Z7,K1RC37,K1RHA5,K1RWW5
GO:0006334(nucleosome assembly)	biological_process	6	0.0324324	K1P421,K1PUM2,K1PUQ5,K1R2K6,K1R2L4,K1RXS6
GO:0046365(monosaccharide catabolic process)	biological_process	6	0.0324324	K1PR93,K1QCC1,K1QX37,K1R8R6,K1RH70,K1RTQ6
GO:0006325(chromatin organization)	biological_process	6	0.0324324	K1P421,K1PUM2,K1PUQ5,K1R2K6,K1R2L4,K1RXS6
GO:0034220(ion transmembrane transport)	biological_process	6	0.0324324	K1Q9V3,K1QBW8,K1R6Z7,K1RC37,K1RE19,K1RWW5
GO:0071824(protein-DNA complex subunit organization)	biological_process	6	0.0324324	K1P421,K1PUM2,K1PUQ5,K1R2K6,K1R2L4,K1RXS6
GO:0009206(purine ribonucleoside triphosphate biosynthetic process)	biological_process	6	0.0324324	K1QBW8,K1R0L4,K1R6Z7,K1RC37,K1RHA5,K1RWW5
GO:0009206(purine ribonucleoside triphosphate biosynthetic process)	biological_process	6	0.0324324	K1QBW8,K1R0L4,K1R6Z7,K1RC37,K1RHA5,K1RWW5
GO:0019320(hexose catabolic process)	biological_process	6	0.0324324	K1PR93,K1QCC1,K1QX37,K1R8R6,K1RH70,K1RTQ6
GO:0009206(purine ribonucleoside triphosphate biosynthetic process)	biological_process	6	0.0324324	K1QBW8,K1R0L4,K1R6Z7,K1RC37,K1RHA5,K1RWW5
GO:0065004(protein-DNA complex assembly)	biological_process	6	0.0324324	K1P421,K1PUM2,K1PUQ5,K1R2K6,K1R2L4,K1RXS6
GO:0034728(nucleosome organization)	biological_process	6	0.0324324	K1P421,K1PUM2,K1PUQ5,K1R2K6,K1R2L4,K1RXS6
GO:0009206(purine ribonucleoside triphosphate biosynthetic process)	biological_process	6	0.0324324	K1QBW8,K1R0L4,K1R6Z7,K1RC37,K1RHA5,K1RWW5
GO:0006334(nucleosome assembly)	biological_process	6	0.0324324	K1P421,K1PUM2,K1PUQ5,K1R2K6,K1R2L4,K1RXS6
GO:0034220(ion transmembrane transport)	biological_process	6	0.0324324	K1Q9V3,K1QBW8,K1R6Z7,K1RC37,K1RE19,K1RWW5
GO:0009201(ribonucleoside triphosphate biosynthetic process)	biological_process	6	0.0324324	K1QBW8,K1R0L4,K1R6Z7,K1RC37,K1RHA5,K1RWW5
GO:0009145(purine nucleoside triphosphate biosynthetic process)	biological_process	6	0.0324324	K1QBW8,K1R0L4,K1R6Z7,K1RC37,K1RHA5,K1RWW5
GO:0034728(nucleosome organization)	biological_process	6	0.0324324	K1P421,K1PUM2,K1PUQ5,K1R2K6,K1R2L4,K1RXS6
GO:0009201(ribonucleoside triphosphate biosynthetic process)	biological_process	6	0.0324324	K1QBW8,K1R0L4,K1R6Z7,K1RC37,K1RHA5,K1RWW5
GO:0006007(glucose catabolic process)	biological_process	6	0.0324324	K1PR93,K1QCC1,K1QX37,K1R8R6,K1RH70,K1RTQ6
GO:0009145(purine nucleoside triphosphate biosynthetic process)	biological_process	6	0.0324324	K1QBW8,K1R0L4,K1R6Z7,K1RC37,K1RHA5,K1RWW5
GO:0006091(generation of precursor metabolites and energy)	biological_process	6	0.0324324	K1QCC1,K1QCF5,K1QX37,K1QXX9,K1R8R6,K1RTQ6
GO:0009201(ribonucleoside triphosphate biosynthetic process)	biological_process	6	0.0324324	K1QBW8,K1R0L4,K1R6Z7,K1RC37,K1RHA5,K1RWW5
GO:0019320(hexose catabolic process)	biological_process	6	0.0324324	K1PR93,K1QCC1,K1QX37,K1R8R6,K1RH70,K1RTQ6
GO:0009145(purine nucleoside triphosphate biosynthetic process)	biological_process	6	0.0324324	K1QBW8,K1R0L4,K1R6Z7,K1RC37,K1RHA5,K1RWW5
GO:0006007(glucose catabolic process)	biological_process	6	0.0324324	K1PR93,K1QCC1,K1QX37,K1R8R6,K1RH70,K1RTQ6
GO:0046365(monosaccharide catabolic process)	biological_process	6	0.0324324	K1PR93,K1QCC1,K1QX37,K1R8R6,K1RH70,K1RTQ6
GO:0065004(protein-DNA complex assembly)	biological_process	6	0.0324324	K1P421,K1PUM2,K1PUQ5,K1R2K6,K1R2L4,K1RXS6
GO:0007010(cytoskeleton organization)	biological_process	5	0.027027	K1PLV6,K1PRV7,K1QI97,K1QME7,K1QTB9
GO:0006030(chitin metabolic process)	biological_process	5	0.027027	K1PRD3,K1QDH1,K1QLF7,K1QQW5,K1QTN5
GO:0006040(amino sugar metabolic process)	biological_process	5	0.027027	K1PRD3,K1QDH1,K1QLF7,K1QQW5,K1QTN5
GO:0006022(aminoglycan metabolic process)	biological_process	5	0.027027	K1PRD3,K1QDH1,K1QLF7,K1QQW5,K1QTN5
GO:0019222(regulation of metabolic process)	biological_process	5	0.027027	K1PVK1,K1QAH8,K1QS40,K1R6A7,K1RUK6
GO:0006754(ATP biosynthetic process)	biological_process	5	0.027027	K1QBW8,K1R0L4,K1R6Z7,K1RC37,K1RWW5
GO:0051716(cellular response to stimulus)	biological_process	5	0.027027	K1P775,K1PNZ5,K1Q101,K1QIU3,K1R5R4
GO:0051187(cofactor catabolic process)	biological_process	5	0.027027	K1PN47,K1QMY1,K1R7T2,K1RM80,K1RZE2
GO:0046356(acetyl-CoA catabolic process)	biological_process	5	0.027027	K1PN47,K1QMY1,K1R7T2,K1RM80,K1RZE2
GO:0009109(coenzyme catabolic process)	biological_process	5	0.027027	K1PN47,K1QMY1,K1R7T2,K1RM80,K1RZE2
GO:0006030(chitin metabolic process)	biological_process	5	0.027027	K1PRD3,K1QDH1,K1QLF7,K1QQW5,K1QTN5
GO:1901071(glucosamine-containing compound metabolic process)	biological_process	5	0.027027	K1PRD3,K1QDH1,K1QLF7,K1QQW5,K1QTN5
GO:0006084(acetyl-CoA metabolic process)	biological_process	5	0.027027	K1PN47,K1QMY1,K1R7T2,K1RM80,K1RZE2
GO:0009109(coenzyme catabolic process)	biological_process	5	0.027027	K1PN47,K1QMY1,K1R7T2,K1RM80,K1RZE2
GO:0051716(cellular response to stimulus)	biological_process	5	0.027027	K1P775,K1PNZ5,K1Q101,K1QIU3,K1R5R4
GO:0051187(cofactor catabolic process)	biological_process	5	0.027027	K1PN47,K1QMY1,K1R7T2,K1RM80,K1RZE2
GO:0006754(ATP biosynthetic process)	biological_process	5	0.027027	K1QBW8,K1R0L4,K1R6Z7,K1RC37,K1RWW5
GO:0006099(tricarboxylic acid cycle)	biological_process	5	0.027027	K1PN47,K1QMY1,K1R7T2,K1RM80,K1RZE2
GO:0046356(acetyl-CoA catabolic process)	biological_process	5	0.027027	K1PN47,K1QMY1,K1R7T2,K1RM80,K1RZE2
GO:0032259(methylation)	biological_process	4	0.0216216	K1QG65,K1QHH8,K1R7V8,K1RD83
GO:0007160(cell-matrix adhesion)	biological_process	4	0.0216216	K1PP20,K1QAN0,K1QKU3,K1R7Q9
GO:0006096(glycolysis)	biological_process	4	0.0216216	K1QCC1,K1QX37,K1R8R6,K1RTQ6
GO:0015986(ATP synthesis coupled proton transport)	biological_process	4	0.0216216	K1QBW8,K1R6Z7,K1RC37,K1RWW5
GO:0050790(regulation of catalytic activity)	biological_process	4	0.0216216	K1PVK1,K1QAH8,K1QS40,K1R6A7
GO:0065009(regulation of molecular function)	biological_process	4	0.0216216	K1PVK1,K1QAH8,K1QS40,K1R6A7
GO:0015031(protein transport)	biological_process	4	0.0216216	K1PNR3,K1R2V1,K1R712,K1S151
GO:0015991(ATP hydrolysis coupled proton transport)	biological_process	4	0.0216216	K1Q9V3,K1R6Z7,K1RE19,K1RWW5
GO:0015988(energy coupled proton transport, against electrochemical gradient)	biological_process	4	0.0216216	K1Q9V3,K1R6Z7,K1RE19,K1RWW5
GO:0015985(energy coupled proton transport, down electrochemical gradient)	biological_process	4	0.0216216	K1QBW8,K1R6Z7,K1RC37,K1RWW5
GO:0050790(regulation of catalytic activity)	biological_process	4	0.0216216	K1PVK1,K1QAH8,K1QS40,K1R6A7
GO:0007165(signal transduction)	biological_process	4	0.0216216	K1P775,K1Q101,K1QIU3,K1R5R4
GO:0015988(energy coupled proton transport, against electrochemical gradient)	biological_process	4	0.0216216	K1Q9V3,K1R6Z7,K1RE19,K1RWW5
GO:0015985(energy coupled proton transport, down electrochemical gradient)	biological_process	4	0.0216216	K1QBW8,K1R6Z7,K1RC37,K1RWW5
GO:0006979(response to oxidative stress)	biological_process	4	0.0216216	K1PNZ5,K1QEW1,K1QTD6,K1QW72
GO:0006096(glycolysis)	biological_process	4	0.0216216	K1QCC1,K1QX37,K1R8R6,K1RTQ6
GO:0031589(cell-substrate adhesion)	biological_process	4	0.0216216	K1PP20,K1QAN0,K1QKU3,K1R7Q9
GO:0015986(ATP synthesis coupled proton transport)	biological_process	4	0.0216216	K1QBW8,K1R6Z7,K1RC37,K1RWW5
GO:0046907(intracellular transport)	biological_process	4	0.0216216	K1PNR3,K1QY97,K1R2V1,K1R712
GO:0015031(protein transport)	biological_process	4	0.0216216	K1PNR3,K1R2V1,K1R712,K1S151
GO:0007165(signal transduction)	biological_process	4	0.0216216	K1P775,K1Q101,K1QIU3,K1R5R4
GO:0045184(establishment of protein localization)	biological_process	4	0.0216216	K1PNR3,K1R2V1,K1R712,K1S151
GO:0051649(establishment of localization in cell)	biological_process	4	0.0216216	K1PNR3,K1QY97,K1R2V1,K1R712
GO:0046907(intracellular transport)	biological_process	4	0.0216216	K1PNR3,K1QY97,K1R2V1,K1R712
GO:0090304(nucleic acid metabolic process)	biological_process	3	0.0162162	K1QG65,K1QW41,K1RCW5
GO:0065008(regulation of biological quality)	biological_process	3	0.0162162	K1Q6X5,K1QFI3,K1QYJ3
GO:0006886(intracellular protein transport)	biological_process	3	0.0162162	K1PNR3,K1R2V1,K1R712
GO:0045454(cell redox homeostasis)	biological_process	3	0.0162162	K1Q6X5,K1QFI3,K1QYJ3
GO:0006413(translational initiation)	biological_process	3	0.0162162	K1PLA7,K1QDY6,K1RCW5
GO:0019725(cellular homeostasis)	biological_process	3	0.0162162	K1Q6X5,K1QFI3,K1QYJ3
GO:0018193(peptidyl-amino acid modification)	biological_process	3	0.0162162	K1Q5P7,K1QHM2,K1QUQ2
GO:0019725(cellular homeostasis)	biological_process	3	0.0162162	K1Q6X5,K1QFI3,K1QYJ3
GO:0045454(cell redox homeostasis)	biological_process	3	0.0162162	K1Q6X5,K1QFI3,K1QYJ3
GO:0006886(intracellular protein transport)	biological_process	3	0.0162162	K1PNR3,K1R2V1,K1R712
GO:0007156(homophilic cell adhesion)	biological_process	3	0.0162162	K1PTY5,K1QB61,K1S079
GO:0016337(cell-cell adhesion)	biological_process	3	0.0162162	K1PTY5,K1QB61,K1S079
GO:0042592(homeostatic process)	biological_process	3	0.0162162	K1Q6X5,K1QFI3,K1QYJ3
GO:0006725(cellular aromatic compound metabolic process)	biological_process	3	0.0162162	K1PGY5,K1Q4C3,K1RD83
GO:0051336(regulation of hydrolase activity)	biological_process	3	0.0162162	K1PVK1,K1QAH8,K1R6A7
GO:0072524(pyridine-containing compound metabolic process)	biological_process	2	0.0108108	K1PR93,K1RH70
GO:0072527(pyrimidine-containing compound metabolic process)	biological_process	2	0.0108108	K1PGY5,K1RHA5
GO:0006102(isocitrate metabolic process)	biological_process	2	0.0108108	K1R7T2,K1RZE2
GO:0042451(purine nucleoside biosynthetic process)	biological_process	2	0.0108108	K1QQ93,K1RHA5
GO:0030036(actin cytoskeleton organization)	biological_process	2	0.0108108	K1PLV6,K1PRV7
GO:0016070(RNA metabolic process)	biological_process	2	0.0108108	K1QG65,K1RCW5
GO:0044070(regulation of anion transport)	biological_process	2	0.0108108	A5LGH1,K1QXY2
GO:0009163(nucleoside biosynthetic process)	biological_process	2	0.0108108	K1QQ93,K1RHA5
GO:0010466(negative regulation of peptidase activity)	biological_process	2	0.0108108	K1PVK1,K1QAH8
GO:0072524(pyridine-containing compound metabolic process)	biological_process	2	0.0108108	K1PR93,K1RH70
GO:0072527(pyrimidine-containing compound metabolic process)	biological_process	2	0.0108108	K1PGY5,K1RHA5
GO:0043269(regulation of ion transport)	biological_process	2	0.0108108	A5LGH1,K1QXY2
GO:0006098(pentose-phosphate shunt)	biological_process	2	0.0108108	K1PR93,K1RH70
GO:0018904(organic ether metabolic process)	biological_process	2	0.0108108	K1Q6X5,K1QYJ3
GO:0006820(anion transport)	biological_process	2	0.0108108	A5LGH1,K1QXY2
GO:0019362(pyridine nucleotide metabolic process)	biological_process	2	0.0108108	K1PR93,K1RH70
GO:0044092(negative regulation of molecular function)	biological_process	2	0.0108108	K1PVK1,K1QAH8
GO:0006739(NADP metabolic process)	biological_process	2	0.0108108	K1PR93,K1RH70
GO:0051346(negative regulation of hydrolase activity)	biological_process	2	0.0108108	K1PVK1,K1QAH8
GO:1901137(carbohydrate derivative biosynthetic process)	biological_process	2	0.0108108	K1QQ93,K1RHA5
GO:0032879(regulation of localization)	biological_process	2	0.0108108	A5LGH1,K1QXY2
GO:0006740(NADPH regeneration)	biological_process	2	0.0108108	K1PR93,K1RH70
GO:0018208(peptidyl-proline modification)	biological_process	2	0.0108108	K1Q5P7,K1QUQ2
GO:0009057(macromolecule catabolic process)	biological_process	2	0.0108108	K1QQW5,K1QYH5
GO:0080090(regulation of primary metabolic process)	biological_process	2	0.0108108	K1R6A7,K1RUK6
GO:0031323(regulation of cellular metabolic process)	biological_process	2	0.0108108	K1R6A7,K1RUK6
GO:0051171(regulation of nitrogen compound metabolic process)	biological_process	2	0.0108108	K1R6A7,K1RUK6
GO:0007154(cell communication)	biological_process	2	0.0108108	K1PBN1,K1Q9D7
GO:0030029(actin filament-based process)	biological_process	2	0.0108108	K1PLV6,K1PRV7
GO:0009163(nucleoside biosynthetic process)	biological_process	2	0.0108108	K1QQ93,K1RHA5
GO:0010951(negative regulation of endopeptidase activity)	biological_process	2	0.0108108	K1PVK1,K1QAH8
GO:0043413(macromolecule glycosylation)	biological_process	2	0.0108108	K1QHM2,K1QWZ6
GO:0006098(pentose-phosphate shunt)	biological_process	2	0.0108108	K1PR93,K1RH70
GO:0009163(nucleoside biosynthetic process)	biological_process	2	0.0108108	K1QQ93,K1RHA5
GO:0046496(nicotinamide nucleotide metabolic process)	biological_process	2	0.0108108	K1PR93,K1RH70
GO:0006468(protein phosphorylation)	biological_process	2	0.0108108	K1QJU8,K1RVK9
GO:0006486(protein glycosylation)	biological_process	2	0.0108108	K1QHM2,K1QWZ6
GO:1901137(carbohydrate derivative biosynthetic process)	biological_process	2	0.0108108	K1QQ93,K1RHA5
GO:0019362(pyridine nucleotide metabolic process)	biological_process	2	0.0108108	K1PR93,K1RH70
GO:0046129(purine ribonucleoside biosynthetic process)	biological_process	2	0.0108108	K1QQ93,K1RHA5
GO:0042455(ribonucleoside biosynthetic process)	biological_process	2	0.0108108	K1QQ93,K1RHA5
GO:0042451(purine nucleoside biosynthetic process)	biological_process	2	0.0108108	K1QQ93,K1RHA5
GO:0000226(microtubule cytoskeleton organization)	biological_process	2	0.0108108	K1QME7,K1QTB9
GO:0030036(actin cytoskeleton organization)	biological_process	2	0.0108108	K1PLV6,K1PRV7
GO:0000226(microtubule cytoskeleton organization)	biological_process	2	0.0108108	K1QME7,K1QTB9
GO:0006662(glycerol ether metabolic process)	biological_process	2	0.0108108	K1Q6X5,K1QYJ3
GO:0031323(regulation of cellular metabolic process)	biological_process	2	0.0108108	K1R6A7,K1RUK6
GO:0051049(regulation of transport)	biological_process	2	0.0108108	A5LGH1,K1QXY2
GO:0006733(oxidoreduction coenzyme metabolic process)	biological_process	2	0.0108108	K1PR93,K1RH70
GO:0046129(purine ribonucleoside biosynthetic process)	biological_process	2	0.0108108	K1QQ93,K1RHA5
GO:0000413(protein peptidyl-prolyl isomerization)	biological_process	2	0.0108108	K1Q5P7,K1QUQ2
GO:0052547(regulation of peptidase activity)	biological_process	2	0.0108108	K1PVK1,K1QAH8
GO:0051346(negative regulation of hydrolase activity)	biological_process	2	0.0108108	K1PVK1,K1QAH8
GO:0006200(ATP catabolic process)	biological_process	2	0.0108108	K1PAG1,K1R5R4
GO:0044262(cellular carbohydrate metabolic process)	biological_process	2	0.0108108	K1R4Z3,K1RM80
GO:0070085(glycosylation)	biological_process	2	0.0108108	K1QHM2,K1QWZ6
GO:0009057(macromolecule catabolic process)	biological_process	2	0.0108108	K1QQW5,K1QYH5
GO:0072593(reactive oxygen species metabolic process)	biological_process	2	0.0108108	K1PNZ5,K1QDI4
GO:0044262(cellular carbohydrate metabolic process)	biological_process	2	0.0108108	K1R4Z3,K1RM80
GO:0019219(regulation of nucleobase-containing compound metabolic process)	biological_process	2	0.0108108	K1R6A7,K1RUK6
GO:0019362(pyridine nucleotide metabolic process)	biological_process	2	0.0108108	K1PR93,K1RH70
GO:0019219(regulation of nucleobase-containing compound metabolic process)	biological_process	2	0.0108108	K1R6A7,K1RUK6
GO:0043086(negative regulation of catalytic activity)	biological_process	2	0.0108108	K1PVK1,K1QAH8
GO:0010951(negative regulation of endopeptidase activity)	biological_process	2	0.0108108	K1PVK1,K1QAH8
GO:0006486(protein glycosylation)	biological_process	2	0.0108108	K1QHM2,K1QWZ6
GO:0042455(ribonucleoside biosynthetic process)	biological_process	2	0.0108108	K1QQ93,K1RHA5
GO:0042451(purine nucleoside biosynthetic process)	biological_process	2	0.0108108	K1QQ93,K1RHA5
GO:0016192(vesicle-mediated transport)	biological_process	2	0.0108108	K1PNR3,K1R712
GO:0006468(protein phosphorylation)	biological_process	2	0.0108108	K1QJU8,K1RVK9
GO:0052548(regulation of endopeptidase activity)	biological_process	2	0.0108108	K1PVK1,K1QAH8
GO:0010466(negative regulation of peptidase activity)	biological_process	2	0.0108108	K1PVK1,K1QAH8
GO:0016070(RNA metabolic process)	biological_process	2	0.0108108	K1QG65,K1RCW5
GO:0043086(negative regulation of catalytic activity)	biological_process	2	0.0108108	K1PVK1,K1QAH8
GO:0043413(macromolecule glycosylation)	biological_process	2	0.0108108	K1QHM2,K1QWZ6
GO:0019219(regulation of nucleobase-containing compound metabolic process)	biological_process	2	0.0108108	K1R6A7,K1RUK6
GO:0006740(NADPH regeneration)	biological_process	2	0.0108108	K1PR93,K1RH70
GO:0046129(purine ribonucleoside biosynthetic process)	biological_process	2	0.0108108	K1QQ93,K1RHA5
GO:0006200(ATP catabolic process)	biological_process	2	0.0108108	K1PAG1,K1R5R4
GO:0000255(allantoin metabolic process)	biological_process	1	0.00540541	K1QWU9
GO:0009112(nucleobase metabolic process)	biological_process	1	0.00540541	K1PGY5
GO:0042558(pteridine-containing compound metabolic process)	biological_process	1	0.00540541	K1RD83
GO:0009147(pyrimidine nucleoside triphosphate metabolic process)	biological_process	1	0.00540541	K1RHA5
GO:0016053(organic acid biosynthetic process)	biological_process	1	0.00540541	K1RNJ2
GO:0044272(sulfur compound biosynthetic process)	biological_process	1	0.00540541	K1RNJ2
GO:0043043(peptide biosynthetic process)	biological_process	1	0.00540541	K1RNJ2
GO:0043094(cellular metabolic compound salvage)	biological_process	1	0.00540541	K1QQ93
GO:0043648(dicarboxylic acid metabolic process)	biological_process	1	0.00540541	K1R4Z3
GO:0046395(carboxylic acid catabolic process)	biological_process	1	0.00540541	K1PV02
GO:0046394(carboxylic acid biosynthetic process)	biological_process	1	0.00540541	K1RNJ2
GO:0032787(monocarboxylic acid metabolic process)	biological_process	1	0.00540541	K1PLM3
GO:0034614(cellular response to reactive oxygen species)	biological_process	1	0.00540541	K1PNZ5
GO:0043101(purine-containing compound salvage)	biological_process	1	0.00540541	K1QQ93
GO:0019637(organophosphate metabolic process)	biological_process	1	0.00540541	K1QMD3
GO:0046653(tetrahydrofolate metabolic process)	biological_process	1	0.00540541	K1RD83
GO:0009124(nucleoside monophosphate biosynthetic process)	biological_process	1	0.00540541	K1QQ93
GO:0006165(nucleoside diphosphate phosphorylation)	biological_process	1	0.00540541	K1RHA5
GO:0006221(pyrimidine nucleotide biosynthetic process)	biological_process	1	0.00540541	K1RHA5
GO:0034599(cellular response to oxidative stress)	biological_process	1	0.00540541	K1PNZ5
GO:0048869(cellular developmental process)	biological_process	1	0.00540541	K1QI97
GO:0009653(anatomical structure morphogenesis)	biological_process	1	0.00540541	K1QI97
GO:0006259(DNA metabolic process)	biological_process	1	0.00540541	K1QW41
GO:0006032(chitin catabolic process)	biological_process	1	0.00540541	K1QQW5
GO:0043101(purine-containing compound salvage)	biological_process	1	0.00540541	K1QQ93
GO:0034599(cellular response to oxidative stress)	biological_process	1	0.00540541	K1PNZ5
GO:0000302(response to reactive oxygen species)	biological_process	1	0.00540541	K1PNZ5
GO:0006355(regulation of transcription, DNA-dependent)	biological_process	1	0.00540541	K1RUK6
GO:0006573(valine metabolic process)	biological_process	1	0.00540541	K1PR93
GO:0007205(protein kinase C-activating G-protein coupled receptor signaling pathway)	biological_process	1	0.00540541	K1R5R4
GO:0006364(rRNA processing)	biological_process	1	0.00540541	K1QG65
GO:0006221(pyrimidine nucleotide biosynthetic process)	biological_process	1	0.00540541	K1RHA5
GO:0046364(monosaccharide biosynthetic process)	biological_process	1	0.00540541	K1QEA6
GO:0043603(cellular amide metabolic process)	biological_process	1	0.00540541	K1QWU9
GO:0000902(cell morphogenesis)	biological_process	1	0.00540541	K1QI97
GO:0044282(small molecule catabolic process)	biological_process	1	0.00540541	K1PV02
GO:0006730(one-carbon metabolic process)	biological_process	1	0.00540541	K1RD83
GO:0044283(small molecule biosynthetic process)	biological_process	1	0.00540541	K1RNJ2
GO:0010035(response to inorganic substance)	biological_process	1	0.00540541	K1PNZ5
GO:0070887(cellular response to chemical stimulus)	biological_process	1	0.00540541	K1PNZ5
GO:0035999(tetrahydrofolate interconversion)	biological_process	1	0.00540541	K1RD83
GO:0031326(regulation of cellular biosynthetic process)	biological_process	1	0.00540541	K1RUK6
GO:0010556(regulation of macromolecule biosynthetic process)	biological_process	1	0.00540541	K1RUK6
GO:0007166(cell surface receptor signaling pathway)	biological_process	1	0.00540541	K1R5R4
GO:0009072(aromatic amino acid family metabolic process)	biological_process	1	0.00540541	K1Q4C3
GO:0008652(cellular amino acid biosynthetic process)	biological_process	1	0.00540541	K1RNJ2
GO:0006575(cellular modified amino acid metabolic process)	biological_process	1	0.00540541	K1RNJ2
GO:0009069(serine family amino acid metabolic process)	biological_process	1	0.00540541	K1RD83
GO:0009448(gamma-aminobutyric acid metabolic process)	biological_process	1	0.00540541	K1PV02
GO:0009063(cellular amino acid catabolic process)	biological_process	1	0.00540541	K1PV02
GO:0009081(branched-chain amino acid metabolic process)	biological_process	1	0.00540541	K1PR93
GO:1901072(glucosamine-containing compound catabolic process)	biological_process	1	0.00540541	K1QQW5
GO:0006355(regulation of transcription, DNA-dependent)	biological_process	1	0.00540541	K1RUK6
GO:0006183(GTP biosynthetic process)	biological_process	1	0.00540541	K1RHA5
GO:0032989(cellular component morphogenesis)	biological_process	1	0.00540541	K1QI97
GO:0009209(pyrimidine ribonucleoside triphosphate biosynthetic process)	biological_process	1	0.00540541	K1RHA5
GO:0009124(nucleoside monophosphate biosynthetic process)	biological_process	1	0.00540541	K1QQ93
GO:0009126(purine nucleoside monophosphate metabolic process)	biological_process	1	0.00540541	K1QQ93
GO:0009161(ribonucleoside monophosphate metabolic process)	biological_process	1	0.00540541	K1QQ93
GO:0046033(AMP metabolic process)	biological_process	1	0.00540541	K1QQ93
GO:0009168(purine ribonucleoside monophosphate biosynthetic process)	biological_process	1	0.00540541	K1QQ93
GO:0033121(regulation of purine nucleotide catabolic process)	biological_process	1	0.00540541	K1R6A7
GO:0019319(hexose biosynthetic process)	biological_process	1	0.00540541	K1QEA6
GO:0006004(fucose metabolic process)	biological_process	1	0.00540541	K1QC19
GO:0006364(rRNA processing)	biological_process	1	0.00540541	K1QG65
GO:0008033(tRNA processing)	biological_process	1	0.00540541	K1QG65
GO:0046168(glycerol-3-phosphate catabolic process)	biological_process	1	0.00540541	K1QMD3
GO:0042744(hydrogen peroxide catabolic process)	biological_process	1	0.00540541	K1PNZ5
GO:0009168(purine ribonucleoside monophosphate biosynthetic process)	biological_process	1	0.00540541	K1QQ93
GO:0044272(sulfur compound biosynthetic process)	biological_process	1	0.00540541	K1RNJ2
GO:0006749(glutathione metabolic process)	biological_process	1	0.00540541	K1RNJ2
GO:0009063(cellular amino acid catabolic process)	biological_process	1	0.00540541	K1PV02
GO:0000255(allantoin metabolic process)	biological_process	1	0.00540541	K1QWU9
GO:0043605(cellular amide catabolic process)	biological_process	1	0.00540541	K1QWU9
GO:0006026(aminoglycan catabolic process)	biological_process	1	0.00540541	K1QQW5
GO:0016053(organic acid biosynthetic process)	biological_process	1	0.00540541	K1RNJ2
GO:0009147(pyrimidine nucleoside triphosphate metabolic process)	biological_process	1	0.00540541	K1RHA5
GO:0006221(pyrimidine nucleotide biosynthetic process)	biological_process	1	0.00540541	K1RHA5
GO:0009218(pyrimidine ribonucleotide metabolic process)	biological_process	1	0.00540541	K1RHA5
GO:0042558(pteridine-containing compound metabolic process)	biological_process	1	0.00540541	K1RD83
GO:2000112(regulation of cellular macromolecule biosynthetic process)	biological_process	1	0.00540541	K1RUK6
GO:0072528(pyrimidine-containing compound biosynthetic process)	biological_process	1	0.00540541	K1RHA5
GO:0072529(pyrimidine-containing compound catabolic process)	biological_process	1	0.00540541	K1PGY5
GO:0006220(pyrimidine nucleotide metabolic process)	biological_process	1	0.00540541	K1RHA5
GO:0006213(pyrimidine nucleoside metabolic process)	biological_process	1	0.00540541	K1RHA5
GO:0006206(pyrimidine nucleobase metabolic process)	biological_process	1	0.00540541	K1PGY5
GO:0006183(GTP biosynthetic process)	biological_process	1	0.00540541	K1RHA5
GO:0043087(regulation of GTPase activity)	biological_process	1	0.00540541	K1R6A7
GO:0022900(electron transport chain)	biological_process	1	0.00540541	K1QXX9
GO:0010468(regulation of gene expression)	biological_process	1	0.00540541	K1RUK6
GO:0010556(regulation of macromolecule biosynthetic process)	biological_process	1	0.00540541	K1RUK6
GO:0051252(regulation of RNA metabolic process)	biological_process	1	0.00540541	K1RUK6
GO:0018196(peptidyl-asparagine modification)	biological_process	1	0.00540541	K1QHM2
GO:0009168(purine ribonucleoside monophosphate biosynthetic process)	biological_process	1	0.00540541	K1QQ93
GO:0009148(pyrimidine nucleoside triphosphate biosynthetic process)	biological_process	1	0.00540541	K1RHA5
GO:0009208(pyrimidine ribonucleoside triphosphate metabolic process)	biological_process	1	0.00540541	K1RHA5
GO:0032502(developmental process)	biological_process	1	0.00540541	K1QI97
GO:0046434(organophosphate catabolic process)	biological_process	1	0.00540541	K1QMD3
GO:0044282(small molecule catabolic process)	biological_process	1	0.00540541	K1PV02
GO:0030811(regulation of nucleotide catabolic process)	biological_process	1	0.00540541	K1R6A7
GO:0006165(nucleoside diphosphate phosphorylation)	biological_process	1	0.00540541	K1RHA5
GO:0060255(regulation of macromolecule metabolic process)	biological_process	1	0.00540541	K1RUK6
GO:0009894(regulation of catabolic process)	biological_process	1	0.00540541	K1R6A7
GO:0009889(regulation of biosynthetic process)	biological_process	1	0.00540541	K1RUK6
GO:0048869(cellular developmental process)	biological_process	1	0.00540541	K1QI97
GO:0006167(AMP biosynthetic process)	biological_process	1	0.00540541	K1QQ93
GO:0009167(purine ribonucleoside monophosphate metabolic process)	biological_process	1	0.00540541	K1QQ93
GO:0009156(ribonucleoside monophosphate biosynthetic process)	biological_process	1	0.00540541	K1QQ93
GO:0043174(nucleoside salvage)	biological_process	1	0.00540541	K1QQ93
GO:0043101(purine-containing compound salvage)	biological_process	1	0.00540541	K1QQ93
GO:0072528(pyrimidine-containing compound biosynthetic process)	biological_process	1	0.00540541	K1RHA5
GO:0006414(translational elongation)	biological_process	1	0.00540541	K1QGS8
GO:0006213(pyrimidine nucleoside metabolic process)	biological_process	1	0.00540541	K1RHA5
GO:0008652(cellular amino acid biosynthetic process)	biological_process	1	0.00540541	K1RNJ2
GO:0019941(modification-dependent protein catabolic process)	biological_process	1	0.00540541	K1QYH5
GO:0006750(glutathione biosynthetic process)	biological_process	1	0.00540541	K1RNJ2
GO:0016053(organic acid biosynthetic process)	biological_process	1	0.00540541	K1RNJ2
GO:0016054(organic acid catabolic process)	biological_process	1	0.00540541	K1PV02
GO:0044255(cellular lipid metabolic process)	biological_process	1	0.00540541	K1PLM3
GO:0046364(monosaccharide biosynthetic process)	biological_process	1	0.00540541	K1QEA6
GO:0006026(aminoglycan catabolic process)	biological_process	1	0.00540541	K1QQW5
GO:0000256(allantoin catabolic process)	biological_process	1	0.00540541	K1QWU9
GO:0046113(nucleobase catabolic process)	biological_process	1	0.00540541	K1PGY5
GO:0072529(pyrimidine-containing compound catabolic process)	biological_process	1	0.00540541	K1PGY5
GO:1901070(guanosine-containing compound biosynthetic process)	biological_process	1	0.00540541	K1RHA5
GO:0016051(carbohydrate biosynthetic process)	biological_process	1	0.00540541	K1QEA6
GO:0044283(small molecule biosynthetic process)	biological_process	1	0.00540541	K1RNJ2
GO:0008033(tRNA processing)	biological_process	1	0.00540541	K1QG65
GO:0006208(pyrimidine nucleobase catabolic process)	biological_process	1	0.00540541	K1PGY5
GO:0046051(UTP metabolic process)	biological_process	1	0.00540541	K1RHA5
GO:0009209(pyrimidine ribonucleoside triphosphate biosynthetic process)	biological_process	1	0.00540541	K1RHA5
GO:0046036(CTP metabolic process)	biological_process	1	0.00540541	K1RHA5
GO:0009450(gamma-aminobutyric acid catabolic process)	biological_process	1	0.00540541	K1PV02
GO:0006355(regulation of transcription, DNA-dependent)	biological_process	1	0.00540541	K1RUK6
GO:0009126(purine nucleoside monophosphate metabolic process)	biological_process	1	0.00540541	K1QQ93
GO:0006491(N-glycan processing)	biological_process	1	0.00540541	K1RNZ9
GO:0006511(ubiquitin-dependent protein catabolic process)	biological_process	1	0.00540541	K1QYH5
GO:0034470(ncRNA processing)	biological_process	1	0.00540541	K1QG65
GO:0016072(rRNA metabolic process)	biological_process	1	0.00540541	K1QG65
GO:0006399(tRNA metabolic process)	biological_process	1	0.00540541	K1QG65
GO:0043174(nucleoside salvage)	biological_process	1	0.00540541	K1QQ93
GO:0035999(tetrahydrofolate interconversion)	biological_process	1	0.00540541	K1RD83
GO:0046131(pyrimidine ribonucleoside metabolic process)	biological_process	1	0.00540541	K1RHA5
GO:0019319(hexose biosynthetic process)	biological_process	1	0.00540541	K1QEA6
GO:0009148(pyrimidine nucleoside triphosphate biosynthetic process)	biological_process	1	0.00540541	K1RHA5
GO:0009220(pyrimidine ribonucleotide biosynthetic process)	biological_process	1	0.00540541	K1RHA5
GO:0046394(carboxylic acid biosynthetic process)	biological_process	1	0.00540541	K1RNJ2
GO:2001141(regulation of RNA biosynthetic process)	biological_process	1	0.00540541	K1RUK6
GO:2000112(regulation of cellular macromolecule biosynthetic process)	biological_process	1	0.00540541	K1RUK6
GO:0006750(glutathione biosynthetic process)	biological_process	1	0.00540541	K1RNJ2
GO:0032312(regulation of ARF GTPase activity)	biological_process	1	0.00540541	K1R6A7
GO:0006631(fatty acid metabolic process)	biological_process	1	0.00540541	K1PLM3
GO:0006487(protein N-linked glycosylation)	biological_process	1	0.00540541	K1QHM2
GO:0006208(pyrimidine nucleobase catabolic process)	biological_process	1	0.00540541	K1PGY5
GO:0046051(UTP metabolic process)	biological_process	1	0.00540541	K1RHA5
GO:0046036(CTP metabolic process)	biological_process	1	0.00540541	K1RHA5
GO:0006094(gluconeogenesis)	biological_process	1	0.00540541	K1QEA6
GO:0032989(cellular component morphogenesis)	biological_process	1	0.00540541	K1QI97
GO:1901072(glucosamine-containing compound catabolic process)	biological_process	1	0.00540541	K1QQW5
GO:0019941(modification-dependent protein catabolic process)	biological_process	1	0.00540541	K1QYH5
GO:2001141(regulation of RNA biosynthetic process)	biological_process	1	0.00540541	K1RUK6
GO:0009209(pyrimidine ribonucleoside triphosphate biosynthetic process)	biological_process	1	0.00540541	K1RHA5
GO:0033554(cellular response to stress)	biological_process	1	0.00540541	K1PNZ5
GO:0070301(cellular response to hydrogen peroxide)	biological_process	1	0.00540541	K1PNZ5
GO:0009168(purine ribonucleoside monophosphate biosynthetic process)	biological_process	1	0.00540541	K1QQ93
GO:0046348(amino sugar catabolic process)	biological_process	1	0.00540541	K1QQW5
GO:0006760(folic acid-containing compound metabolic process)	biological_process	1	0.00540541	K1RD83
GO:0042221(response to chemical stimulus)	biological_process	1	0.00540541	K1PNZ5
GO:0006165(nucleoside diphosphate phosphorylation)	biological_process	1	0.00540541	K1RHA5
GO:0006206(pyrimidine nucleobase metabolic process)	biological_process	1	0.00540541	K1PGY5
GO:0046113(nucleobase catabolic process)	biological_process	1	0.00540541	K1PGY5
GO:0042744(hydrogen peroxide catabolic process)	biological_process	1	0.00540541	K1PNZ5
GO:0044265(cellular macromolecule catabolic process)	biological_process	1	0.00540541	K1QYH5
GO:0016054(organic acid catabolic process)	biological_process	1	0.00540541	K1PV02
GO:0006228(UTP biosynthetic process)	biological_process	1	0.00540541	K1RHA5
GO:0006241(CTP biosynthetic process)	biological_process	1	0.00540541	K1RHA5
GO:0009148(pyrimidine nucleoside triphosphate biosynthetic process)	biological_process	1	0.00540541	K1RHA5
GO:0006750(glutathione biosynthetic process)	biological_process	1	0.00540541	K1RNJ2
GO:0043087(regulation of GTPase activity)	biological_process	1	0.00540541	K1R6A7
GO:0016054(organic acid catabolic process)	biological_process	1	0.00540541	K1PV02
GO:0033121(regulation of purine nucleotide catabolic process)	biological_process	1	0.00540541	K1R6A7
GO:0009208(pyrimidine ribonucleoside triphosphate metabolic process)	biological_process	1	0.00540541	K1RHA5
GO:0006629(lipid metabolic process)	biological_process	1	0.00540541	K1PLM3
GO:0051603(proteolysis involved in cellular protein catabolic process)	biological_process	1	0.00540541	K1QYH5
GO:0022900(electron transport chain)	biological_process	1	0.00540541	K1QXX9
GO:0000256(allantoin catabolic process)	biological_process	1	0.00540541	K1QWU9
GO:0006072(glycerol-3-phosphate metabolic process)	biological_process	1	0.00540541	K1QMD3
GO:0016311(dephosphorylation)	biological_process	1	0.00540541	K1R2C6
GO:0051252(regulation of RNA metabolic process)	biological_process	1	0.00540541	K1RUK6
GO:0006140(regulation of nucleotide metabolic process)	biological_process	1	0.00540541	K1R6A7
GO:0006094(gluconeogenesis)	biological_process	1	0.00540541	K1QEA6
GO:0032318(regulation of Ras GTPase activity)	biological_process	1	0.00540541	K1R6A7
GO:0000302(response to reactive oxygen species)	biological_process	1	0.00540541	K1PNZ5
GO:0034470(ncRNA processing)	biological_process	1	0.00540541	K1QG65
GO:0016051(carbohydrate biosynthetic process)	biological_process	1	0.00540541	K1QEA6
GO:0005976(polysaccharide metabolic process)	biological_process	1	0.00540541	K1QQW5
GO:0009311(oligosaccharide metabolic process)	biological_process	1	0.00540541	K1RNZ9
GO:0006166(purine ribonucleoside salvage)	biological_process	1	0.00540541	K1QQ93
GO:0005976(polysaccharide metabolic process)	biological_process	1	0.00540541	K1QQW5
GO:0006241(CTP biosynthetic process)	biological_process	1	0.00540541	K1RHA5
GO:0042026(protein refolding)	biological_process	1	0.00540541	K1Q5G6
GO:0046168(glycerol-3-phosphate catabolic process)	biological_process	1	0.00540541	K1QMD3
GO:0042398(cellular modified amino acid biosynthetic process)	biological_process	1	0.00540541	K1RNJ2
GO:0006518(peptide metabolic process)	biological_process	1	0.00540541	K1RNJ2
GO:0044255(cellular lipid metabolic process)	biological_process	1	0.00540541	K1PLM3
GO:0006730(one-carbon metabolic process)	biological_process	1	0.00540541	K1RD83
GO:0006790(sulfur compound metabolic process)	biological_process	1	0.00540541	K1RNJ2
GO:0043605(cellular amide catabolic process)	biological_process	1	0.00540541	K1QWU9
GO:0072529(pyrimidine-containing compound catabolic process)	biological_process	1	0.00540541	K1PGY5
GO:0006801(superoxide metabolic process)	biological_process	1	0.00540541	K1QDI4
GO:0042743(hydrogen peroxide metabolic process)	biological_process	1	0.00540541	K1PNZ5
GO:0072528(pyrimidine-containing compound biosynthetic process)	biological_process	1	0.00540541	K1RHA5
GO:0009220(pyrimidine ribonucleotide biosynthetic process)	biological_process	1	0.00540541	K1RHA5
GO:0009208(pyrimidine ribonucleoside triphosphate metabolic process)	biological_process	1	0.00540541	K1RHA5
GO:0046168(glycerol-3-phosphate catabolic process)	biological_process	1	0.00540541	K1QMD3
GO:0046348(amino sugar catabolic process)	biological_process	1	0.00540541	K1QQW5
GO:0006220(pyrimidine nucleotide metabolic process)	biological_process	1	0.00540541	K1RHA5
GO:0046939(nucleotide phosphorylation)	biological_process	1	0.00540541	K1RHA5
GO:0009132(nucleoside diphosphate metabolic process)	biological_process	1	0.00540541	K1RHA5
GO:0009123(nucleoside monophosphate metabolic process)	biological_process	1	0.00540541	K1QQ93
GO:0009167(purine ribonucleoside monophosphate metabolic process)	biological_process	1	0.00540541	K1QQ93
GO:0042744(hydrogen peroxide catabolic process)	biological_process	1	0.00540541	K1PNZ5
GO:0009220(pyrimidine ribonucleotide biosynthetic process)	biological_process	1	0.00540541	K1RHA5
GO:0009156(ribonucleoside monophosphate biosynthetic process)	biological_process	1	0.00540541	K1QQ93
GO:0042398(cellular modified amino acid biosynthetic process)	biological_process	1	0.00540541	K1RNJ2
GO:0006749(glutathione metabolic process)	biological_process	1	0.00540541	K1RNJ2
GO:0031326(regulation of cellular biosynthetic process)	biological_process	1	0.00540541	K1RUK6
GO:0031329(regulation of cellular catabolic process)	biological_process	1	0.00540541	K1R6A7
GO:0006396(RNA processing)	biological_process	1	0.00540541	K1QG65
GO:0034660(ncRNA metabolic process)	biological_process	1	0.00540541	K1QG65
GO:0043632(modification-dependent macromolecule catabolic process)	biological_process	1	0.00540541	K1QYH5
GO:0006631(fatty acid metabolic process)	biological_process	1	0.00540541	K1PLM3
GO:0018279(protein N-linked glycosylation via asparagine)	biological_process	1	0.00540541	K1QHM2
GO:0006166(purine ribonucleoside salvage)	biological_process	1	0.00540541	K1QQ93
GO:0009161(ribonucleoside monophosphate metabolic process)	biological_process	1	0.00540541	K1QQ93
GO:0009218(pyrimidine ribonucleotide metabolic process)	biological_process	1	0.00540541	K1RHA5
GO:0006760(folic acid-containing compound metabolic process)	biological_process	1	0.00540541	K1RD83
GO:0009127(purine nucleoside monophosphate biosynthetic process)	biological_process	1	0.00540541	K1QQ93
GO:0009167(purine ribonucleoside monophosphate metabolic process)	biological_process	1	0.00540541	K1QQ93
GO:1900542(regulation of purine nucleotide metabolic process)	biological_process	1	0.00540541	K1R6A7
GO:0030811(regulation of nucleotide catabolic process)	biological_process	1	0.00540541	K1R6A7
GO:0046395(carboxylic acid catabolic process)	biological_process	1	0.00540541	K1PV02
GO:0033124(regulation of GTP catabolic process)	biological_process	1	0.00540541	K1R6A7
GO:0009127(purine nucleoside monophosphate biosynthetic process)	biological_process	1	0.00540541	K1QQ93
GO:0009156(ribonucleoside monophosphate biosynthetic process)	biological_process	1	0.00540541	K1QQ93
GO:0009127(purine nucleoside monophosphate biosynthetic process)	biological_process	1	0.00540541	K1QQ93
GO:0046131(pyrimidine ribonucleoside metabolic process)	biological_process	1	0.00540541	K1RHA5
GO:0000256(allantoin catabolic process)	biological_process	1	0.00540541	K1QWU9
GO:0006836(neurotransmitter transport)	biological_process	1	0.00540541	K1P775
GO:0046939(nucleotide phosphorylation)	biological_process	1	0.00540541	K1RHA5
GO:0006167(AMP biosynthetic process)	biological_process	1	0.00540541	K1QQ93
GO:0032989(cellular component morphogenesis)	biological_process	1	0.00540541	K1QI97
GO:0006032(chitin catabolic process)	biological_process	1	0.00540541	K1QQW5
GO:0000272(polysaccharide catabolic process)	biological_process	1	0.00540541	K1QQW5
GO:0043043(peptide biosynthetic process)	biological_process	1	0.00540541	K1RNJ2
GO:0006749(glutathione metabolic process)	biological_process	1	0.00540541	K1RNJ2
GO:0006750(glutathione biosynthetic process)	biological_process	1	0.00540541	K1RNJ2
GO:0034614(cellular response to reactive oxygen species)	biological_process	1	0.00540541	K1PNZ5
GO:0042542(response to hydrogen peroxide)	biological_process	1	0.00540541	K1PNZ5
GO:0070301(cellular response to hydrogen peroxide)	biological_process	1	0.00540541	K1PNZ5
GO:0009072(aromatic amino acid family metabolic process)	biological_process	1	0.00540541	K1Q4C3
GO:0042558(pteridine-containing compound metabolic process)	biological_process	1	0.00540541	K1RD83
GO:0009112(nucleobase metabolic process)	biological_process	1	0.00540541	K1PGY5
GO:0044265(cellular macromolecule catabolic process)	biological_process	1	0.00540541	K1QYH5
GO:0006259(DNA metabolic process)	biological_process	1	0.00540541	K1QW41
GO:0046434(organophosphate catabolic process)	biological_process	1	0.00540541	K1QMD3
GO:0006072(glycerol-3-phosphate metabolic process)	biological_process	1	0.00540541	K1QMD3
GO:0006208(pyrimidine nucleobase catabolic process)	biological_process	1	0.00540541	K1PGY5
GO:0007186(G-protein coupled receptor signaling pathway)	biological_process	1	0.00540541	K1R5R4
GO:0006032(chitin catabolic process)	biological_process	1	0.00540541	K1QQW5
GO:0018279(protein N-linked glycosylation via asparagine)	biological_process	1	0.00540541	K1QHM2
GO:0034599(cellular response to oxidative stress)	biological_process	1	0.00540541	K1PNZ5
GO:0006563(L-serine metabolic process)	biological_process	1	0.00540541	K1RD83
GO:0006544(glycine metabolic process)	biological_process	1	0.00540541	K1RD83
GO:0009450(gamma-aminobutyric acid catabolic process)	biological_process	1	0.00540541	K1PV02
GO:0009112(nucleobase metabolic process)	biological_process	1	0.00540541	K1PGY5
GO:0000272(polysaccharide catabolic process)	biological_process	1	0.00540541	K1QQW5
GO:0006108(malate metabolic process)	biological_process	1	0.00540541	K1R4Z3
GO:0031329(regulation of cellular catabolic process)	biological_process	1	0.00540541	K1R6A7
GO:0033554(cellular response to stress)	biological_process	1	0.00540541	K1PNZ5
GO:0070887(cellular response to chemical stimulus)	biological_process	1	0.00540541	K1PNZ5
GO:0006183(GTP biosynthetic process)	biological_process	1	0.00540541	K1RHA5
GO:0006166(purine ribonucleoside salvage)	biological_process	1	0.00540541	K1QQ93
GO:1901070(guanosine-containing compound biosynthetic process)	biological_process	1	0.00540541	K1RHA5
GO:0006228(UTP biosynthetic process)	biological_process	1	0.00540541	K1RHA5
GO:0009209(pyrimidine ribonucleoside triphosphate biosynthetic process)	biological_process	1	0.00540541	K1RHA5
GO:0044265(cellular macromolecule catabolic process)	biological_process	1	0.00540541	K1QYH5
GO:0000272(polysaccharide catabolic process)	biological_process	1	0.00540541	K1QQW5

## Sheet: GO terms at lower levels (JU)
GO term	Ontology	Count	Percentage	genes
GO:0008152(metabolic process)	biological_process	287	0.737789	A7M7T7,K1P2B8,K1P2W3,K1P2Z2,K1P5K4,K1P5V7,K1P5Z3,K1P7P6,K1P7Q6,K1P8W6,K1P9D0,K1PAG1,K1PBH3,K1PBN1,K1PCQ2,K1PCS4,K1PCV6,K1PDF0,K1PDM7,K1PE00,K1PF10,K1PFM8,K1PFS5,K1PGD2,K1PGY5,K1PH13,K1PH31,K1PHK7,K1PHQ7,K1PI66,K1PIS0,K1PJ59,K1PK93,K1PKN2,K1PL35,K1PLD4,K1PLF9,K1PLL1,K1PLM3,K1PM66,K1PML4,K1PMQ8,K1PMT6,K1PN21,K1PN47,K1PNC7,K1PNQ5,K1PNZ5,K1PQI4,K1PRQ5,K1PS92,K1PSG6,K1PTA3,K1PTI6,K1PU86,K1PUL2,K1PUM5,…
GO:0009987(cellular process)	biological_process	249	0.640103	A5LGH1,K1P2B8,K1P339,K1P421,K1P5V7,K1P6B3,K1P775,K1P7I7,K1P7P6,K1P7Q6,K1P833,K1P8W6,K1P9D0,K1PAG1,K1PBH3,K1PBN1,K1PCA0,K1PCQ2,K1PCS4,K1PDF0,K1PDM7,K1PE00,K1PF10,K1PFS5,K1PGY5,K1PH13,K1PH31,K1PHK7,K1PHW2,K1PHY1,K1PI02,K1PIS0,K1PJ59,K1PK93,K1PL35,K1PLA7,K1PLD4,K1PLF9,K1PLM3,K1PLV6,K1PM66,K1PML4,K1PMT6,K1PN21,K1PN47,K1PNP9,K1PNQ5,K1PNZ5,K1PP20,K1PQI4,K1PRQ5,K1PRV7,K1PTH4,K1PTI6,K1PTR6,K1PTY5,K1PU86,…
GO:0044238(primary metabolic process)	biological_process	194	0.498715	K1P2B8,K1P2Z2,K1P5K4,K1P5V7,K1P5Z3,K1P7Q6,K1P8W6,K1P9D0,K1PAG1,K1PBH3,K1PCQ2,K1PCS4,K1PDM7,K1PE00,K1PF10,K1PGD2,K1PGY5,K1PH13,K1PH31,K1PHK7,K1PIS0,K1PJ59,K1PLD4,K1PLL1,K1PLM3,K1PM66,K1PML4,K1PMQ8,K1PMT6,K1PN21,K1PNC7,K1PNQ5,K1PQI4,K1PRQ5,K1PSG6,K1PTI6,K1PV02,K1PVR8,K1PVV4,K1PVW0,K1PX83,K1PXS8,K1PY48,K1PY73,K1Q019,K1Q056,K1Q0J2,K1Q0N6,K1Q2L2,K1Q350,K1Q4C3,K1Q4I9,K1Q5G6,K1Q5P7,K1Q760,K1Q7K0,K1Q8D3,…
GO:0044237(cellular metabolic process)	biological_process	174	0.447301	K1P2B8,K1P5V7,K1P7P6,K1P7Q6,K1P8W6,K1P9D0,K1PAG1,K1PBH3,K1PCQ2,K1PCS4,K1PDM7,K1PE00,K1PF10,K1PFS5,K1PGY5,K1PH13,K1PH31,K1PHK7,K1PIS0,K1PJ59,K1PK93,K1PL35,K1PLD4,K1PLF9,K1PLM3,K1PM66,K1PML4,K1PMT6,K1PN21,K1PN47,K1PNQ5,K1PNZ5,K1PQI4,K1PRQ5,K1PTI6,K1PV02,K1PVR8,K1PVW0,K1PX83,K1PXS8,K1PY48,K1PY73,K1Q0J2,K1Q0N6,K1Q1K8,K1Q2L2,K1Q4C3,K1Q4I9,K1Q5G6,K1Q5P7,K1Q760,K1Q8D3,K1Q9V3,K1Q9Z5,K1QA13,K1QA79,K1QAJ5,…
GO:0044237(cellular metabolic process)	biological_process	174	0.447301	K1P2B8,K1P5V7,K1P7P6,K1P7Q6,K1P8W6,K1P9D0,K1PAG1,K1PBH3,K1PCQ2,K1PCS4,K1PDM7,K1PE00,K1PF10,K1PFS5,K1PGY5,K1PH13,K1PH31,K1PHK7,K1PIS0,K1PJ59,K1PK93,K1PL35,K1PLD4,K1PLF9,K1PLM3,K1PM66,K1PML4,K1PMT6,K1PN21,K1PN47,K1PNQ5,K1PNZ5,K1PQI4,K1PRQ5,K1PTI6,K1PV02,K1PVR8,K1PVW0,K1PX83,K1PXS8,K1PY48,K1PY73,K1Q0J2,K1Q0N6,K1Q1K8,K1Q2L2,K1Q4C3,K1Q4I9,K1Q5G6,K1Q5P7,K1Q760,K1Q8D3,K1Q9V3,K1Q9Z5,K1QA13,K1QA79,K1QAJ5,…
GO:0043170(macromolecule metabolic process)	biological_process	105	0.269923	K1P2Z2,K1P5K4,K1P5V7,K1P5Z3,K1P7Q6,K1P8W6,K1P9D0,K1PCQ2,K1PF10,K1PFS5,K1PGD2,K1PH13,K1PH31,K1PM66,K1PML4,K1PMQ8,K1PMT6,K1PNC7,K1PNQ5,K1PRQ5,K1PVR8,K1PVV4,K1PXS8,K1PY48,K1PY73,K1Q056,K1Q0N6,K1Q1K8,K1Q2L2,K1Q5G6,K1Q5P7,K1Q7K0,K1Q8D3,K1Q9P5,K1Q9Z5,K1QA79,K1QAK8,K1QAV0,K1QAY3,K1QC16,K1QC22,K1QCA7,K1QCS0,K1QDN1,K1QEK7,K1QF01,K1QFN1,K1QFR2,K1QFV6,K1QGS8,K1QHF0,K1QHM2,K1QI14,K1QJU8,K1QLK6,K1QLS3,K1QLT5,…
GO:0019538(protein metabolic process)	biological_process	93	0.239075	K1P2Z2,K1P5K4,K1P5V7,K1P5Z3,K1P7Q6,K1P8W6,K1P9D0,K1PCQ2,K1PF10,K1PGD2,K1PH13,K1PH31,K1PM66,K1PMQ8,K1PNC7,K1PNQ5,K1PRQ5,K1PVR8,K1PVV4,K1PXS8,K1PY48,K1Q056,K1Q0N6,K1Q2L2,K1Q5G6,K1Q5P7,K1Q7K0,K1Q8D3,K1Q9P5,K1Q9Z5,K1QA79,K1QAK8,K1QAV0,K1QAY3,K1QC16,K1QC22,K1QCS0,K1QDN1,K1QEK7,K1QF01,K1QFN1,K1QFR2,K1QFV6,K1QHF0,K1QHM2,K1QI14,K1QJU8,K1QLK6,K1QLS3,K1QLT5,K1QM96,K1QMB9,K1QNW9,K1QQB6,K1QR72,K1QS07,K1QS40,…
GO:0019538(protein metabolic process)	biological_process	93	0.239075	K1P2Z2,K1P5K4,K1P5V7,K1P5Z3,K1P7Q6,K1P8W6,K1P9D0,K1PCQ2,K1PF10,K1PGD2,K1PH13,K1PH31,K1PM66,K1PMQ8,K1PNC7,K1PNQ5,K1PRQ5,K1PVR8,K1PVV4,K1PXS8,K1PY48,K1Q056,K1Q0N6,K1Q2L2,K1Q5G6,K1Q5P7,K1Q7K0,K1Q8D3,K1Q9P5,K1Q9Z5,K1QA79,K1QAK8,K1QAV0,K1QAY3,K1QC16,K1QC22,K1QCS0,K1QDN1,K1QEK7,K1QF01,K1QFN1,K1QFR2,K1QFV6,K1QHF0,K1QHM2,K1QI14,K1QJU8,K1QLK6,K1QLS3,K1QLT5,K1QM96,K1QMB9,K1QNW9,K1QQB6,K1QR72,K1QS07,K1QS40,…
GO:0044281(small molecule metabolic process)	biological_process	79	0.203085	K1P2B8,K1P7P6,K1PAG1,K1PBH3,K1PCS4,K1PDF0,K1PDM7,K1PE00,K1PGY5,K1PIS0,K1PLD4,K1PLM3,K1PN21,K1PQI4,K1PV02,K1PVW0,K1PX83,K1Q0J2,K1Q4C3,K1Q4I9,K1Q6X5,K1Q7T5,K1Q9V3,K1QA13,K1QAJ5,K1QCA7,K1QCU9,K1QDF1,K1QFM5,K1QFW9,K1QGS8,K1QHI6,K1QHK9,K1QI28,K1QK11,K1QKF8,K1QKN4,K1QLL1,K1QMX5,K1QNW9,K1QPP2,K1QQB3,K1QRD4,K1QRQ2,K1QSX8,K1QWS4,K1QYB6,K1QYJ3,K1QZU8,K1R0H0,K1R0L4,K1R168,K1R278,K1R2D6,K1R2L7,K1R2Q9,K1R4Z3,…
GO:0044260(cellular macromolecule metabolic process)	biological_process	73	0.187661	K1P5V7,K1P7Q6,K1P8W6,K1P9D0,K1PCQ2,K1PF10,K1PFS5,K1PH13,K1PH31,K1PM66,K1PML4,K1PMT6,K1PNQ5,K1PRQ5,K1PVR8,K1PXS8,K1PY48,K1PY73,K1Q0N6,K1Q1K8,K1Q2L2,K1Q5G6,K1Q5P7,K1Q8D3,K1Q9Z5,K1QA79,K1QAV0,K1QC22,K1QCA7,K1QDN1,K1QEK7,K1QF01,K1QFN1,K1QFR2,K1QFV6,K1QGS8,K1QHF0,K1QHM2,K1QI14,K1QJU8,K1QLK6,K1QMB9,K1QNW9,K1QPP2,K1QQB3,K1QQB6,K1QQP1,K1QSC1,K1QSJ6,K1QSW2,K1QUQ2,K1QVQ5,K1QWC3,K1QWX2,K1QWZ6,K1QX26,K1R0S3,…
GO:0044260(cellular macromolecule metabolic process)	biological_process	73	0.187661	K1P5V7,K1P7Q6,K1P8W6,K1P9D0,K1PCQ2,K1PF10,K1PFS5,K1PH13,K1PH31,K1PM66,K1PML4,K1PMT6,K1PNQ5,K1PRQ5,K1PVR8,K1PXS8,K1PY48,K1PY73,K1Q0N6,K1Q1K8,K1Q2L2,K1Q5G6,K1Q5P7,K1Q8D3,K1Q9Z5,K1QA79,K1QAV0,K1QC22,K1QCA7,K1QDN1,K1QEK7,K1QF01,K1QFN1,K1QFR2,K1QFV6,K1QGS8,K1QHF0,K1QHM2,K1QI14,K1QJU8,K1QLK6,K1QMB9,K1QNW9,K1QPP2,K1QQB3,K1QQB6,K1QQP1,K1QSC1,K1QSJ6,K1QSW2,K1QUQ2,K1QVQ5,K1QWC3,K1QWX2,K1QWZ6,K1QX26,K1R0S3,…
GO:0006807(nitrogen compound metabolic process)	biological_process	59	0.151671	K1P2B8,K1PAG1,K1PBH3,K1PCS4,K1PDM7,K1PE00,K1PGY5,K1PIS0,K1PLD4,K1PML4,K1PMT6,K1PN21,K1PVW0,K1PX83,K1PY73,K1Q0J2,K1Q9V3,K1QA13,K1QAJ5,K1QCA7,K1QCU9,K1QDF1,K1QFM5,K1QFW9,K1QGS8,K1QHI6,K1QHK9,K1QI28,K1QK11,K1QKN4,K1QMX5,K1QNW9,K1QPP2,K1QQB3,K1QQP1,K1QRL6,K1QWS4,K1QZU8,K1R0H0,K1R0L4,K1R168,K1R278,K1R282,K1R2D6,K1R2L7,K1R512,K1R5R4,K1R5V4,K1R663,K1R6Z7,K1R7V7,K1R984,K1RCY7,K1RH70,K1RHA5,K1RJM8,K1RTD6,…
GO:0044267(cellular protein metabolic process)	biological_process	59	0.151671	K1P5V7,K1P7Q6,K1P8W6,K1P9D0,K1PCQ2,K1PH13,K1PH31,K1PM66,K1PNQ5,K1PRQ5,K1PVR8,K1PXS8,K1PY48,K1Q0N6,K1Q2L2,K1Q5G6,K1Q5P7,K1Q8D3,K1Q9Z5,K1QA79,K1QAV0,K1QC22,K1QDN1,K1QF01,K1QFN1,K1QFR2,K1QFV6,K1QHF0,K1QHM2,K1QI14,K1QJU8,K1QLK6,K1QMB9,K1QNW9,K1QQB6,K1QSJ6,K1QSW2,K1QUQ2,K1QVQ5,K1QWC3,K1QWZ6,K1QX26,K1R0S3,K1R1H8,K1R1M7,K1R294,K1R2L7,K1R3M4,K1R455,K1R466,K1R4D4,K1R6S5,K1R9T2,K1RAU8,K1RP17,K1RSZ6,K1RTD6,…
GO:0044267(cellular protein metabolic process)	biological_process	59	0.151671	K1P5V7,K1P7Q6,K1P8W6,K1P9D0,K1PCQ2,K1PH13,K1PH31,K1PM66,K1PNQ5,K1PRQ5,K1PVR8,K1PXS8,K1PY48,K1Q0N6,K1Q2L2,K1Q5G6,K1Q5P7,K1Q8D3,K1Q9Z5,K1QA79,K1QAV0,K1QC22,K1QDN1,K1QF01,K1QFN1,K1QFR2,K1QFV6,K1QHF0,K1QHM2,K1QI14,K1QJU8,K1QLK6,K1QMB9,K1QNW9,K1QQB6,K1QSJ6,K1QSW2,K1QUQ2,K1QVQ5,K1QWC3,K1QWZ6,K1QX26,K1R0S3,K1R1H8,K1R1M7,K1R294,K1R2L7,K1R3M4,K1R455,K1R466,K1R4D4,K1R6S5,K1R9T2,K1RAU8,K1RP17,K1RSZ6,K1RTD6,…
GO:0009056(catabolic process)	biological_process	58	0.1491	K1PAG1,K1PBH3,K1PCS4,K1PDM7,K1PE00,K1PF10,K1PGY5,K1PHK7,K1PJ59,K1PL35,K1PLD4,K1PN21,K1PN47,K1PNC7,K1PNZ5,K1PTI6,K1PV02,K1PX83,K1Q0J2,K1QAJ5,K1QCC1,K1QCU9,K1QDF1,K1QEK7,K1QFM5,K1QFW9,K1QGS8,K1QHI6,K1QHK9,K1QK11,K1QKN4,K1QLT5,K1QMD3,K1QMF1,K1QMX5,K1QMY1,K1QPP2,K1QRD4,K1QSX8,K1QWS4,K1QX37,K1R115,K1R168,K1R278,K1R512,K1R5R4,K1R5V4,K1R663,K1R7T2,K1R7V7,K1R8R6,K1RCY7,K1RH70,K1RJM8,K1RM80,K1RTQ6,K1RZE2,…
GO:0034641(cellular nitrogen compound metabolic process)	biological_process	58	0.1491	K1P2B8,K1PAG1,K1PBH3,K1PCS4,K1PDM7,K1PE00,K1PGY5,K1PIS0,K1PLD4,K1PML4,K1PMT6,K1PN21,K1PVW0,K1PX83,K1PY73,K1Q0J2,K1Q9V3,K1QA13,K1QAJ5,K1QCA7,K1QCU9,K1QDF1,K1QFM5,K1QFW9,K1QGS8,K1QHI6,K1QHK9,K1QI28,K1QK11,K1QKN4,K1QMX5,K1QNW9,K1QPP2,K1QQB3,K1QQP1,K1QRL6,K1QWS4,K1QZU8,K1R0L4,K1R168,K1R278,K1R282,K1R2D6,K1R2L7,K1R512,K1R5R4,K1R5V4,K1R663,K1R6Z7,K1R7V7,K1R984,K1RCY7,K1RH70,K1RHA5,K1RJM8,K1RTD6,K1RWW5,…
GO:0034641(cellular nitrogen compound metabolic process)	biological_process	58	0.1491	K1P2B8,K1PAG1,K1PBH3,K1PCS4,K1PDM7,K1PE00,K1PGY5,K1PIS0,K1PLD4,K1PML4,K1PMT6,K1PN21,K1PVW0,K1PX83,K1PY73,K1Q0J2,K1Q9V3,K1QA13,K1QAJ5,K1QCA7,K1QCU9,K1QDF1,K1QFM5,K1QFW9,K1QGS8,K1QHI6,K1QHK9,K1QI28,K1QK11,K1QKN4,K1QMX5,K1QNW9,K1QPP2,K1QQB3,K1QQP1,K1QRL6,K1QWS4,K1QZU8,K1R0L4,K1R168,K1R278,K1R282,K1R2D6,K1R2L7,K1R512,K1R5R4,K1R5V4,K1R663,K1R6Z7,K1R7V7,K1R984,K1RCY7,K1RH70,K1RHA5,K1RJM8,K1RTD6,K1RWW5,…
GO:0006139(nucleobase-containing compound metabolic process)	biological_process	57	0.14653	K1P2B8,K1PAG1,K1PBH3,K1PCS4,K1PDM7,K1PE00,K1PGY5,K1PIS0,K1PLD4,K1PML4,K1PMT6,K1PN21,K1PVW0,K1PX83,K1PY73,K1Q0J2,K1Q9V3,K1QA13,K1QAJ5,K1QCA7,K1QCU9,K1QDF1,K1QFM5,K1QFW9,K1QGS8,K1QHI6,K1QHK9,K1QI28,K1QK11,K1QKN4,K1QMX5,K1QNW9,K1QPP2,K1QQB3,K1QQP1,K1QWS4,K1QZU8,K1R0L4,K1R168,K1R278,K1R282,K1R2D6,K1R2L7,K1R512,K1R5R4,K1R5V4,K1R663,K1R6Z7,K1R7V7,K1R984,K1RCY7,K1RH70,K1RHA5,K1RJM8,K1RTD6,K1RWW5,K1S6V7
GO:0006139(nucleobase-containing compound metabolic process)	biological_process	57	0.14653	K1P2B8,K1PAG1,K1PBH3,K1PCS4,K1PDM7,K1PE00,K1PGY5,K1PIS0,K1PLD4,K1PML4,K1PMT6,K1PN21,K1PVW0,K1PX83,K1PY73,K1Q0J2,K1Q9V3,K1QA13,K1QAJ5,K1QCA7,K1QCU9,K1QDF1,K1QFM5,K1QFW9,K1QGS8,K1QHI6,K1QHK9,K1QI28,K1QK11,K1QKN4,K1QMX5,K1QNW9,K1QPP2,K1QQB3,K1QQP1,K1QWS4,K1QZU8,K1R0L4,K1R168,K1R278,K1R282,K1R2D6,K1R2L7,K1R512,K1R5R4,K1R5V4,K1R663,K1R6Z7,K1R7V7,K1R984,K1RCY7,K1RH70,K1RHA5,K1RJM8,K1RTD6,K1RWW5,K1S6V7
GO:0055114(oxidation-reduction process)	biological_process	55	0.141388	A7M7T7,K1PFM8,K1PI66,K1PL35,K1PLM3,K1PN47,K1PNZ5,K1PS92,K1PU86,K1PV02,K1PVW0,K1Q1Q9,K1Q330,K1Q350,K1Q4I9,K1Q4W6,K1Q6B8,K1Q7U3,K1Q812,K1QDI4,K1QE32,K1QFI3,K1QHH8,K1QKF8,K1QKP0,K1QLH0,K1QMD3,K1QMF1,K1QNT7,K1QRQ2,K1QSC1,K1QSX8,K1QTD6,K1QTV1,K1QU53,K1QYB6,K1QZX9,K1R115,K1R1A1,K1R252,K1R266,K1R4L8,K1R4Z3,K1R7F8,K1R7T2,K1RAP8,K1RBF6,K1RF31,K1RFW1,K1RGD1,K1RH70,K1RIT6,K1RNB6,K1RQC1,K1RZE2
GO:0065007(biological regulation)	biological_process	55	0.141388	A5LGH1,K1P6B3,K1P775,K1P8R0,K1PDF0,K1PEY4,K1PHY1,K1PI02,K1PNP9,K1PTH4,K1PTR6,K1PU86,K1PVK1,K1PWW9,K1Q086,K1Q330,K1Q6X5,K1Q7S9,K1Q7T5,K1QAH5,K1QAH8,K1QAV0,K1QB04,K1QBM3,K1QCA7,K1QDM2,K1QFI3,K1QHR5,K1QIL4,K1QLZ1,K1QPZ1,K1QS40,K1QTU5,K1QTV1,K1QTW3,K1QUZ5,K1QXY2,K1QYJ3,K1R0W8,K1R150,K1R1P2,K1R1Q8,K1R282,K1R2P2,K1R2S6,K1R4M7,K1R512,K1R5R4,K1R5V4,K1R6A7,K1RRH1,K1RUK6,K1RWE5,K1RWX7,K1RXA0
GO:0050789(regulation of biological process)	biological_process	54	0.138817	A5LGH1,K1P6B3,K1P775,K1P8R0,K1PDF0,K1PEY4,K1PHY1,K1PNP9,K1PTH4,K1PTR6,K1PU86,K1PVK1,K1PWW9,K1Q086,K1Q330,K1Q6X5,K1Q7S9,K1Q7T5,K1QAH5,K1QAH8,K1QAV0,K1QB04,K1QBM3,K1QCA7,K1QDM2,K1QFI3,K1QHR5,K1QIL4,K1QLZ1,K1QPZ1,K1QS40,K1QTU5,K1QTV1,K1QTW3,K1QUZ5,K1QXY2,K1QYJ3,K1R0W8,K1R150,K1R1P2,K1R1Q8,K1R282,K1R2P2,K1R2S6,K1R4M7,K1R512,K1R5R4,K1R5V4,K1R6A7,K1RRH1,K1RUK6,K1RWE5,K1RWX7,K1RXA0
GO:0009058(biosynthetic process)	biological_process	53	0.136247	K1P5V7,K1P7Q6,K1P8W6,K1PFS5,K1PIS0,K1PJ59,K1PM66,K1PQI4,K1PTI6,K1PVW0,K1Q1K8,K1Q2L2,K1Q4I9,K1Q760,K1QA13,K1QC22,K1QEA6,K1QF01,K1QFN1,K1QGS8,K1QHF0,K1QHH8,K1QHI5,K1QI14,K1QLL1,K1QMB9,K1QNW9,K1QPP2,K1QQB6,K1QRL6,K1QSC1,K1QWC3,K1QWX2,K1QYB6,K1QZU8,K1R0H0,K1R0L4,K1R2D6,K1R2L7,K1R2Q9,K1R4D4,K1R6S5,K1R6Z7,K1R984,K1R9T2,K1RAL0,K1RAU8,K1RGD1,K1RGF4,K1RHA5,K1RNJ2,K1RSZ6,K1RWW5
GO:0046483(heterocycle metabolic process)	biological_process	48	0.123393	K1PAG1,K1PBH3,K1PCS4,K1PDM7,K1PE00,K1PGY5,K1PIS0,K1PLD4,K1PN21,K1PVW0,K1PX83,K1Q0J2,K1Q9V3,K1QA13,K1QAJ5,K1QCU9,K1QDF1,K1QFM5,K1QFW9,K1QGS8,K1QHI6,K1QHK9,K1QI28,K1QK11,K1QKN4,K1QMX5,K1QPP2,K1QRL6,K1QWS4,K1QYB6,K1QZU8,K1R0L4,K1R168,K1R278,K1R2D6,K1R512,K1R5R4,K1R5V4,K1R663,K1R6Z7,K1R7V7,K1R984,K1RCY7,K1RGD1,K1RH70,K1RHA5,K1RJM8,K1RWW5
GO:0055086(nucleobase-containing small molecule metabolic process)	biological_process	47	0.120823	K1P2B8,K1PAG1,K1PBH3,K1PCS4,K1PDM7,K1PE00,K1PGY5,K1PIS0,K1PLD4,K1PN21,K1PVW0,K1PX83,K1Q0J2,K1Q9V3,K1QA13,K1QAJ5,K1QCU9,K1QDF1,K1QFM5,K1QFW9,K1QGS8,K1QHI6,K1QHK9,K1QI28,K1QK11,K1QKN4,K1QMX5,K1QPP2,K1QWS4,K1QZU8,K1R0L4,K1R168,K1R278,K1R2D6,K1R512,K1R5R4,K1R5V4,K1R663,K1R6Z7,K1R7V7,K1R984,K1RCY7,K1RH70,K1RHA5,K1RJM8,K1RTD6,K1RWW5
GO:0055086(nucleobase-containing small molecule metabolic process)	biological_process	47	0.120823	K1P2B8,K1PAG1,K1PBH3,K1PCS4,K1PDM7,K1PE00,K1PGY5,K1PIS0,K1PLD4,K1PN21,K1PVW0,K1PX83,K1Q0J2,K1Q9V3,K1QA13,K1QAJ5,K1QCU9,K1QDF1,K1QFM5,K1QFW9,K1QGS8,K1QHI6,K1QHK9,K1QI28,K1QK11,K1QKN4,K1QMX5,K1QPP2,K1QWS4,K1QZU8,K1R0L4,K1R168,K1R278,K1R2D6,K1R512,K1R5R4,K1R5V4,K1R663,K1R6Z7,K1R7V7,K1R984,K1RCY7,K1RH70,K1RHA5,K1RJM8,K1RTD6,K1RWW5
GO:0044248(cellular catabolic process)	biological_process	46	0.118252	K1PAG1,K1PBH3,K1PCS4,K1PDM7,K1PE00,K1PF10,K1PGY5,K1PL35,K1PLD4,K1PN21,K1PN47,K1PNZ5,K1PV02,K1PX83,K1Q0J2,K1QAJ5,K1QCU9,K1QDF1,K1QEK7,K1QFM5,K1QFW9,K1QGS8,K1QHI6,K1QHK9,K1QK11,K1QKN4,K1QMF1,K1QMX5,K1QMY1,K1QPP2,K1QRD4,K1QSX8,K1QWS4,K1R115,K1R168,K1R278,K1R512,K1R5R4,K1R5V4,K1R663,K1R7T2,K1R7V7,K1RCY7,K1RJM8,K1RM80,K1RZE2
GO:0044248(cellular catabolic process)	biological_process	46	0.118252	K1PAG1,K1PBH3,K1PCS4,K1PDM7,K1PE00,K1PF10,K1PGY5,K1PL35,K1PLD4,K1PN21,K1PN47,K1PNZ5,K1PV02,K1PX83,K1Q0J2,K1QAJ5,K1QCU9,K1QDF1,K1QEK7,K1QFM5,K1QFW9,K1QGS8,K1QHI6,K1QHK9,K1QK11,K1QKN4,K1QMF1,K1QMX5,K1QMY1,K1QPP2,K1QRD4,K1QSX8,K1QWS4,K1R115,K1R168,K1R278,K1R512,K1R5R4,K1R5V4,K1R663,K1R7T2,K1R7V7,K1RCY7,K1RJM8,K1RM80,K1RZE2
GO:0051234(establishment of localization)	biological_process	45	0.115681	A5LGH1,K1P775,K1PDM7,K1PHK7,K1PMV4,K1PNR3,K1PRB6,K1PS13,K1PSR5,K1PZP6,K1Q0J2,K1Q9V3,K1QA13,K1QAB1,K1QBM3,K1QD40,K1QDF1,K1QEJ0,K1QET2,K1QGK2,K1QI28,K1QKL8,K1QLP5,K1QN64,K1QQ16,K1QTP5,K1QU53,K1QWS4,K1QXY2,K1QYT5,K1QZU8,K1R0L4,K1R0W8,K1R0Y9,K1R150,K1R1Q8,K1R2V1,K1R554,K1R5V4,K1R6Z7,K1RFW1,K1RK33,K1RSA6,K1RWW5,K1S151
GO:0009117(nucleotide metabolic process)	biological_process	45	0.115681	K1P2B8,K1PAG1,K1PBH3,K1PCS4,K1PDM7,K1PE00,K1PIS0,K1PLD4,K1PN21,K1PX83,K1Q0J2,K1Q9V3,K1QA13,K1QAJ5,K1QCU9,K1QDF1,K1QFM5,K1QFW9,K1QGS8,K1QHI6,K1QHK9,K1QI28,K1QK11,K1QKN4,K1QMX5,K1QPP2,K1QWS4,K1QZU8,K1R0L4,K1R168,K1R278,K1R2D6,K1R512,K1R5R4,K1R5V4,K1R663,K1R6Z7,K1R7V7,K1R984,K1RCY7,K1RH70,K1RHA5,K1RJM8,K1RTD6,K1RWW5
GO:0006753(nucleoside phosphate metabolic process)	biological_process	45	0.115681	K1P2B8,K1PAG1,K1PBH3,K1PCS4,K1PDM7,K1PE00,K1PIS0,K1PLD4,K1PN21,K1PX83,K1Q0J2,K1Q9V3,K1QA13,K1QAJ5,K1QCU9,K1QDF1,K1QFM5,K1QFW9,K1QGS8,K1QHI6,K1QHK9,K1QI28,K1QK11,K1QKN4,K1QMX5,K1QPP2,K1QWS4,K1QZU8,K1R0L4,K1R168,K1R278,K1R2D6,K1R512,K1R5R4,K1R5V4,K1R663,K1R6Z7,K1R7V7,K1R984,K1RCY7,K1RH70,K1RHA5,K1RJM8,K1RTD6,K1RWW5
GO:0006810(transport)	biological_process	45	0.115681	A5LGH1,K1P775,K1PDM7,K1PHK7,K1PMV4,K1PNR3,K1PRB6,K1PS13,K1PSR5,K1PZP6,K1Q0J2,K1Q9V3,K1QA13,K1QAB1,K1QBM3,K1QD40,K1QDF1,K1QEJ0,K1QET2,K1QGK2,K1QI28,K1QKL8,K1QLP5,K1QN64,K1QQ16,K1QTP5,K1QU53,K1QWS4,K1QXY2,K1QYT5,K1QZU8,K1R0L4,K1R0W8,K1R0Y9,K1R150,K1R1Q8,K1R2V1,K1R554,K1R5V4,K1R6Z7,K1RFW1,K1RK33,K1RSA6,K1RWW5,K1S151
GO:0044249(cellular biosynthetic process)	biological_process	44	0.113111	K1P5V7,K1P7Q6,K1P8W6,K1PFS5,K1PIS0,K1PM66,K1PQI4,K1PVW0,K1Q1K8,K1Q2L2,K1Q4I9,K1QA13,K1QC22,K1QF01,K1QFN1,K1QGS8,K1QHF0,K1QI14,K1QLL1,K1QMB9,K1QNW9,K1QPP2,K1QQB6,K1QRL6,K1QSC1,K1QWC3,K1QWX2,K1QYB6,K1QZU8,K1R0H0,K1R0L4,K1R2D6,K1R2L7,K1R4D4,K1R6S5,K1R6Z7,K1R984,K1R9T2,K1RAU8,K1RGD1,K1RHA5,K1RNJ2,K1RSZ6,K1RWW5
GO:0044249(cellular biosynthetic process)	biological_process	44	0.113111	K1P5V7,K1P7Q6,K1P8W6,K1PFS5,K1PIS0,K1PM66,K1PQI4,K1PVW0,K1Q1K8,K1Q2L2,K1Q4I9,K1QA13,K1QC22,K1QF01,K1QFN1,K1QGS8,K1QHF0,K1QI14,K1QLL1,K1QMB9,K1QNW9,K1QPP2,K1QQB6,K1QRL6,K1QSC1,K1QWC3,K1QWX2,K1QYB6,K1QZU8,K1R0H0,K1R0L4,K1R2D6,K1R2L7,K1R4D4,K1R6S5,K1R6Z7,K1R984,K1R9T2,K1RAU8,K1RGD1,K1RHA5,K1RNJ2,K1RSZ6,K1RWW5
GO:0072521(purine-containing compound metabolic process)	biological_process	42	0.107969	K1PAG1,K1PBH3,K1PCS4,K1PDM7,K1PE00,K1PIS0,K1PLD4,K1PN21,K1PVW0,K1PX83,K1Q0J2,K1Q9V3,K1QA13,K1QAJ5,K1QCU9,K1QDF1,K1QFM5,K1QFW9,K1QGS8,K1QHI6,K1QHK9,K1QI28,K1QK11,K1QKN4,K1QMX5,K1QPP2,K1QWS4,K1QZU8,K1R0L4,K1R168,K1R278,K1R512,K1R5R4,K1R5V4,K1R663,K1R6Z7,K1R7V7,K1R984,K1RCY7,K1RHA5,K1RJM8,K1RWW5
GO:0071704(organic substance metabolic process)	biological_process	42	0.107969	K1P2B8,K1PAG1,K1PBH3,K1PCS4,K1PDM7,K1PE00,K1PHQ7,K1PKN2,K1PLD4,K1PN21,K1PTA3,K1PVW0,K1PX83,K1Q0J2,K1QAJ5,K1QCU9,K1QDF1,K1QDH1,K1QFM5,K1QFW9,K1QGS8,K1QHI6,K1QHK9,K1QJK2,K1QK11,K1QKN4,K1QMD3,K1QMX5,K1QPP2,K1QTN5,K1QWS4,K1R168,K1R278,K1R512,K1R5R4,K1R5V4,K1R663,K1R7V7,K1RCY7,K1RHA5,K1RJM8,K1RTD6
GO:0072521(purine-containing compound metabolic process)	biological_process	42	0.107969	K1PAG1,K1PBH3,K1PCS4,K1PDM7,K1PE00,K1PIS0,K1PLD4,K1PN21,K1PVW0,K1PX83,K1Q0J2,K1Q9V3,K1QA13,K1QAJ5,K1QCU9,K1QDF1,K1QFM5,K1QFW9,K1QGS8,K1QHI6,K1QHK9,K1QI28,K1QK11,K1QKN4,K1QMX5,K1QPP2,K1QWS4,K1QZU8,K1R0L4,K1R168,K1R278,K1R512,K1R5R4,K1R5V4,K1R663,K1R6Z7,K1R7V7,K1R984,K1RCY7,K1RHA5,K1RJM8,K1RWW5
GO:1901135(carbohydrate derivative metabolic process)	biological_process	42	0.107969	K1P2B8,K1PAG1,K1PBH3,K1PCS4,K1PDM7,K1PE00,K1PHQ7,K1PKN2,K1PLD4,K1PN21,K1PTA3,K1PVW0,K1PX83,K1Q0J2,K1QAJ5,K1QCU9,K1QDF1,K1QDH1,K1QFM5,K1QFW9,K1QGS8,K1QHI6,K1QHK9,K1QJK2,K1QK11,K1QKN4,K1QMD3,K1QMX5,K1QPP2,K1QTN5,K1QWS4,K1R168,K1R278,K1R512,K1R5R4,K1R5V4,K1R663,K1R7V7,K1RCY7,K1RHA5,K1RJM8,K1RTD6
GO:0006163(purine nucleotide metabolic process)	biological_process	41	0.105398	K1PAG1,K1PBH3,K1PCS4,K1PDM7,K1PE00,K1PIS0,K1PLD4,K1PN21,K1PX83,K1Q0J2,K1Q9V3,K1QA13,K1QAJ5,K1QCU9,K1QDF1,K1QFM5,K1QFW9,K1QGS8,K1QHI6,K1QHK9,K1QI28,K1QK11,K1QKN4,K1QMX5,K1QPP2,K1QWS4,K1QZU8,K1R0L4,K1R168,K1R278,K1R512,K1R5R4,K1R5V4,K1R663,K1R6Z7,K1R7V7,K1R984,K1RCY7,K1RHA5,K1RJM8,K1RWW5
GO:0009150(purine ribonucleotide metabolic process)	biological_process	41	0.105398	K1PAG1,K1PBH3,K1PCS4,K1PDM7,K1PE00,K1PIS0,K1PLD4,K1PN21,K1PX83,K1Q0J2,K1Q9V3,K1QA13,K1QAJ5,K1QCU9,K1QDF1,K1QFM5,K1QFW9,K1QGS8,K1QHI6,K1QHK9,K1QI28,K1QK11,K1QKN4,K1QMX5,K1QPP2,K1QWS4,K1QZU8,K1R0L4,K1R168,K1R278,K1R512,K1R5R4,K1R5V4,K1R663,K1R6Z7,K1R7V7,K1R984,K1RCY7,K1RHA5,K1RJM8,K1RWW5
GO:0009259(ribonucleotide metabolic process)	biological_process	41	0.105398	K1PAG1,K1PBH3,K1PCS4,K1PDM7,K1PE00,K1PIS0,K1PLD4,K1PN21,K1PX83,K1Q0J2,K1Q9V3,K1QA13,K1QAJ5,K1QCU9,K1QDF1,K1QFM5,K1QFW9,K1QGS8,K1QHI6,K1QHK9,K1QI28,K1QK11,K1QKN4,K1QMX5,K1QPP2,K1QWS4,K1QZU8,K1R0L4,K1R168,K1R278,K1R512,K1R5R4,K1R5V4,K1R663,K1R6Z7,K1R7V7,K1R984,K1RCY7,K1RHA5,K1RJM8,K1RWW5
GO:0006163(purine nucleotide metabolic process)	biological_process	41	0.105398	K1PAG1,K1PBH3,K1PCS4,K1PDM7,K1PE00,K1PIS0,K1PLD4,K1PN21,K1PX83,K1Q0J2,K1Q9V3,K1QA13,K1QAJ5,K1QCU9,K1QDF1,K1QFM5,K1QFW9,K1QGS8,K1QHI6,K1QHK9,K1QI28,K1QK11,K1QKN4,K1QMX5,K1QPP2,K1QWS4,K1QZU8,K1R0L4,K1R168,K1R278,K1R512,K1R5R4,K1R5V4,K1R663,K1R6Z7,K1R7V7,K1R984,K1RCY7,K1RHA5,K1RJM8,K1RWW5
GO:0009150(purine ribonucleotide metabolic process)	biological_process	41	0.105398	K1PAG1,K1PBH3,K1PCS4,K1PDM7,K1PE00,K1PIS0,K1PLD4,K1PN21,K1PX83,K1Q0J2,K1Q9V3,K1QA13,K1QAJ5,K1QCU9,K1QDF1,K1QFM5,K1QFW9,K1QGS8,K1QHI6,K1QHK9,K1QI28,K1QK11,K1QKN4,K1QMX5,K1QPP2,K1QWS4,K1QZU8,K1R0L4,K1R168,K1R278,K1R512,K1R5R4,K1R5V4,K1R663,K1R6Z7,K1R7V7,K1R984,K1RCY7,K1RHA5,K1RJM8,K1RWW5
GO:0050794(regulation of cellular process)	biological_process	40	0.102828	K1P6B3,K1P775,K1PDF0,K1PHY1,K1PNP9,K1PTH4,K1PTR6,K1PU86,K1Q086,K1Q330,K1Q6X5,K1Q7T5,K1QAH5,K1QAV0,K1QBM3,K1QCA7,K1QFI3,K1QIL4,K1QLZ1,K1QPZ1,K1QTU5,K1QUZ5,K1QYJ3,K1R0W8,K1R150,K1R1P2,K1R1Q8,K1R282,K1R2P2,K1R2S6,K1R4M7,K1R512,K1R5R4,K1R5V4,K1R6A7,K1RRH1,K1RUK6,K1RWE5,K1RWX7,K1RXA0
GO:0005975(carbohydrate metabolic process)	biological_process	40	0.102828	K1PH13,K1PJ59,K1PLL1,K1PSG6,K1PTI6,K1Q019,K1Q0N6,K1Q350,K1Q760,K1Q948,K1QAV0,K1QC19,K1QC26,K1QCC1,K1QE94,K1QEA6,K1QFV3,K1QHI3,K1QHI5,K1QHM2,K1QM48,K1QMD3,K1QSB0,K1QSC1,K1QWY7,K1QWZ6,K1QX37,K1QYF0,K1QYG7,K1QZW1,K1R1A1,K1R4Z3,K1R8R6,K1RB91,K1RH70,K1RM80,K1RTD6,K1RTQ6,K1RTR1,K1S5N3
GO:0009144(purine nucleoside triphosphate metabolic process)	biological_process	39	0.100257	K1PAG1,K1PBH3,K1PCS4,K1PDM7,K1PE00,K1PLD4,K1PN21,K1PX83,K1Q0J2,K1Q9V3,K1QA13,K1QAJ5,K1QCU9,K1QDF1,K1QFM5,K1QFW9,K1QGS8,K1QHI6,K1QHK9,K1QI28,K1QK11,K1QKN4,K1QMX5,K1QPP2,K1QWS4,K1QZU8,K1R0L4,K1R168,K1R278,K1R512,K1R5R4,K1R5V4,K1R663,K1R6Z7,K1R7V7,K1RCY7,K1RHA5,K1RJM8,K1RWW5
GO:0009199(ribonucleoside triphosphate metabolic process)	biological_process	39	0.100257	K1PAG1,K1PBH3,K1PCS4,K1PDM7,K1PE00,K1PLD4,K1PN21,K1PX83,K1Q0J2,K1Q9V3,K1QA13,K1QAJ5,K1QCU9,K1QDF1,K1QFM5,K1QFW9,K1QGS8,K1QHI6,K1QHK9,K1QI28,K1QK11,K1QKN4,K1QMX5,K1QPP2,K1QWS4,K1QZU8,K1R0L4,K1R168,K1R278,K1R512,K1R5R4,K1R5V4,K1R663,K1R6Z7,K1R7V7,K1RCY7,K1RHA5,K1RJM8,K1RWW5
GO:0009144(purine nucleoside triphosphate metabolic process)	biological_process	39	0.100257	K1PAG1,K1PBH3,K1PCS4,K1PDM7,K1PE00,K1PLD4,K1PN21,K1PX83,K1Q0J2,K1Q9V3,K1QA13,K1QAJ5,K1QCU9,K1QDF1,K1QFM5,K1QFW9,K1QGS8,K1QHI6,K1QHK9,K1QI28,K1QK11,K1QKN4,K1QMX5,K1QPP2,K1QWS4,K1QZU8,K1R0L4,K1R168,K1R278,K1R512,K1R5R4,K1R5V4,K1R663,K1R6Z7,K1R7V7,K1RCY7,K1RHA5,K1RJM8,K1RWW5
GO:0009205(purine ribonucleoside triphosphate metabolic process)	biological_process	39	0.100257	K1PAG1,K1PBH3,K1PCS4,K1PDM7,K1PE00,K1PLD4,K1PN21,K1PX83,K1Q0J2,K1Q9V3,K1QA13,K1QAJ5,K1QCU9,K1QDF1,K1QFM5,K1QFW9,K1QGS8,K1QHI6,K1QHK9,K1QI28,K1QK11,K1QKN4,K1QMX5,K1QPP2,K1QWS4,K1QZU8,K1R0L4,K1R168,K1R278,K1R512,K1R5R4,K1R5V4,K1R663,K1R6Z7,K1R7V7,K1RCY7,K1RHA5,K1RJM8,K1RWW5
GO:0009205(purine ribonucleoside triphosphate metabolic process)	biological_process	39	0.100257	K1PAG1,K1PBH3,K1PCS4,K1PDM7,K1PE00,K1PLD4,K1PN21,K1PX83,K1Q0J2,K1Q9V3,K1QA13,K1QAJ5,K1QCU9,K1QDF1,K1QFM5,K1QFW9,K1QGS8,K1QHI6,K1QHK9,K1QI28,K1QK11,K1QKN4,K1QMX5,K1QPP2,K1QWS4,K1QZU8,K1R0L4,K1R168,K1R278,K1R512,K1R5R4,K1R5V4,K1R663,K1R6Z7,K1R7V7,K1RCY7,K1RHA5,K1RJM8,K1RWW5
GO:0009141(nucleoside triphosphate metabolic process)	biological_process	39	0.100257	K1PAG1,K1PBH3,K1PCS4,K1PDM7,K1PE00,K1PLD4,K1PN21,K1PX83,K1Q0J2,K1Q9V3,K1QA13,K1QAJ5,K1QCU9,K1QDF1,K1QFM5,K1QFW9,K1QGS8,K1QHI6,K1QHK9,K1QI28,K1QK11,K1QKN4,K1QMX5,K1QPP2,K1QWS4,K1QZU8,K1R0L4,K1R168,K1R278,K1R512,K1R5R4,K1R5V4,K1R663,K1R6Z7,K1R7V7,K1RCY7,K1RHA5,K1RJM8,K1RWW5
GO:0009205(purine ribonucleoside triphosphate metabolic process)	biological_process	39	0.100257	K1PAG1,K1PBH3,K1PCS4,K1PDM7,K1PE00,K1PLD4,K1PN21,K1PX83,K1Q0J2,K1Q9V3,K1QA13,K1QAJ5,K1QCU9,K1QDF1,K1QFM5,K1QFW9,K1QGS8,K1QHI6,K1QHK9,K1QI28,K1QK11,K1QKN4,K1QMX5,K1QPP2,K1QWS4,K1QZU8,K1R0L4,K1R168,K1R278,K1R512,K1R5R4,K1R5V4,K1R663,K1R6Z7,K1R7V7,K1RCY7,K1RHA5,K1RJM8,K1RWW5
GO:0009199(ribonucleoside triphosphate metabolic process)	biological_process	39	0.100257	K1PAG1,K1PBH3,K1PCS4,K1PDM7,K1PE00,K1PLD4,K1PN21,K1PX83,K1Q0J2,K1Q9V3,K1QA13,K1QAJ5,K1QCU9,K1QDF1,K1QFM5,K1QFW9,K1QGS8,K1QHI6,K1QHK9,K1QI28,K1QK11,K1QKN4,K1QMX5,K1QPP2,K1QWS4,K1QZU8,K1R0L4,K1R168,K1R278,K1R512,K1R5R4,K1R5V4,K1R663,K1R6Z7,K1R7V7,K1RCY7,K1RHA5,K1RJM8,K1RWW5
GO:0006508(proteolysis)	biological_process	34	0.0874036	K1P2Z2,K1P5K4,K1P5Z3,K1PF10,K1PGD2,K1PMQ8,K1PNC7,K1PVV4,K1Q056,K1Q7K0,K1Q9P5,K1QAK8,K1QAY3,K1QC16,K1QCS0,K1QEK7,K1QLS3,K1QLT5,K1QM96,K1QR72,K1QS07,K1QS40,K1QSW8,K1QTP1,K1QVK3,K1R145,K1R2E8,K1R5E7,K1R5X4,K1R866,K1RCT9,K1RF69,K1RJ70,K1S6S4
GO:0050896(response to stimulus)	biological_process	33	0.0848329	K1P775,K1PHY1,K1PJB0,K1PMT6,K1PNQ5,K1PNZ5,K1PTH4,K1Q086,K1Q330,K1Q5G6,K1QAH5,K1QAV0,K1QBM3,K1QDN1,K1QIL4,K1QSE6,K1QTD6,K1QTU5,K1QUZ5,K1QVF8,K1QX26,K1R0W8,K1R150,K1R1P2,K1R1Q8,K1R282,K1R2S6,K1R4M7,K1R512,K1R5R4,K1R5V4,K1RWX7,K1RZR1
GO:0046700(heterocycle catabolic process)	biological_process	32	0.0822622	K1PAG1,K1PBH3,K1PCS4,K1PDM7,K1PE00,K1PGY5,K1PLD4,K1PN21,K1PX83,K1Q0J2,K1QAJ5,K1QCU9,K1QDF1,K1QFM5,K1QFW9,K1QGS8,K1QHI6,K1QHK9,K1QK11,K1QKN4,K1QMX5,K1QPP2,K1QWS4,K1R168,K1R278,K1R512,K1R5R4,K1R5V4,K1R663,K1R7V7,K1RCY7,K1RJM8
GO:0044270(cellular nitrogen compound catabolic process)	biological_process	32	0.0822622	K1PAG1,K1PBH3,K1PCS4,K1PDM7,K1PE00,K1PGY5,K1PLD4,K1PN21,K1PX83,K1Q0J2,K1QAJ5,K1QCU9,K1QDF1,K1QFM5,K1QFW9,K1QGS8,K1QHI6,K1QHK9,K1QK11,K1QKN4,K1QMX5,K1QPP2,K1QWS4,K1R168,K1R278,K1R512,K1R5R4,K1R5V4,K1R663,K1R7V7,K1RCY7,K1RJM8
GO:1901136(carbohydrate derivative catabolic process)	biological_process	32	0.0822622	K1PAG1,K1PBH3,K1PCS4,K1PDM7,K1PE00,K1PLD4,K1PN21,K1PX83,K1Q0J2,K1QAJ5,K1QCU9,K1QDF1,K1QFM5,K1QFW9,K1QGS8,K1QHI6,K1QHK9,K1QK11,K1QKN4,K1QMD3,K1QMX5,K1QPP2,K1QWS4,K1R168,K1R278,K1R512,K1R5R4,K1R5V4,K1R663,K1R7V7,K1RCY7,K1RJM8
GO:1901136(carbohydrate derivative catabolic process)	biological_process	32	0.0822622	K1PAG1,K1PBH3,K1PCS4,K1PDM7,K1PE00,K1PLD4,K1PN21,K1PX83,K1Q0J2,K1QAJ5,K1QCU9,K1QDF1,K1QFM5,K1QFW9,K1QGS8,K1QHI6,K1QHK9,K1QK11,K1QKN4,K1QMD3,K1QMX5,K1QPP2,K1QWS4,K1R168,K1R278,K1R512,K1R5R4,K1R5V4,K1R663,K1R7V7,K1RCY7,K1RJM8
GO:0044270(cellular nitrogen compound catabolic process)	biological_process	32	0.0822622	K1PAG1,K1PBH3,K1PCS4,K1PDM7,K1PE00,K1PGY5,K1PLD4,K1PN21,K1PX83,K1Q0J2,K1QAJ5,K1QCU9,K1QDF1,K1QFM5,K1QFW9,K1QGS8,K1QHI6,K1QHK9,K1QK11,K1QKN4,K1QMX5,K1QPP2,K1QWS4,K1R168,K1R278,K1R512,K1R5R4,K1R5V4,K1R663,K1R7V7,K1RCY7,K1RJM8
GO:0046700(heterocycle catabolic process)	biological_process	32	0.0822622	K1PAG1,K1PBH3,K1PCS4,K1PDM7,K1PE00,K1PGY5,K1PLD4,K1PN21,K1PX83,K1Q0J2,K1QAJ5,K1QCU9,K1QDF1,K1QFM5,K1QFW9,K1QGS8,K1QHI6,K1QHK9,K1QK11,K1QKN4,K1QMX5,K1QPP2,K1QWS4,K1R168,K1R278,K1R512,K1R5R4,K1R5V4,K1R663,K1R7V7,K1RCY7,K1RJM8
GO:0034655(nucleobase-containing compound catabolic process)	biological_process	31	0.0796915	K1PAG1,K1PBH3,K1PCS4,K1PDM7,K1PE00,K1PLD4,K1PN21,K1PX83,K1Q0J2,K1QAJ5,K1QCU9,K1QDF1,K1QFM5,K1QFW9,K1QGS8,K1QHI6,K1QHK9,K1QK11,K1QKN4,K1QMX5,K1QPP2,K1QWS4,K1R168,K1R278,K1R512,K1R5R4,K1R5V4,K1R663,K1R7V7,K1RCY7,K1RJM8
GO:0009143(nucleoside triphosphate catabolic process)	biological_process	31	0.0796915	K1PAG1,K1PBH3,K1PCS4,K1PDM7,K1PE00,K1PLD4,K1PN21,K1PX83,K1Q0J2,K1QAJ5,K1QCU9,K1QDF1,K1QFM5,K1QFW9,K1QGS8,K1QHI6,K1QHK9,K1QK11,K1QKN4,K1QMX5,K1QPP2,K1QWS4,K1R168,K1R278,K1R512,K1R5R4,K1R5V4,K1R663,K1R7V7,K1RCY7,K1RJM8
GO:0009146(purine nucleoside triphosphate catabolic process)	biological_process	31	0.0796915	K1PAG1,K1PBH3,K1PCS4,K1PDM7,K1PE00,K1PLD4,K1PN21,K1PX83,K1Q0J2,K1QAJ5,K1QCU9,K1QDF1,K1QFM5,K1QFW9,K1QGS8,K1QHI6,K1QHK9,K1QK11,K1QKN4,K1QMX5,K1QPP2,K1QWS4,K1R168,K1R278,K1R512,K1R5R4,K1R5V4,K1R663,K1R7V7,K1RCY7,K1RJM8
GO:0009203(ribonucleoside triphosphate catabolic process)	biological_process	31	0.0796915	K1PAG1,K1PBH3,K1PCS4,K1PDM7,K1PE00,K1PLD4,K1PN21,K1PX83,K1Q0J2,K1QAJ5,K1QCU9,K1QDF1,K1QFM5,K1QFW9,K1QGS8,K1QHI6,K1QHK9,K1QK11,K1QKN4,K1QMX5,K1QPP2,K1QWS4,K1R168,K1R278,K1R512,K1R5R4,K1R5V4,K1R663,K1R7V7,K1RCY7,K1RJM8
GO:0072523(purine-containing compound catabolic process)	biological_process	31	0.0796915	K1PAG1,K1PBH3,K1PCS4,K1PDM7,K1PE00,K1PLD4,K1PN21,K1PX83,K1Q0J2,K1QAJ5,K1QCU9,K1QDF1,K1QFM5,K1QFW9,K1QGS8,K1QHI6,K1QHK9,K1QK11,K1QKN4,K1QMX5,K1QPP2,K1QWS4,K1R168,K1R278,K1R512,K1R5R4,K1R5V4,K1R663,K1R7V7,K1RCY7,K1RJM8
GO:0009207(purine ribonucleoside triphosphate catabolic process)	biological_process	31	0.0796915	K1PAG1,K1PBH3,K1PCS4,K1PDM7,K1PE00,K1PLD4,K1PN21,K1PX83,K1Q0J2,K1QAJ5,K1QCU9,K1QDF1,K1QFM5,K1QFW9,K1QGS8,K1QHI6,K1QHK9,K1QK11,K1QKN4,K1QMX5,K1QPP2,K1QWS4,K1R168,K1R278,K1R512,K1R5R4,K1R5V4,K1R663,K1R7V7,K1RCY7,K1RJM8
GO:0009154(purine ribonucleotide catabolic process)	biological_process	31	0.0796915	K1PAG1,K1PBH3,K1PCS4,K1PDM7,K1PE00,K1PLD4,K1PN21,K1PX83,K1Q0J2,K1QAJ5,K1QCU9,K1QDF1,K1QFM5,K1QFW9,K1QGS8,K1QHI6,K1QHK9,K1QK11,K1QKN4,K1QMX5,K1QPP2,K1QWS4,K1R168,K1R278,K1R512,K1R5R4,K1R5V4,K1R663,K1R7V7,K1RCY7,K1RJM8
GO:0009203(ribonucleoside triphosphate catabolic process)	biological_process	31	0.0796915	K1PAG1,K1PBH3,K1PCS4,K1PDM7,K1PE00,K1PLD4,K1PN21,K1PX83,K1Q0J2,K1QAJ5,K1QCU9,K1QDF1,K1QFM5,K1QFW9,K1QGS8,K1QHI6,K1QHK9,K1QK11,K1QKN4,K1QMX5,K1QPP2,K1QWS4,K1R168,K1R278,K1R512,K1R5R4,K1R5V4,K1R663,K1R7V7,K1RCY7,K1RJM8
GO:0009207(purine ribonucleoside triphosphate catabolic process)	biological_process	31	0.0796915	K1PAG1,K1PBH3,K1PCS4,K1PDM7,K1PE00,K1PLD4,K1PN21,K1PX83,K1Q0J2,K1QAJ5,K1QCU9,K1QDF1,K1QFM5,K1QFW9,K1QGS8,K1QHI6,K1QHK9,K1QK11,K1QKN4,K1QMX5,K1QPP2,K1QWS4,K1R168,K1R278,K1R512,K1R5R4,K1R5V4,K1R663,K1R7V7,K1RCY7,K1RJM8
GO:0009207(purine ribonucleoside triphosphate catabolic process)	biological_process	31	0.0796915	K1PAG1,K1PBH3,K1PCS4,K1PDM7,K1PE00,K1PLD4,K1PN21,K1PX83,K1Q0J2,K1QAJ5,K1QCU9,K1QDF1,K1QFM5,K1QFW9,K1QGS8,K1QHI6,K1QHK9,K1QK11,K1QKN4,K1QMX5,K1QPP2,K1QWS4,K1R168,K1R278,K1R512,K1R5R4,K1R5V4,K1R663,K1R7V7,K1RCY7,K1RJM8
GO:0072523(purine-containing compound catabolic process)	biological_process	31	0.0796915	K1PAG1,K1PBH3,K1PCS4,K1PDM7,K1PE00,K1PLD4,K1PN21,K1PX83,K1Q0J2,K1QAJ5,K1QCU9,K1QDF1,K1QFM5,K1QFW9,K1QGS8,K1QHI6,K1QHK9,K1QK11,K1QKN4,K1QMX5,K1QPP2,K1QWS4,K1R168,K1R278,K1R512,K1R5R4,K1R5V4,K1R663,K1R7V7,K1RCY7,K1RJM8
GO:0006195(purine nucleotide catabolic process)	biological_process	31	0.0796915	K1PAG1,K1PBH3,K1PCS4,K1PDM7,K1PE00,K1PLD4,K1PN21,K1PX83,K1Q0J2,K1QAJ5,K1QCU9,K1QDF1,K1QFM5,K1QFW9,K1QGS8,K1QHI6,K1QHK9,K1QK11,K1QKN4,K1QMX5,K1QPP2,K1QWS4,K1R168,K1R278,K1R512,K1R5R4,K1R5V4,K1R663,K1R7V7,K1RCY7,K1RJM8
GO:0006195(purine nucleotide catabolic process)	biological_process	31	0.0796915	K1PAG1,K1PBH3,K1PCS4,K1PDM7,K1PE00,K1PLD4,K1PN21,K1PX83,K1Q0J2,K1QAJ5,K1QCU9,K1QDF1,K1QFM5,K1QFW9,K1QGS8,K1QHI6,K1QHK9,K1QK11,K1QKN4,K1QMX5,K1QPP2,K1QWS4,K1R168,K1R278,K1R512,K1R5R4,K1R5V4,K1R663,K1R7V7,K1RCY7,K1RJM8
GO:0009166(nucleotide catabolic process)	biological_process	31	0.0796915	K1PAG1,K1PBH3,K1PCS4,K1PDM7,K1PE00,K1PLD4,K1PN21,K1PX83,K1Q0J2,K1QAJ5,K1QCU9,K1QDF1,K1QFM5,K1QFW9,K1QGS8,K1QHI6,K1QHK9,K1QK11,K1QKN4,K1QMX5,K1QPP2,K1QWS4,K1R168,K1R278,K1R512,K1R5R4,K1R5V4,K1R663,K1R7V7,K1RCY7,K1RJM8
GO:0009203(ribonucleoside triphosphate catabolic process)	biological_process	31	0.0796915	K1PAG1,K1PBH3,K1PCS4,K1PDM7,K1PE00,K1PLD4,K1PN21,K1PX83,K1Q0J2,K1QAJ5,K1QCU9,K1QDF1,K1QFM5,K1QFW9,K1QGS8,K1QHI6,K1QHK9,K1QK11,K1QKN4,K1QMX5,K1QPP2,K1QWS4,K1R168,K1R278,K1R512,K1R5R4,K1R5V4,K1R663,K1R7V7,K1RCY7,K1RJM8
GO:0009146(purine nucleoside triphosphate catabolic process)	biological_process	31	0.0796915	K1PAG1,K1PBH3,K1PCS4,K1PDM7,K1PE00,K1PLD4,K1PN21,K1PX83,K1Q0J2,K1QAJ5,K1QCU9,K1QDF1,K1QFM5,K1QFW9,K1QGS8,K1QHI6,K1QHK9,K1QK11,K1QKN4,K1QMX5,K1QPP2,K1QWS4,K1R168,K1R278,K1R512,K1R5R4,K1R5V4,K1R663,K1R7V7,K1RCY7,K1RJM8
GO:0009143(nucleoside triphosphate catabolic process)	biological_process	31	0.0796915	K1PAG1,K1PBH3,K1PCS4,K1PDM7,K1PE00,K1PLD4,K1PN21,K1PX83,K1Q0J2,K1QAJ5,K1QCU9,K1QDF1,K1QFM5,K1QFW9,K1QGS8,K1QHI6,K1QHK9,K1QK11,K1QKN4,K1QMX5,K1QPP2,K1QWS4,K1R168,K1R278,K1R512,K1R5R4,K1R5V4,K1R663,K1R7V7,K1RCY7,K1RJM8
GO:0006195(purine nucleotide catabolic process)	biological_process	31	0.0796915	K1PAG1,K1PBH3,K1PCS4,K1PDM7,K1PE00,K1PLD4,K1PN21,K1PX83,K1Q0J2,K1QAJ5,K1QCU9,K1QDF1,K1QFM5,K1QFW9,K1QGS8,K1QHI6,K1QHK9,K1QK11,K1QKN4,K1QMX5,K1QPP2,K1QWS4,K1R168,K1R278,K1R512,K1R5R4,K1R5V4,K1R663,K1R7V7,K1RCY7,K1RJM8
GO:0009261(ribonucleotide catabolic process)	biological_process	31	0.0796915	K1PAG1,K1PBH3,K1PCS4,K1PDM7,K1PE00,K1PLD4,K1PN21,K1PX83,K1Q0J2,K1QAJ5,K1QCU9,K1QDF1,K1QFM5,K1QFW9,K1QGS8,K1QHI6,K1QHK9,K1QK11,K1QKN4,K1QMX5,K1QPP2,K1QWS4,K1R168,K1R278,K1R512,K1R5R4,K1R5V4,K1R663,K1R7V7,K1RCY7,K1RJM8
GO:0072523(purine-containing compound catabolic process)	biological_process	31	0.0796915	K1PAG1,K1PBH3,K1PCS4,K1PDM7,K1PE00,K1PLD4,K1PN21,K1PX83,K1Q0J2,K1QAJ5,K1QCU9,K1QDF1,K1QFM5,K1QFW9,K1QGS8,K1QHI6,K1QHK9,K1QK11,K1QKN4,K1QMX5,K1QPP2,K1QWS4,K1R168,K1R278,K1R512,K1R5R4,K1R5V4,K1R663,K1R7V7,K1RCY7,K1RJM8
GO:0034655(nucleobase-containing compound catabolic process)	biological_process	31	0.0796915	K1PAG1,K1PBH3,K1PCS4,K1PDM7,K1PE00,K1PLD4,K1PN21,K1PX83,K1Q0J2,K1QAJ5,K1QCU9,K1QDF1,K1QFM5,K1QFW9,K1QGS8,K1QHI6,K1QHK9,K1QK11,K1QKN4,K1QMX5,K1QPP2,K1QWS4,K1R168,K1R278,K1R512,K1R5R4,K1R5V4,K1R663,K1R7V7,K1RCY7,K1RJM8
GO:0009261(ribonucleotide catabolic process)	biological_process	31	0.0796915	K1PAG1,K1PBH3,K1PCS4,K1PDM7,K1PE00,K1PLD4,K1PN21,K1PX83,K1Q0J2,K1QAJ5,K1QCU9,K1QDF1,K1QFM5,K1QFW9,K1QGS8,K1QHI6,K1QHK9,K1QK11,K1QKN4,K1QMX5,K1QPP2,K1QWS4,K1R168,K1R278,K1R512,K1R5R4,K1R5V4,K1R663,K1R7V7,K1RCY7,K1RJM8
GO:0009166(nucleotide catabolic process)	biological_process	31	0.0796915	K1PAG1,K1PBH3,K1PCS4,K1PDM7,K1PE00,K1PLD4,K1PN21,K1PX83,K1Q0J2,K1QAJ5,K1QCU9,K1QDF1,K1QFM5,K1QFW9,K1QGS8,K1QHI6,K1QHK9,K1QK11,K1QKN4,K1QMX5,K1QPP2,K1QWS4,K1R168,K1R278,K1R512,K1R5R4,K1R5V4,K1R663,K1R7V7,K1RCY7,K1RJM8
GO:0009154(purine ribonucleotide catabolic process)	biological_process	31	0.0796915	K1PAG1,K1PBH3,K1PCS4,K1PDM7,K1PE00,K1PLD4,K1PN21,K1PX83,K1Q0J2,K1QAJ5,K1QCU9,K1QDF1,K1QFM5,K1QFW9,K1QGS8,K1QHI6,K1QHK9,K1QK11,K1QKN4,K1QMX5,K1QPP2,K1QWS4,K1R168,K1R278,K1R512,K1R5R4,K1R5V4,K1R663,K1R7V7,K1RCY7,K1RJM8
GO:0009261(ribonucleotide catabolic process)	biological_process	31	0.0796915	K1PAG1,K1PBH3,K1PCS4,K1PDM7,K1PE00,K1PLD4,K1PN21,K1PX83,K1Q0J2,K1QAJ5,K1QCU9,K1QDF1,K1QFM5,K1QFW9,K1QGS8,K1QHI6,K1QHK9,K1QK11,K1QKN4,K1QMX5,K1QPP2,K1QWS4,K1R168,K1R278,K1R512,K1R5R4,K1R5V4,K1R663,K1R7V7,K1RCY7,K1RJM8
GO:0009207(purine ribonucleoside triphosphate catabolic process)	biological_process	31	0.0796915	K1PAG1,K1PBH3,K1PCS4,K1PDM7,K1PE00,K1PLD4,K1PN21,K1PX83,K1Q0J2,K1QAJ5,K1QCU9,K1QDF1,K1QFM5,K1QFW9,K1QGS8,K1QHI6,K1QHK9,K1QK11,K1QKN4,K1QMX5,K1QPP2,K1QWS4,K1R168,K1R278,K1R512,K1R5R4,K1R5V4,K1R663,K1R7V7,K1RCY7,K1RJM8
GO:0009146(purine nucleoside triphosphate catabolic process)	biological_process	31	0.0796915	K1PAG1,K1PBH3,K1PCS4,K1PDM7,K1PE00,K1PLD4,K1PN21,K1PX83,K1Q0J2,K1QAJ5,K1QCU9,K1QDF1,K1QFM5,K1QFW9,K1QGS8,K1QHI6,K1QHK9,K1QK11,K1QKN4,K1QMX5,K1QPP2,K1QWS4,K1R168,K1R278,K1R512,K1R5R4,K1R5V4,K1R663,K1R7V7,K1RCY7,K1RJM8
GO:0009154(purine ribonucleotide catabolic process)	biological_process	31	0.0796915	K1PAG1,K1PBH3,K1PCS4,K1PDM7,K1PE00,K1PLD4,K1PN21,K1PX83,K1Q0J2,K1QAJ5,K1QCU9,K1QDF1,K1QFM5,K1QFW9,K1QGS8,K1QHI6,K1QHK9,K1QK11,K1QKN4,K1QMX5,K1QPP2,K1QWS4,K1R168,K1R278,K1R512,K1R5R4,K1R5V4,K1R663,K1R7V7,K1RCY7,K1RJM8
GO:0071840(cellular component organization or biogenesis)	biological_process	27	0.0694087	K1P421,K1PE00,K1PI02,K1PLV6,K1PN21,K1PRV7,K1PUM2,K1PUQ5,K1PX23,K1QAJ5,K1QCU9,K1QFM5,K1QGF9,K1QI97,K1QLZ1,K1QME7,K1QPZ1,K1QTB9,K1QWX2,K1R278,K1R2K6,K1R2L4,K1R2N0,K1R7V7,K1RGK4,K1RH58,K1RXS6
GO:0034645(cellular macromolecule biosynthetic process)	biological_process	26	0.066838	K1P5V7,K1P7Q6,K1P8W6,K1PFS5,K1PM66,K1Q1K8,K1Q2L2,K1QC22,K1QF01,K1QFN1,K1QGS8,K1QHF0,K1QI14,K1QMB9,K1QNW9,K1QPP2,K1QQB6,K1QSC1,K1QWC3,K1QWX2,K1R2L7,K1R4D4,K1R6S5,K1R9T2,K1RAU8,K1RSZ6
GO:0036211(protein modification process)	biological_process	26	0.066838	K1PCQ2,K1PH13,K1PH31,K1PRQ5,K1PVR8,K1PY48,K1Q0N6,K1Q5P7,K1Q8D3,K1Q9Z5,K1QAV0,K1QHM2,K1QJU8,K1QLK6,K1QSJ6,K1QSW2,K1QUQ2,K1QVQ5,K1QWZ6,K1R1H8,K1R1M7,K1R3M4,K1R455,K1RP17,K1RTD6,K1RVK9
GO:0006464(cellular protein modification process)	biological_process	26	0.066838	K1PCQ2,K1PH13,K1PH31,K1PRQ5,K1PVR8,K1PY48,K1Q0N6,K1Q5P7,K1Q8D3,K1Q9Z5,K1QAV0,K1QHM2,K1QJU8,K1QLK6,K1QSJ6,K1QSW2,K1QUQ2,K1QVQ5,K1QWZ6,K1R1H8,K1R1M7,K1R3M4,K1R455,K1RP17,K1RTD6,K1RVK9
GO:0036211(protein modification process)	biological_process	26	0.066838	K1PCQ2,K1PH13,K1PH31,K1PRQ5,K1PVR8,K1PY48,K1Q0N6,K1Q5P7,K1Q8D3,K1Q9Z5,K1QAV0,K1QHM2,K1QJU8,K1QLK6,K1QSJ6,K1QSW2,K1QUQ2,K1QVQ5,K1QWZ6,K1R1H8,K1R1M7,K1R3M4,K1R455,K1RP17,K1RTD6,K1RVK9
GO:0009059(macromolecule biosynthetic process)	biological_process	26	0.066838	K1P5V7,K1P7Q6,K1P8W6,K1PFS5,K1PM66,K1Q1K8,K1Q2L2,K1QC22,K1QF01,K1QFN1,K1QGS8,K1QHF0,K1QI14,K1QMB9,K1QNW9,K1QPP2,K1QQB6,K1QSC1,K1QWC3,K1QWX2,K1R2L7,K1R4D4,K1R6S5,K1R9T2,K1RAU8,K1RSZ6
GO:0016043(cellular component organization)	biological_process	26	0.066838	K1P421,K1PE00,K1PI02,K1PLV6,K1PN21,K1PRV7,K1PUM2,K1PUQ5,K1PX23,K1QAJ5,K1QCU9,K1QFM5,K1QGF9,K1QI97,K1QLZ1,K1QME7,K1QPZ1,K1QTB9,K1R278,K1R2K6,K1R2L4,K1R2N0,K1R7V7,K1RGK4,K1RH58,K1RXS6
GO:0009059(macromolecule biosynthetic process)	biological_process	26	0.066838	K1P5V7,K1P7Q6,K1P8W6,K1PFS5,K1PM66,K1Q1K8,K1Q2L2,K1QC22,K1QF01,K1QFN1,K1QGS8,K1QHF0,K1QI14,K1QMB9,K1QNW9,K1QPP2,K1QQB6,K1QSC1,K1QWC3,K1QWX2,K1R2L7,K1R4D4,K1R6S5,K1R9T2,K1RAU8,K1RSZ6
GO:0043412(macromolecule modification)	biological_process	26	0.066838	K1PCQ2,K1PH13,K1PH31,K1PRQ5,K1PVR8,K1PY48,K1Q0N6,K1Q5P7,K1Q8D3,K1Q9Z5,K1QAV0,K1QHM2,K1QJU8,K1QLK6,K1QSJ6,K1QSW2,K1QUQ2,K1QVQ5,K1QWZ6,K1R1H8,K1R1M7,K1R3M4,K1R455,K1RP17,K1RTD6,K1RVK9
GO:0006464(cellular protein modification process)	biological_process	26	0.066838	K1PCQ2,K1PH13,K1PH31,K1PRQ5,K1PVR8,K1PY48,K1Q0N6,K1Q5P7,K1Q8D3,K1Q9Z5,K1QAV0,K1QHM2,K1QJU8,K1QLK6,K1QSJ6,K1QSW2,K1QUQ2,K1QVQ5,K1QWZ6,K1R1H8,K1R1M7,K1R3M4,K1R455,K1RP17,K1RTD6,K1RVK9
GO:0034645(cellular macromolecule biosynthetic process)	biological_process	26	0.066838	K1P5V7,K1P7Q6,K1P8W6,K1PFS5,K1PM66,K1Q1K8,K1Q2L2,K1QC22,K1QF01,K1QFN1,K1QGS8,K1QHF0,K1QI14,K1QMB9,K1QNW9,K1QPP2,K1QQB6,K1QSC1,K1QWC3,K1QWX2,K1R2L7,K1R4D4,K1R6S5,K1R9T2,K1RAU8,K1RSZ6
GO:0034645(cellular macromolecule biosynthetic process)	biological_process	26	0.066838	K1P5V7,K1P7Q6,K1P8W6,K1PFS5,K1PM66,K1Q1K8,K1Q2L2,K1QC22,K1QF01,K1QFN1,K1QGS8,K1QHF0,K1QI14,K1QMB9,K1QNW9,K1QPP2,K1QQB6,K1QSC1,K1QWC3,K1QWX2,K1R2L7,K1R4D4,K1R6S5,K1R9T2,K1RAU8,K1RSZ6
GO:0042180(cellular ketone metabolic process)	biological_process	25	0.0642674	K1P7P6,K1PLM3,K1PQI4,K1PV02,K1PVW0,K1Q4C3,K1Q4I9,K1QCA7,K1QLL1,K1QNW9,K1QQB3,K1QRQ2,K1QSX8,K1QYB6,K1R0H0,K1R2L7,K1R2Q9,K1R4Z3,K1R7T2,K1R8I8,K1RAL0,K1RAP8,K1RGD1,K1RNJ2,K1RZE2
GO:0006082(organic acid metabolic process)	biological_process	25	0.0642674	K1P7P6,K1PLM3,K1PQI4,K1PV02,K1PVW0,K1Q4C3,K1Q4I9,K1QCA7,K1QLL1,K1QNW9,K1QQB3,K1QRQ2,K1QSX8,K1QYB6,K1R0H0,K1R2L7,K1R2Q9,K1R4Z3,K1R7T2,K1R8I8,K1RAL0,K1RAP8,K1RGD1,K1RNJ2,K1RZE2
GO:0071841(cellular component organization or biogenesis at cellular level)	biological_process	25	0.0642674	K1P421,K1PE00,K1PI02,K1PLV6,K1PN21,K1PRV7,K1PUM2,K1PUQ5,K1PX23,K1QAJ5,K1QCU9,K1QFM5,K1QGF9,K1QI97,K1QME7,K1QTB9,K1QWX2,K1R278,K1R2K6,K1R2L4,K1R2N0,K1R7V7,K1RGK4,K1RH58,K1RXS6
GO:0043436(oxoacid metabolic process)	biological_process	25	0.0642674	K1P7P6,K1PLM3,K1PQI4,K1PV02,K1PVW0,K1Q4C3,K1Q4I9,K1QCA7,K1QLL1,K1QNW9,K1QQB3,K1QRQ2,K1QSX8,K1QYB6,K1R0H0,K1R2L7,K1R2Q9,K1R4Z3,K1R7T2,K1R8I8,K1RAL0,K1RAP8,K1RGD1,K1RNJ2,K1RZE2
GO:0043436(oxoacid metabolic process)	biological_process	25	0.0642674	K1P7P6,K1PLM3,K1PQI4,K1PV02,K1PVW0,K1Q4C3,K1Q4I9,K1QCA7,K1QLL1,K1QNW9,K1QQB3,K1QRQ2,K1QSX8,K1QYB6,K1R0H0,K1R2L7,K1R2Q9,K1R4Z3,K1R7T2,K1R8I8,K1RAL0,K1RAP8,K1RGD1,K1RNJ2,K1RZE2
GO:0071841(cellular component organization or biogenesis at cellular level)	biological_process	25	0.0642674	K1P421,K1PE00,K1PI02,K1PLV6,K1PN21,K1PRV7,K1PUM2,K1PUQ5,K1PX23,K1QAJ5,K1QCU9,K1QFM5,K1QGF9,K1QI97,K1QME7,K1QTB9,K1QWX2,K1R278,K1R2K6,K1R2L4,K1R2N0,K1R7V7,K1RGK4,K1RH58,K1RXS6
GO:0042180(cellular ketone metabolic process)	biological_process	25	0.0642674	K1P7P6,K1PLM3,K1PQI4,K1PV02,K1PVW0,K1Q4C3,K1Q4I9,K1QCA7,K1QLL1,K1QNW9,K1QQB3,K1QRQ2,K1QSX8,K1QYB6,K1R0H0,K1R2L7,K1R2Q9,K1R4Z3,K1R7T2,K1R8I8,K1RAL0,K1RAP8,K1RGD1,K1RNJ2,K1RZE2
GO:0006082(organic acid metabolic process)	biological_process	25	0.0642674	K1P7P6,K1PLM3,K1PQI4,K1PV02,K1PVW0,K1Q4C3,K1Q4I9,K1QCA7,K1QLL1,K1QNW9,K1QQB3,K1QRQ2,K1QSX8,K1QYB6,K1R0H0,K1R2L7,K1R2Q9,K1R4Z3,K1R7T2,K1R8I8,K1RAL0,K1RAP8,K1RGD1,K1RNJ2,K1RZE2
GO:0019752(carboxylic acid metabolic process)	biological_process	25	0.0642674	K1P7P6,K1PLM3,K1PQI4,K1PV02,K1PVW0,K1Q4C3,K1Q4I9,K1QCA7,K1QLL1,K1QNW9,K1QQB3,K1QRQ2,K1QSX8,K1QYB6,K1R0H0,K1R2L7,K1R2Q9,K1R4Z3,K1R7T2,K1R8I8,K1RAL0,K1RAP8,K1RGD1,K1RNJ2,K1RZE2
GO:0071842(cellular component organization at cellular level)	biological_process	24	0.0616967	K1P421,K1PE00,K1PI02,K1PLV6,K1PN21,K1PRV7,K1PUM2,K1PUQ5,K1PX23,K1QAJ5,K1QCU9,K1QFM5,K1QGF9,K1QI97,K1QME7,K1QTB9,K1R278,K1R2K6,K1R2L4,K1R2N0,K1R7V7,K1RGK4,K1RH58,K1RXS6
GO:0071842(cellular component organization at cellular level)	biological_process	24	0.0616967	K1P421,K1PE00,K1PI02,K1PLV6,K1PN21,K1PRV7,K1PUM2,K1PUQ5,K1PX23,K1QAJ5,K1QCU9,K1QFM5,K1QGF9,K1QI97,K1QME7,K1QTB9,K1R278,K1R2K6,K1R2L4,K1R2N0,K1R7V7,K1RGK4,K1RH58,K1RXS6
GO:0051716(cellular response to stimulus)	biological_process	24	0.0616967	K1P775,K1PHY1,K1PNZ5,K1PTH4,K1Q086,K1Q330,K1QAH5,K1QAV0,K1QBM3,K1QIL4,K1QSE6,K1QTU5,K1QUZ5,K1R0W8,K1R150,K1R1P2,K1R1Q8,K1R282,K1R2S6,K1R4M7,K1R512,K1R5R4,K1R5V4,K1RWX7
GO:0007017(microtubule-based process)	biological_process	24	0.0616967	K1PAG1,K1PBH3,K1PE00,K1PLD4,K1PN21,K1PX83,K1QAJ5,K1QCU9,K1QFM5,K1QHI6,K1QHK9,K1QK11,K1QKN4,K1QKQ9,K1QME7,K1QTB9,K1QUC7,K1R168,K1R278,K1R5R4,K1R663,K1R7V7,K1RJM8,K1S0P1
GO:0051716(cellular response to stimulus)	biological_process	24	0.0616967	K1P775,K1PHY1,K1PNZ5,K1PTH4,K1Q086,K1Q330,K1QAH5,K1QAV0,K1QBM3,K1QIL4,K1QSE6,K1QTU5,K1QUZ5,K1R0W8,K1R150,K1R1P2,K1R1Q8,K1R282,K1R2S6,K1R4M7,K1R512,K1R5R4,K1R5V4,K1RWX7
GO:0046034(ATP metabolic process)	biological_process	23	0.059126	K1PAG1,K1PBH3,K1PDM7,K1PLD4,K1PX83,K1Q0J2,K1Q9V3,K1QA13,K1QDF1,K1QHI6,K1QHK9,K1QI28,K1QK11,K1QKN4,K1QWS4,K1QZU8,K1R0L4,K1R168,K1R5R4,K1R663,K1R6Z7,K1RJM8,K1RWW5
GO:0007018(microtubule-based movement)	biological_process	22	0.0565553	K1PAG1,K1PBH3,K1PE00,K1PLD4,K1PN21,K1PX83,K1QAJ5,K1QCU9,K1QFM5,K1QHI6,K1QHK9,K1QK11,K1QKN4,K1QKQ9,K1QUC7,K1R168,K1R278,K1R5R4,K1R663,K1R7V7,K1RJM8,K1S0P1
GO:0006928(cellular component movement)	biological_process	22	0.0565553	K1PAG1,K1PBH3,K1PE00,K1PLD4,K1PN21,K1PX83,K1QAJ5,K1QCU9,K1QFM5,K1QHI6,K1QHK9,K1QK11,K1QKN4,K1QKQ9,K1QUC7,K1R168,K1R278,K1R5R4,K1R663,K1R7V7,K1RJM8,K1S0P1
GO:0007018(microtubule-based movement)	biological_process	22	0.0565553	K1PAG1,K1PBH3,K1PE00,K1PLD4,K1PN21,K1PX83,K1QAJ5,K1QCU9,K1QFM5,K1QHI6,K1QHK9,K1QK11,K1QKN4,K1QKQ9,K1QUC7,K1R168,K1R278,K1R5R4,K1R663,K1R7V7,K1RJM8,K1S0P1
GO:0007165(signal transduction)	biological_process	22	0.0565553	K1P775,K1PHY1,K1PTH4,K1Q086,K1Q330,K1QAH5,K1QAV0,K1QBM3,K1QIL4,K1QTU5,K1QUZ5,K1R0W8,K1R150,K1R1P2,K1R1Q8,K1R282,K1R2S6,K1R4M7,K1R512,K1R5R4,K1R5V4,K1RWX7
GO:0007165(signal transduction)	biological_process	22	0.0565553	K1P775,K1PHY1,K1PTH4,K1Q086,K1Q330,K1QAH5,K1QAV0,K1QBM3,K1QIL4,K1QTU5,K1QUZ5,K1R0W8,K1R150,K1R1P2,K1R1Q8,K1R282,K1R2S6,K1R4M7,K1R512,K1R5R4,K1R5V4,K1RWX7
GO:0022610(biological adhesion)	biological_process	20	0.0514139	K1P339,K1P7I7,K1PHW2,K1PP20,K1PTY5,K1PXB6,K1PY39,K1Q109,K1Q4S5,K1QA79,K1QAH5,K1QAN0,K1QB61,K1QE50,K1QIL4,K1QKU3,K1QMS2,K1QUZ5,K1R0Q6,K1R7Q9
GO:0007155(cell adhesion)	biological_process	20	0.0514139	K1P339,K1P7I7,K1PHW2,K1PP20,K1PTY5,K1PXB6,K1PY39,K1Q109,K1Q4S5,K1QA79,K1QAH5,K1QAN0,K1QB61,K1QE50,K1QIL4,K1QKU3,K1QMS2,K1QUZ5,K1R0Q6,K1R7Q9
GO:0006412(translation)	biological_process	20	0.0514139	K1P5V7,K1P7Q6,K1P8W6,K1PM66,K1Q2L2,K1QC22,K1QF01,K1QFN1,K1QHF0,K1QI14,K1QMB9,K1QNW9,K1QQB6,K1QWC3,K1R2L7,K1R4D4,K1R6S5,K1R9T2,K1RAU8,K1RSZ6
GO:0006796(phosphate-containing compound metabolic process)	biological_process	20	0.0514139	K1PLF9,K1PVR8,K1Q760,K1QCC1,K1QEA6,K1QJU8,K1QMD3,K1QRU9,K1QSJ6,K1QVQ5,K1R1P2,K1R282,K1R2C6,K1R5W2,K1RG28,K1RHA5,K1RP17,K1RVK9,K1RXA0,K1S5N3
GO:0006793(phosphorus metabolic process)	biological_process	20	0.0514139	K1PLF9,K1PVR8,K1Q760,K1QCC1,K1QEA6,K1QJU8,K1QMD3,K1QRU9,K1QSJ6,K1QVQ5,K1R1P2,K1R282,K1R2C6,K1R5W2,K1RG28,K1RHA5,K1RP17,K1RVK9,K1RXA0,K1S5N3
GO:0006412(translation)	biological_process	20	0.0514139	K1P5V7,K1P7Q6,K1P8W6,K1PM66,K1Q2L2,K1QC22,K1QF01,K1QFN1,K1QHF0,K1QI14,K1QMB9,K1QNW9,K1QQB6,K1QWC3,K1R2L7,K1R4D4,K1R6S5,K1R9T2,K1RAU8,K1RSZ6
GO:0007155(cell adhesion)	biological_process	20	0.0514139	K1P339,K1P7I7,K1PHW2,K1PP20,K1PTY5,K1PXB6,K1PY39,K1Q109,K1Q4S5,K1QA79,K1QAH5,K1QAN0,K1QB61,K1QE50,K1QIL4,K1QKU3,K1QMS2,K1QUZ5,K1R0Q6,K1R7Q9
GO:0019222(regulation of metabolic process)	biological_process	18	0.0462725	K1P8R0,K1PEY4,K1PVK1,K1PWW9,K1Q7S9,K1QAH8,K1QB04,K1QCA7,K1QDM2,K1QHR5,K1QS40,K1QTV1,K1QTW3,K1QUZ5,K1R6A7,K1RRH1,K1RUK6,K1RXA0
GO:0016310(phosphorylation)	biological_process	18	0.0462725	K1PLF9,K1PVR8,K1Q760,K1QCC1,K1QEA6,K1QJU8,K1QRU9,K1QSJ6,K1QVQ5,K1R1P2,K1R282,K1R5W2,K1RG28,K1RHA5,K1RP17,K1RVK9,K1RXA0,K1S5N3
GO:0006457(protein folding)	biological_process	18	0.0462725	K1P9D0,K1PNQ5,K1PXS8,K1PY48,K1Q5G6,K1Q5P7,K1Q9Z5,K1QA79,K1QDN1,K1QFR2,K1QFV6,K1QUQ2,K1QX26,K1R0S3,K1R1H8,K1R294,K1R466,K1S4Q2
GO:0019318(hexose metabolic process)	biological_process	17	0.0437018	K1PJ59,K1PTI6,K1Q350,K1Q760,K1QC19,K1QC26,K1QCC1,K1QEA6,K1QFV3,K1QHI5,K1QWY7,K1QX37,K1QZW1,K1R8R6,K1RH70,K1RTQ6,K1S5N3
GO:0042278(purine nucleoside metabolic process)	biological_process	17	0.0437018	K1PCS4,K1PE00,K1PN21,K1PVW0,K1QAJ5,K1QCU9,K1QFM5,K1QFW9,K1QGS8,K1QMX5,K1QPP2,K1R278,K1R512,K1R5V4,K1R7V7,K1RCY7,K1RHA5
GO:0009116(nucleoside metabolic process)	biological_process	17	0.0437018	K1PCS4,K1PE00,K1PN21,K1PVW0,K1QAJ5,K1QCU9,K1QFM5,K1QFW9,K1QGS8,K1QMX5,K1QPP2,K1R278,K1R512,K1R5V4,K1R7V7,K1RCY7,K1RHA5
GO:0042278(purine nucleoside metabolic process)	biological_process	17	0.0437018	K1PCS4,K1PE00,K1PN21,K1PVW0,K1QAJ5,K1QCU9,K1QFM5,K1QFW9,K1QGS8,K1QMX5,K1QPP2,K1R278,K1R512,K1R5V4,K1R7V7,K1RCY7,K1RHA5
GO:0009119(ribonucleoside metabolic process)	biological_process	17	0.0437018	K1PCS4,K1PE00,K1PN21,K1PVW0,K1QAJ5,K1QCU9,K1QFM5,K1QFW9,K1QGS8,K1QMX5,K1QPP2,K1R278,K1R512,K1R5V4,K1R7V7,K1RCY7,K1RHA5
GO:0005996(monosaccharide metabolic process)	biological_process	17	0.0437018	K1PJ59,K1PTI6,K1Q350,K1Q760,K1QC19,K1QC26,K1QCC1,K1QEA6,K1QFV3,K1QHI5,K1QWY7,K1QX37,K1QZW1,K1R8R6,K1RH70,K1RTQ6,K1S5N3
GO:0046128(purine ribonucleoside metabolic process)	biological_process	17	0.0437018	K1PCS4,K1PE00,K1PN21,K1PVW0,K1QAJ5,K1QCU9,K1QFM5,K1QFW9,K1QGS8,K1QMX5,K1QPP2,K1R278,K1R512,K1R5V4,K1R7V7,K1RCY7,K1RHA5
GO:0046128(purine ribonucleoside metabolic process)	biological_process	17	0.0437018	K1PCS4,K1PE00,K1PN21,K1PVW0,K1QAJ5,K1QCU9,K1QFM5,K1QFW9,K1QGS8,K1QMX5,K1QPP2,K1R278,K1R512,K1R5V4,K1R7V7,K1RCY7,K1RHA5
GO:0009116(nucleoside metabolic process)	biological_process	17	0.0437018	K1PCS4,K1PE00,K1PN21,K1PVW0,K1QAJ5,K1QCU9,K1QFM5,K1QFW9,K1QGS8,K1QMX5,K1QPP2,K1R278,K1R512,K1R5V4,K1R7V7,K1RCY7,K1RHA5
GO:0006520(cellular amino acid metabolic process)	biological_process	16	0.0411311	K1PQI4,K1PV02,K1PVW0,K1Q4C3,K1Q4I9,K1QCA7,K1QNW9,K1QQB3,K1QRQ2,K1QYB6,K1R0H0,K1R2L7,K1R2Q9,K1RAL0,K1RGD1,K1RNJ2
GO:0015031(protein transport)	biological_process	16	0.0411311	K1PNR3,K1PS13,K1PZP6,K1QAB1,K1QBM3,K1QD40,K1QET2,K1QGK2,K1QLP5,K1QQ16,K1R150,K1R1Q8,K1R2V1,K1R5V4,K1RK33,K1S151
GO:0046039(GTP metabolic process)	biological_process	16	0.0411311	K1PCS4,K1PE00,K1PN21,K1QAJ5,K1QCU9,K1QFM5,K1QFW9,K1QGS8,K1QMX5,K1QPP2,K1R278,K1R512,K1R5V4,K1R7V7,K1RCY7,K1RHA5
GO:0046039(GTP metabolic process)	biological_process	16	0.0411311	K1PCS4,K1PE00,K1PN21,K1QAJ5,K1QCU9,K1QFM5,K1QFW9,K1QGS8,K1QMX5,K1QPP2,K1R278,K1R512,K1R5V4,K1R7V7,K1RCY7,K1RHA5
GO:0006996(organelle organization)	biological_process	16	0.0411311	K1P421,K1PI02,K1PLV6,K1PRV7,K1PUM2,K1PUQ5,K1QGF9,K1QI97,K1QME7,K1QTB9,K1R2K6,K1R2L4,K1R2N0,K1RGK4,K1RH58,K1RXS6
GO:0006200(ATP catabolic process)	biological_process	16	0.0411311	K1PAG1,K1PBH3,K1PDM7,K1PLD4,K1PX83,K1Q0J2,K1QDF1,K1QHI6,K1QHK9,K1QK11,K1QKN4,K1QWS4,K1R168,K1R5R4,K1R663,K1RJM8
GO:0006520(cellular amino acid metabolic process)	biological_process	16	0.0411311	K1PQI4,K1PV02,K1PVW0,K1Q4C3,K1Q4I9,K1QCA7,K1QNW9,K1QQB3,K1QRQ2,K1QYB6,K1R0H0,K1R2L7,K1R2Q9,K1RAL0,K1RGD1,K1RNJ2
GO:0015031(protein transport)	biological_process	16	0.0411311	K1PNR3,K1PS13,K1PZP6,K1QAB1,K1QBM3,K1QD40,K1QET2,K1QGK2,K1QLP5,K1QQ16,K1R150,K1R1Q8,K1R2V1,K1R5V4,K1RK33,K1S151
GO:1901068(guanosine-containing compound metabolic process)	biological_process	16	0.0411311	K1PCS4,K1PE00,K1PN21,K1QAJ5,K1QCU9,K1QFM5,K1QFW9,K1QGS8,K1QMX5,K1QPP2,K1R278,K1R512,K1R5V4,K1R7V7,K1RCY7,K1RHA5
GO:0045184(establishment of protein localization)	biological_process	16	0.0411311	K1PNR3,K1PS13,K1PZP6,K1QAB1,K1QBM3,K1QD40,K1QET2,K1QGK2,K1QLP5,K1QQ16,K1R150,K1R1Q8,K1R2V1,K1R5V4,K1RK33,K1S151
GO:0006200(ATP catabolic process)	biological_process	16	0.0411311	K1PAG1,K1PBH3,K1PDM7,K1PLD4,K1PX83,K1Q0J2,K1QDF1,K1QHI6,K1QHK9,K1QK11,K1QKN4,K1QWS4,K1R168,K1R5R4,K1R663,K1RJM8
GO:0006184(GTP catabolic process)	biological_process	15	0.0385604	K1PCS4,K1PE00,K1PN21,K1QAJ5,K1QCU9,K1QFM5,K1QFW9,K1QGS8,K1QMX5,K1QPP2,K1R278,K1R512,K1R5V4,K1R7V7,K1RCY7
GO:0071844(cellular component assembly at cellular level)	biological_process	15	0.0385604	K1P421,K1PE00,K1PN21,K1PUM2,K1PUQ5,K1QAJ5,K1QCU9,K1QFM5,K1R278,K1R2K6,K1R2L4,K1R2N0,K1R7V7,K1RH58,K1RXS6
GO:0046130(purine ribonucleoside catabolic process)	biological_process	15	0.0385604	K1PCS4,K1PE00,K1PN21,K1QAJ5,K1QCU9,K1QFM5,K1QFW9,K1QGS8,K1QMX5,K1QPP2,K1R278,K1R512,K1R5V4,K1R7V7,K1RCY7
GO:0034621(cellular macromolecular complex subunit organization)	biological_process	15	0.0385604	K1P421,K1PE00,K1PN21,K1PUM2,K1PUQ5,K1PX23,K1QAJ5,K1QCU9,K1QFM5,K1R278,K1R2K6,K1R2L4,K1R2N0,K1R7V7,K1RXS6
GO:0022607(cellular component assembly)	biological_process	15	0.0385604	K1P421,K1PE00,K1PN21,K1PUM2,K1PUQ5,K1QAJ5,K1QCU9,K1QFM5,K1R278,K1R2K6,K1R2L4,K1R2N0,K1R7V7,K1RH58,K1RXS6
GO:0043933(macromolecular complex subunit organization)	biological_process	15	0.0385604	K1P421,K1PE00,K1PN21,K1PUM2,K1PUQ5,K1PX23,K1QAJ5,K1QCU9,K1QFM5,K1R278,K1R2K6,K1R2L4,K1R2N0,K1R7V7,K1RXS6
GO:0009164(nucleoside catabolic process)	biological_process	15	0.0385604	K1PCS4,K1PE00,K1PN21,K1QAJ5,K1QCU9,K1QFM5,K1QFW9,K1QGS8,K1QMX5,K1QPP2,K1R278,K1R512,K1R5V4,K1R7V7,K1RCY7
GO:1901069(guanosine-containing compound catabolic process)	biological_process	15	0.0385604	K1PCS4,K1PE00,K1PN21,K1QAJ5,K1QCU9,K1QFM5,K1QFW9,K1QGS8,K1QMX5,K1QPP2,K1R278,K1R512,K1R5V4,K1R7V7,K1RCY7
GO:1901069(guanosine-containing compound catabolic process)	biological_process	15	0.0385604	K1PCS4,K1PE00,K1PN21,K1QAJ5,K1QCU9,K1QFM5,K1QFW9,K1QGS8,K1QMX5,K1QPP2,K1R278,K1R512,K1R5V4,K1R7V7,K1RCY7
GO:0071844(cellular component assembly at cellular level)	biological_process	15	0.0385604	K1P421,K1PE00,K1PN21,K1PUM2,K1PUQ5,K1QAJ5,K1QCU9,K1QFM5,K1R278,K1R2K6,K1R2L4,K1R2N0,K1R7V7,K1RH58,K1RXS6
GO:0034621(cellular macromolecular complex subunit organization)	biological_process	15	0.0385604	K1P421,K1PE00,K1PN21,K1PUM2,K1PUQ5,K1PX23,K1QAJ5,K1QCU9,K1QFM5,K1R278,K1R2K6,K1R2L4,K1R2N0,K1R7V7,K1RXS6
GO:0006152(purine nucleoside catabolic process)	biological_process	15	0.0385604	K1PCS4,K1PE00,K1PN21,K1QAJ5,K1QCU9,K1QFM5,K1QFW9,K1QGS8,K1QMX5,K1QPP2,K1R278,K1R512,K1R5V4,K1R7V7,K1RCY7
GO:0009164(nucleoside catabolic process)	biological_process	15	0.0385604	K1PCS4,K1PE00,K1PN21,K1QAJ5,K1QCU9,K1QFM5,K1QFW9,K1QGS8,K1QMX5,K1QPP2,K1R278,K1R512,K1R5V4,K1R7V7,K1RCY7
GO:0042454(ribonucleoside catabolic process)	biological_process	15	0.0385604	K1PCS4,K1PE00,K1PN21,K1QAJ5,K1QCU9,K1QFM5,K1QFW9,K1QGS8,K1QMX5,K1QPP2,K1R278,K1R512,K1R5V4,K1R7V7,K1RCY7
GO:0006152(purine nucleoside catabolic process)	biological_process	15	0.0385604	K1PCS4,K1PE00,K1PN21,K1QAJ5,K1QCU9,K1QFM5,K1QFW9,K1QGS8,K1QMX5,K1QPP2,K1R278,K1R512,K1R5V4,K1R7V7,K1RCY7
GO:0046130(purine ribonucleoside catabolic process)	biological_process	15	0.0385604	K1PCS4,K1PE00,K1PN21,K1QAJ5,K1QCU9,K1QFM5,K1QFW9,K1QGS8,K1QMX5,K1QPP2,K1R278,K1R512,K1R5V4,K1R7V7,K1RCY7
GO:0009164(nucleoside catabolic process)	biological_process	15	0.0385604	K1PCS4,K1PE00,K1PN21,K1QAJ5,K1QCU9,K1QFM5,K1QFW9,K1QGS8,K1QMX5,K1QPP2,K1R278,K1R512,K1R5V4,K1R7V7,K1RCY7
GO:0042454(ribonucleoside catabolic process)	biological_process	15	0.0385604	K1PCS4,K1PE00,K1PN21,K1QAJ5,K1QCU9,K1QFM5,K1QFW9,K1QGS8,K1QMX5,K1QPP2,K1R278,K1R512,K1R5V4,K1R7V7,K1RCY7
GO:0006152(purine nucleoside catabolic process)	biological_process	15	0.0385604	K1PCS4,K1PE00,K1PN21,K1QAJ5,K1QCU9,K1QFM5,K1QFW9,K1QGS8,K1QMX5,K1QPP2,K1R278,K1R512,K1R5V4,K1R7V7,K1RCY7
GO:0006811(ion transport)	biological_process	15	0.0385604	A5LGH1,K1Q9V3,K1QA13,K1QI28,K1QKL8,K1QU53,K1QXY2,K1QZU8,K1R0L4,K1R0W8,K1R554,K1R6Z7,K1RFW1,K1RSA6,K1RWW5
GO:0006184(GTP catabolic process)	biological_process	15	0.0385604	K1PCS4,K1PE00,K1PN21,K1QAJ5,K1QCU9,K1QFM5,K1QFW9,K1QGS8,K1QMX5,K1QPP2,K1R278,K1R512,K1R5V4,K1R7V7,K1RCY7
GO:0046130(purine ribonucleoside catabolic process)	biological_process	15	0.0385604	K1PCS4,K1PE00,K1PN21,K1QAJ5,K1QCU9,K1QFM5,K1QFW9,K1QGS8,K1QMX5,K1QPP2,K1R278,K1R512,K1R5V4,K1R7V7,K1RCY7
GO:0006184(GTP catabolic process)	biological_process	15	0.0385604	K1PCS4,K1PE00,K1PN21,K1QAJ5,K1QCU9,K1QFM5,K1QFW9,K1QGS8,K1QMX5,K1QPP2,K1R278,K1R512,K1R5V4,K1R7V7,K1RCY7
GO:0065003(macromolecular complex assembly)	biological_process	14	0.0359897	K1P421,K1PE00,K1PN21,K1PUM2,K1PUQ5,K1QAJ5,K1QCU9,K1QFM5,K1R278,K1R2K6,K1R2L4,K1R2N0,K1R7V7,K1RXS6
GO:0065003(macromolecular complex assembly)	biological_process	14	0.0359897	K1P421,K1PE00,K1PN21,K1PUM2,K1PUQ5,K1QAJ5,K1QCU9,K1QFM5,K1R278,K1R2K6,K1R2L4,K1R2N0,K1R7V7,K1RXS6
GO:0065008(regulation of biological quality)	biological_process	14	0.0359897	K1P6B3,K1PDF0,K1PI02,K1PU86,K1Q330,K1Q6X5,K1Q7T5,K1QCA7,K1QFI3,K1QLZ1,K1QPZ1,K1QYJ3,K1R2P2,K1RWE5
GO:0055085(transmembrane transport)	biological_process	14	0.0359897	A5LGH1,K1PDM7,K1Q0J2,K1Q9V3,K1QDF1,K1QI28,K1QKL8,K1QTP5,K1QWS4,K1QXY2,K1QZU8,K1R0Y9,K1R6Z7,K1RWW5
GO:0006732(coenzyme metabolic process)	biological_process	14	0.0359897	K1PL35,K1PN47,K1PVW0,K1QLL1,K1QMF1,K1QMY1,K1QRL6,K1QUX6,K1R115,K1R2D6,K1R7T2,K1RH70,K1RM80,K1RZE2
GO:0034622(cellular macromolecular complex assembly)	biological_process	14	0.0359897	K1P421,K1PE00,K1PN21,K1PUM2,K1PUQ5,K1QAJ5,K1QCU9,K1QFM5,K1R278,K1R2K6,K1R2L4,K1R2N0,K1R7V7,K1RXS6
GO:0034622(cellular macromolecular complex assembly)	biological_process	14	0.0359897	K1P421,K1PE00,K1PN21,K1PUM2,K1PUQ5,K1QAJ5,K1QCU9,K1QFM5,K1R278,K1R2K6,K1R2L4,K1R2N0,K1R7V7,K1RXS6
GO:0034622(cellular macromolecular complex assembly)	biological_process	14	0.0359897	K1P421,K1PE00,K1PN21,K1PUM2,K1PUQ5,K1QAJ5,K1QCU9,K1QFM5,K1R278,K1R2K6,K1R2L4,K1R2N0,K1R7V7,K1RXS6
GO:0051186(cofactor metabolic process)	biological_process	14	0.0359897	K1PL35,K1PN47,K1PVW0,K1QLL1,K1QMF1,K1QMY1,K1QRL6,K1QUX6,K1R115,K1R2D6,K1R7T2,K1RH70,K1RM80,K1RZE2
GO:0055085(transmembrane transport)	biological_process	14	0.0359897	A5LGH1,K1PDM7,K1Q0J2,K1Q9V3,K1QDF1,K1QI28,K1QKL8,K1QTP5,K1QWS4,K1QXY2,K1QZU8,K1R0Y9,K1R6Z7,K1RWW5
GO:0018130(heterocycle biosynthetic process)	biological_process	13	0.033419	K1PIS0,K1PVW0,K1QA13,K1QRL6,K1QYB6,K1QZU8,K1R0L4,K1R2D6,K1R6Z7,K1R984,K1RGD1,K1RHA5,K1RWW5
GO:0018130(heterocycle biosynthetic process)	biological_process	13	0.033419	K1PIS0,K1PVW0,K1QA13,K1QRL6,K1QYB6,K1QZU8,K1R0L4,K1R2D6,K1R6Z7,K1R984,K1RGD1,K1RHA5,K1RWW5
GO:0050790(regulation of catalytic activity)	biological_process	13	0.033419	K1P8R0,K1PEY4,K1PVK1,K1PWW9,K1Q7S9,K1QAH8,K1QB04,K1QDM2,K1QHR5,K1QS40,K1QTV1,K1QTW3,K1R6A7
GO:0065009(regulation of molecular function)	biological_process	13	0.033419	K1P8R0,K1PEY4,K1PVK1,K1PWW9,K1Q7S9,K1QAH8,K1QB04,K1QDM2,K1QHR5,K1QS40,K1QTV1,K1QTW3,K1R6A7
GO:0050790(regulation of catalytic activity)	biological_process	13	0.033419	K1P8R0,K1PEY4,K1PVK1,K1PWW9,K1Q7S9,K1QAH8,K1QB04,K1QDM2,K1QHR5,K1QS40,K1QTV1,K1QTW3,K1R6A7
GO:0006006(glucose metabolic process)	biological_process	12	0.0308483	K1PJ59,K1PTI6,K1Q350,K1Q760,K1QCC1,K1QEA6,K1QHI5,K1QX37,K1R8R6,K1RH70,K1RTQ6,K1S5N3
GO:0006886(intracellular protein transport)	biological_process	12	0.0308483	K1PNR3,K1PS13,K1PZP6,K1QAB1,K1QD40,K1QET2,K1QGK2,K1QLP5,K1QQ16,K1R2V1,K1R5V4,K1RK33
GO:0006886(intracellular protein transport)	biological_process	12	0.0308483	K1PNR3,K1PS13,K1PZP6,K1QAB1,K1QD40,K1QET2,K1QGK2,K1QLP5,K1QQ16,K1R2V1,K1R5V4,K1RK33
GO:0006091(generation of precursor metabolites and energy)	biological_process	12	0.0308483	K1PJ59,K1PTI6,K1PVW0,K1QCC1,K1QCF5,K1QSC1,K1QX37,K1R115,K1R8R6,K1RIT6,K1RTQ6,K1S5N3
GO:0046907(intracellular transport)	biological_process	12	0.0308483	K1PNR3,K1PS13,K1PZP6,K1QAB1,K1QD40,K1QET2,K1QGK2,K1QLP5,K1QQ16,K1R2V1,K1R5V4,K1RK33
GO:0051649(establishment of localization in cell)	biological_process	12	0.0308483	K1PNR3,K1PS13,K1PZP6,K1QAB1,K1QD40,K1QET2,K1QGK2,K1QLP5,K1QQ16,K1R2V1,K1R5V4,K1RK33
GO:0046907(intracellular transport)	biological_process	12	0.0308483	K1PNR3,K1PS13,K1PZP6,K1QAB1,K1QD40,K1QET2,K1QGK2,K1QLP5,K1QQ16,K1R2V1,K1R5V4,K1RK33
GO:0044271(cellular nitrogen compound biosynthetic process)	biological_process	11	0.0282776	K1PIS0,K1PVW0,K1QA13,K1QRL6,K1QZU8,K1R0L4,K1R2D6,K1R6Z7,K1R984,K1RHA5,K1RWW5
GO:0044271(cellular nitrogen compound biosynthetic process)	biological_process	11	0.0282776	K1PIS0,K1PVW0,K1QA13,K1QRL6,K1QZU8,K1R0L4,K1R2D6,K1R6Z7,K1R984,K1RHA5,K1RWW5
GO:0007166(cell surface receptor signaling pathway)	biological_process	11	0.0282776	K1PHY1,K1Q330,K1QAH5,K1QAV0,K1QIL4,K1QTU5,K1QUZ5,K1R0W8,K1R2S6,K1R5R4,K1RWX7
GO:0034654(nucleobase-containing compound biosynthetic process)	biological_process	10	0.0257069	K1PIS0,K1PVW0,K1QA13,K1QZU8,K1R0L4,K1R2D6,K1R6Z7,K1R984,K1RHA5,K1RWW5
GO:0045454(cell redox homeostasis)	biological_process	10	0.0257069	K1P6B3,K1PDF0,K1PU86,K1Q330,K1Q6X5,K1Q7T5,K1QFI3,K1QYJ3,K1R2P2,K1RWE5
GO:0080090(regulation of primary metabolic process)	biological_process	10	0.0257069	K1PEY4,K1PWW9,K1QB04,K1QCA7,K1QDM2,K1QUZ5,K1R6A7,K1RRH1,K1RUK6,K1RXA0
GO:0019725(cellular homeostasis)	biological_process	10	0.0257069	K1P6B3,K1PDF0,K1PU86,K1Q330,K1Q6X5,K1Q7T5,K1QFI3,K1QYJ3,K1R2P2,K1RWE5
GO:0034654(nucleobase-containing compound biosynthetic process)	biological_process	10	0.0257069	K1PIS0,K1PVW0,K1QA13,K1QZU8,K1R0L4,K1R2D6,K1R6Z7,K1R984,K1RHA5,K1RWW5
GO:0019725(cellular homeostasis)	biological_process	10	0.0257069	K1P6B3,K1PDF0,K1PU86,K1Q330,K1Q6X5,K1Q7T5,K1QFI3,K1QYJ3,K1R2P2,K1RWE5
GO:0045454(cell redox homeostasis)	biological_process	10	0.0257069	K1P6B3,K1PDF0,K1PU86,K1Q330,K1Q6X5,K1Q7T5,K1QFI3,K1QYJ3,K1R2P2,K1RWE5
GO:0006084(acetyl-CoA metabolic process)	biological_process	10	0.0257069	K1PL35,K1PN47,K1QLL1,K1QMF1,K1QMY1,K1QUX6,K1R115,K1R7T2,K1RM80,K1RZE2
GO:0006950(response to stress)	biological_process	10	0.0257069	K1PJB0,K1PNQ5,K1PNZ5,K1Q5G6,K1QDN1,K1QSE6,K1QTD6,K1QVF8,K1QX26,K1RZR1
GO:0042592(homeostatic process)	biological_process	10	0.0257069	K1P6B3,K1PDF0,K1PU86,K1Q330,K1Q6X5,K1Q7T5,K1QFI3,K1QYJ3,K1R2P2,K1RWE5
GO:0009165(nucleotide biosynthetic process)	biological_process	9	0.0231362	K1PIS0,K1QA13,K1QZU8,K1R0L4,K1R2D6,K1R6Z7,K1R984,K1RHA5,K1RWW5
GO:0072522(purine-containing compound biosynthetic process)	biological_process	9	0.0231362	K1PIS0,K1PVW0,K1QA13,K1QZU8,K1R0L4,K1R6Z7,K1R984,K1RHA5,K1RWW5
GO:0006812(cation transport)	biological_process	9	0.0231362	K1Q9V3,K1QA13,K1QI28,K1QKL8,K1QU53,K1QZU8,K1R0L4,K1R6Z7,K1RWW5
GO:0060255(regulation of macromolecule metabolic process)	biological_process	9	0.0231362	K1PEY4,K1PWW9,K1QB04,K1QCA7,K1QDM2,K1QUZ5,K1RRH1,K1RUK6,K1RXA0
GO:0072522(purine-containing compound biosynthetic process)	biological_process	9	0.0231362	K1PIS0,K1PVW0,K1QA13,K1QZU8,K1R0L4,K1R6Z7,K1R984,K1RHA5,K1RWW5
GO:0072522(purine-containing compound biosynthetic process)	biological_process	9	0.0231362	K1PIS0,K1PVW0,K1QA13,K1QZU8,K1R0L4,K1R6Z7,K1R984,K1RHA5,K1RWW5
GO:0009165(nucleotide biosynthetic process)	biological_process	9	0.0231362	K1PIS0,K1QA13,K1QZU8,K1R0L4,K1R2D6,K1R6Z7,K1R984,K1RHA5,K1RWW5
GO:0090304(nucleic acid metabolic process)	biological_process	8	0.0205656	K1PML4,K1PMT6,K1PY73,K1QCA7,K1QNW9,K1QQB3,K1QQP1,K1R2L7
GO:0006164(purine nucleotide biosynthetic process)	biological_process	8	0.0205656	K1PIS0,K1QA13,K1QZU8,K1R0L4,K1R6Z7,K1R984,K1RHA5,K1RWW5
GO:0007010(cytoskeleton organization)	biological_process	8	0.0205656	K1PI02,K1PLV6,K1PRV7,K1QI97,K1QME7,K1QTB9,K1RGK4,K1RH58
GO:0009260(ribonucleotide biosynthetic process)	biological_process	8	0.0205656	K1PIS0,K1QA13,K1QZU8,K1R0L4,K1R6Z7,K1R984,K1RHA5,K1RWW5
GO:0006164(purine nucleotide biosynthetic process)	biological_process	8	0.0205656	K1PIS0,K1QA13,K1QZU8,K1R0L4,K1R6Z7,K1R984,K1RHA5,K1RWW5
GO:0016070(RNA metabolic process)	biological_process	8	0.0205656	K1PML4,K1PMT6,K1PY73,K1QCA7,K1QNW9,K1QQB3,K1QQP1,K1R2L7
GO:0046365(monosaccharide catabolic process)	biological_process	8	0.0205656	K1PJ59,K1PTI6,K1QCC1,K1QX37,K1R8R6,K1RH70,K1RTQ6,K1S5N3
GO:0071822(protein complex subunit organization)	biological_process	8	0.0205656	K1PE00,K1PN21,K1PX23,K1QAJ5,K1QCU9,K1QFM5,K1R278,K1R7V7
GO:0019320(hexose catabolic process)	biological_process	8	0.0205656	K1PJ59,K1PTI6,K1QCC1,K1QX37,K1R8R6,K1RH70,K1RTQ6,K1S5N3
GO:0048870(cell motility)	biological_process	8	0.0205656	K1PBH3,K1PLD4,K1PX83,K1QHI6,K1QK11,K1R168,K1R663,K1RJM8
GO:0040011(locomotion)	biological_process	8	0.0205656	K1PBH3,K1PLD4,K1PX83,K1QHI6,K1QK11,K1R168,K1R663,K1RJM8
GO:0016052(carbohydrate catabolic process)	biological_process	8	0.0205656	K1PJ59,K1PTI6,K1QCC1,K1QX37,K1R8R6,K1RH70,K1RTQ6,K1S5N3
GO:0001539(ciliary or flagellar motility)	biological_process	8	0.0205656	K1PBH3,K1PLD4,K1PX83,K1QHI6,K1QK11,K1R168,K1R663,K1RJM8
GO:0051187(cofactor catabolic process)	biological_process	8	0.0205656	K1PL35,K1PN47,K1QMF1,K1QMY1,K1R115,K1R7T2,K1RM80,K1RZE2
GO:0006164(purine nucleotide biosynthetic process)	biological_process	8	0.0205656	K1PIS0,K1QA13,K1QZU8,K1R0L4,K1R6Z7,K1R984,K1RHA5,K1RWW5
GO:0046356(acetyl-CoA catabolic process)	biological_process	8	0.0205656	K1PL35,K1PN47,K1QMF1,K1QMY1,K1R115,K1R7T2,K1RM80,K1RZE2
GO:0009109(coenzyme catabolic process)	biological_process	8	0.0205656	K1PL35,K1PN47,K1QMF1,K1QMY1,K1R115,K1R7T2,K1RM80,K1RZE2
GO:0009109(coenzyme catabolic process)	biological_process	8	0.0205656	K1PL35,K1PN47,K1QMF1,K1QMY1,K1R115,K1R7T2,K1RM80,K1RZE2
GO:0051187(cofactor catabolic process)	biological_process	8	0.0205656	K1PL35,K1PN47,K1QMF1,K1QMY1,K1R115,K1R7T2,K1RM80,K1RZE2
GO:0006007(glucose catabolic process)	biological_process	8	0.0205656	K1PJ59,K1PTI6,K1QCC1,K1QX37,K1R8R6,K1RH70,K1RTQ6,K1S5N3
GO:0016052(carbohydrate catabolic process)	biological_process	8	0.0205656	K1PJ59,K1PTI6,K1QCC1,K1QX37,K1R8R6,K1RH70,K1RTQ6,K1S5N3
GO:0007156(homophilic cell adhesion)	biological_process	8	0.0205656	K1PHW2,K1PTY5,K1PXB6,K1PY39,K1Q4S5,K1QB61,K1QE50,K1QMS2
GO:0016337(cell-cell adhesion)	biological_process	8	0.0205656	K1PHW2,K1PTY5,K1PXB6,K1PY39,K1Q4S5,K1QB61,K1QE50,K1QMS2
GO:0006099(tricarboxylic acid cycle)	biological_process	8	0.0205656	K1PL35,K1PN47,K1QMF1,K1QMY1,K1R115,K1R7T2,K1RM80,K1RZE2
GO:0009152(purine ribonucleotide biosynthetic process)	biological_process	8	0.0205656	K1PIS0,K1QA13,K1QZU8,K1R0L4,K1R6Z7,K1R984,K1RHA5,K1RWW5
GO:0009152(purine ribonucleotide biosynthetic process)	biological_process	8	0.0205656	K1PIS0,K1QA13,K1QZU8,K1R0L4,K1R6Z7,K1R984,K1RHA5,K1RWW5
GO:0019320(hexose catabolic process)	biological_process	8	0.0205656	K1PJ59,K1PTI6,K1QCC1,K1QX37,K1R8R6,K1RH70,K1RTQ6,K1S5N3
GO:0046356(acetyl-CoA catabolic process)	biological_process	8	0.0205656	K1PL35,K1PN47,K1QMF1,K1QMY1,K1R115,K1R7T2,K1RM80,K1RZE2
GO:0051336(regulation of hydrolase activity)	biological_process	8	0.0205656	K1P8R0,K1PVK1,K1Q7S9,K1QAH8,K1QHR5,K1QTV1,K1QTW3,K1R6A7
GO:0009260(ribonucleotide biosynthetic process)	biological_process	8	0.0205656	K1PIS0,K1QA13,K1QZU8,K1R0L4,K1R6Z7,K1R984,K1RHA5,K1RWW5
GO:0009152(purine ribonucleotide biosynthetic process)	biological_process	8	0.0205656	K1PIS0,K1QA13,K1QZU8,K1R0L4,K1R6Z7,K1R984,K1RHA5,K1RWW5
GO:0006007(glucose catabolic process)	biological_process	8	0.0205656	K1PJ59,K1PTI6,K1QCC1,K1QX37,K1R8R6,K1RH70,K1RTQ6,K1S5N3
GO:0016192(vesicle-mediated transport)	biological_process	8	0.0205656	K1PNR3,K1PS13,K1PZP6,K1QAB1,K1QET2,K1QGK2,K1QLP5,K1QQ16
GO:0016070(RNA metabolic process)	biological_process	8	0.0205656	K1PML4,K1PMT6,K1PY73,K1QCA7,K1QNW9,K1QQB3,K1QQP1,K1R2L7
GO:0046365(monosaccharide catabolic process)	biological_process	8	0.0205656	K1PJ59,K1PTI6,K1QCC1,K1QX37,K1R8R6,K1RH70,K1RTQ6,K1S5N3
GO:0048870(cell motility)	biological_process	8	0.0205656	K1PBH3,K1PLD4,K1PX83,K1QHI6,K1QK11,K1R168,K1R663,K1RJM8
GO:0016053(organic acid biosynthetic process)	biological_process	7	0.0179949	K1PQI4,K1PVW0,K1Q4I9,K1QYB6,K1R0H0,K1RGD1,K1RNJ2
GO:0046394(carboxylic acid biosynthetic process)	biological_process	7	0.0179949	K1PQI4,K1PVW0,K1Q4I9,K1QYB6,K1R0H0,K1RGD1,K1RNJ2
GO:0051276(chromosome organization)	biological_process	7	0.0179949	K1P421,K1PUM2,K1PUQ5,K1R2K6,K1R2L4,K1R2N0,K1RXS6
GO:0007160(cell-matrix adhesion)	biological_process	7	0.0179949	K1P7I7,K1PP20,K1QAH5,K1QAN0,K1QKU3,K1QUZ5,K1R7Q9
GO:0006334(nucleosome assembly)	biological_process	7	0.0179949	K1P421,K1PUM2,K1PUQ5,K1R2K6,K1R2L4,K1R2N0,K1RXS6
GO:0010466(negative regulation of peptidase activity)	biological_process	7	0.0179949	K1P8R0,K1PVK1,K1Q7S9,K1QAH8,K1QHR5,K1QTV1,K1QTW3
GO:0006096(glycolysis)	biological_process	7	0.0179949	K1PJ59,K1PTI6,K1QCC1,K1QX37,K1R8R6,K1RTQ6,K1S5N3
GO:0044283(small molecule biosynthetic process)	biological_process	7	0.0179949	K1PQI4,K1PVW0,K1Q4I9,K1QYB6,K1R0H0,K1RGD1,K1RNJ2
GO:0006325(chromatin organization)	biological_process	7	0.0179949	K1P421,K1PUM2,K1PUQ5,K1R2K6,K1R2L4,K1R2N0,K1RXS6
GO:0006461(protein complex assembly)	biological_process	7	0.0179949	K1PE00,K1PN21,K1QAJ5,K1QCU9,K1QFM5,K1R278,K1R7V7
GO:0035556(intracellular signal transduction)	biological_process	7	0.0179949	K1PTH4,K1QBM3,K1R150,K1R1P2,K1R1Q8,K1R512,K1R5V4
GO:0008652(cellular amino acid biosynthetic process)	biological_process	7	0.0179949	K1PQI4,K1PVW0,K1Q4I9,K1QYB6,K1R0H0,K1RGD1,K1RNJ2
GO:0071824(protein-DNA complex subunit organization)	biological_process	7	0.0179949	K1P421,K1PUM2,K1PUQ5,K1R2K6,K1R2L4,K1R2N0,K1RXS6
GO:0044092(negative regulation of molecular function)	biological_process	7	0.0179949	K1P8R0,K1PVK1,K1Q7S9,K1QAH8,K1QHR5,K1QTV1,K1QTW3
GO:0051346(negative regulation of hydrolase activity)	biological_process	7	0.0179949	K1P8R0,K1PVK1,K1Q7S9,K1QAH8,K1QHR5,K1QTV1,K1QTW3
GO:0016053(organic acid biosynthetic process)	biological_process	7	0.0179949	K1PQI4,K1PVW0,K1Q4I9,K1QYB6,K1R0H0,K1RGD1,K1RNJ2
GO:0065004(protein-DNA complex assembly)	biological_process	7	0.0179949	K1P421,K1PUM2,K1PUQ5,K1R2K6,K1R2L4,K1R2N0,K1RXS6
GO:0043623(cellular protein complex assembly)	biological_process	7	0.0179949	K1PE00,K1PN21,K1QAJ5,K1QCU9,K1QFM5,K1R278,K1R7V7
GO:0006413(translational initiation)	biological_process	7	0.0179949	K1P5V7,K1P833,K1PCS4,K1PLA7,K1QMB9,K1R9T2,K1RAU8
GO:0008652(cellular amino acid biosynthetic process)	biological_process	7	0.0179949	K1PQI4,K1PVW0,K1Q4I9,K1QYB6,K1R0H0,K1RGD1,K1RNJ2
GO:0034728(nucleosome organization)	biological_process	7	0.0179949	K1P421,K1PUM2,K1PUQ5,K1R2K6,K1R2L4,K1R2N0,K1RXS6
GO:0016053(organic acid biosynthetic process)	biological_process	7	0.0179949	K1PQI4,K1PVW0,K1Q4I9,K1QYB6,K1R0H0,K1RGD1,K1RNJ2
GO:0006334(nucleosome assembly)	biological_process	7	0.0179949	K1P421,K1PUM2,K1PUQ5,K1R2K6,K1R2L4,K1R2N0,K1RXS6
GO:0044283(small molecule biosynthetic process)	biological_process	7	0.0179949	K1PQI4,K1PVW0,K1Q4I9,K1QYB6,K1R0H0,K1RGD1,K1RNJ2
GO:0051258(protein polymerization)	biological_process	7	0.0179949	K1PE00,K1PN21,K1QAJ5,K1QCU9,K1QFM5,K1R278,K1R7V7
GO:0046394(carboxylic acid biosynthetic process)	biological_process	7	0.0179949	K1PQI4,K1PVW0,K1Q4I9,K1QYB6,K1R0H0,K1RGD1,K1RNJ2
GO:0015672(monovalent inorganic cation transport)	biological_process	7	0.0179949	K1Q9V3,K1QI28,K1QKL8,K1QU53,K1R0L4,K1R6Z7,K1RWW5
GO:0052547(regulation of peptidase activity)	biological_process	7	0.0179949	K1P8R0,K1PVK1,K1Q7S9,K1QAH8,K1QHR5,K1QTV1,K1QTW3
GO:0051346(negative regulation of hydrolase activity)	biological_process	7	0.0179949	K1P8R0,K1PVK1,K1Q7S9,K1QAH8,K1QHR5,K1QTV1,K1QTW3
GO:0034728(nucleosome organization)	biological_process	7	0.0179949	K1P421,K1PUM2,K1PUQ5,K1R2K6,K1R2L4,K1R2N0,K1RXS6
GO:0006461(protein complex assembly)	biological_process	7	0.0179949	K1PE00,K1PN21,K1QAJ5,K1QCU9,K1QFM5,K1R278,K1R7V7
GO:0006096(glycolysis)	biological_process	7	0.0179949	K1PJ59,K1PTI6,K1QCC1,K1QX37,K1R8R6,K1RTQ6,K1S5N3
GO:0031589(cell-substrate adhesion)	biological_process	7	0.0179949	K1P7I7,K1PP20,K1QAH5,K1QAN0,K1QKU3,K1QUZ5,K1R7Q9
GO:0043086(negative regulation of catalytic activity)	biological_process	7	0.0179949	K1P8R0,K1PVK1,K1Q7S9,K1QAH8,K1QHR5,K1QTV1,K1QTW3
GO:0010466(negative regulation of peptidase activity)	biological_process	7	0.0179949	K1P8R0,K1PVK1,K1Q7S9,K1QAH8,K1QHR5,K1QTV1,K1QTW3
GO:0043086(negative regulation of catalytic activity)	biological_process	7	0.0179949	K1P8R0,K1PVK1,K1Q7S9,K1QAH8,K1QHR5,K1QTV1,K1QTW3
GO:0065004(protein-DNA complex assembly)	biological_process	7	0.0179949	K1P421,K1PUM2,K1PUQ5,K1R2K6,K1R2L4,K1R2N0,K1RXS6
GO:0043623(cellular protein complex assembly)	biological_process	7	0.0179949	K1PE00,K1PN21,K1QAJ5,K1QCU9,K1QFM5,K1R278,K1R7V7
GO:0009142(nucleoside triphosphate biosynthetic process)	biological_process	6	0.0154242	K1QA13,K1QZU8,K1R0L4,K1R6Z7,K1RHA5,K1RWW5
GO:0009142(nucleoside triphosphate biosynthetic process)	biological_process	6	0.0154242	K1QA13,K1QZU8,K1R0L4,K1R6Z7,K1RHA5,K1RWW5
GO:0015992(proton transport)	biological_process	6	0.0154242	K1Q9V3,K1QI28,K1QKL8,K1QU53,K1R6Z7,K1RWW5
GO:0034220(ion transmembrane transport)	biological_process	6	0.0154242	K1Q9V3,K1QI28,K1QKL8,K1QZU8,K1R6Z7,K1RWW5
GO:0007264(small GTPase mediated signal transduction)	biological_process	6	0.0154242	K1PTH4,K1QBM3,K1R150,K1R1Q8,K1R512,K1R5V4
GO:0009206(purine ribonucleoside triphosphate biosynthetic process)	biological_process	6	0.0154242	K1QA13,K1QZU8,K1R0L4,K1R6Z7,K1RHA5,K1RWW5
GO:0009206(purine ribonucleoside triphosphate biosynthetic process)	biological_process	6	0.0154242	K1QA13,K1QZU8,K1R0L4,K1R6Z7,K1RHA5,K1RWW5
GO:0009206(purine ribonucleoside triphosphate biosynthetic process)	biological_process	6	0.0154242	K1QA13,K1QZU8,K1R0L4,K1R6Z7,K1RHA5,K1RWW5
GO:0006030(chitin metabolic process)	biological_process	6	0.0154242	K1PHQ7,K1PKN2,K1PTA3,K1QDH1,K1QJK2,K1QTN5
GO:0006040(amino sugar metabolic process)	biological_process	6	0.0154242	K1PHQ7,K1PKN2,K1PTA3,K1QDH1,K1QJK2,K1QTN5
GO:0006022(aminoglycan metabolic process)	biological_process	6	0.0154242	K1PHQ7,K1PKN2,K1PTA3,K1QDH1,K1QJK2,K1QTN5
GO:0051246(regulation of protein metabolic process)	biological_process	6	0.0154242	K1PEY4,K1PWW9,K1QB04,K1QCA7,K1QDM2,K1RXA0
GO:0031323(regulation of cellular metabolic process)	biological_process	6	0.0154242	K1QCA7,K1QUZ5,K1R6A7,K1RRH1,K1RUK6,K1RXA0
GO:0010951(negative regulation of endopeptidase activity)	biological_process	6	0.0154242	K1P8R0,K1PVK1,K1QAH8,K1QHR5,K1QTV1,K1QTW3
GO:0043413(macromolecule glycosylation)	biological_process	6	0.0154242	K1PH13,K1Q0N6,K1QAV0,K1QHM2,K1QWZ6,K1RTD6
GO:0009206(purine ribonucleoside triphosphate biosynthetic process)	biological_process	6	0.0154242	K1QA13,K1QZU8,K1R0L4,K1R6Z7,K1RHA5,K1RWW5
GO:0006468(protein phosphorylation)	biological_process	6	0.0154242	K1PVR8,K1QJU8,K1QSJ6,K1QVQ5,K1RP17,K1RVK9
GO:0006486(protein glycosylation)	biological_process	6	0.0154242	K1PH13,K1Q0N6,K1QAV0,K1QHM2,K1QWZ6,K1RTD6
GO:0018193(peptidyl-amino acid modification)	biological_process	6	0.0154242	K1PY48,K1Q5P7,K1Q9Z5,K1QHM2,K1QUQ2,K1R1H8
GO:0016051(carbohydrate biosynthetic process)	biological_process	6	0.0154242	K1PJ59,K1PTI6,K1Q760,K1QEA6,K1QHI5,K1QSC1
GO:0015992(proton transport)	biological_process	6	0.0154242	K1Q9V3,K1QI28,K1QKL8,K1QU53,K1R6Z7,K1RWW5
GO:0034220(ion transmembrane transport)	biological_process	6	0.0154242	K1Q9V3,K1QI28,K1QKL8,K1QZU8,K1R6Z7,K1RWW5
GO:0006030(chitin metabolic process)	biological_process	6	0.0154242	K1PHQ7,K1PKN2,K1PTA3,K1QDH1,K1QJK2,K1QTN5
GO:0031323(regulation of cellular metabolic process)	biological_process	6	0.0154242	K1QCA7,K1QUZ5,K1R6A7,K1RRH1,K1RUK6,K1RXA0
GO:1901071(glucosamine-containing compound metabolic process)	biological_process	6	0.0154242	K1PHQ7,K1PKN2,K1PTA3,K1QDH1,K1QJK2,K1QTN5
GO:0009201(ribonucleoside triphosphate biosynthetic process)	biological_process	6	0.0154242	K1QA13,K1QZU8,K1R0L4,K1R6Z7,K1RHA5,K1RWW5
GO:0009145(purine nucleoside triphosphate biosynthetic process)	biological_process	6	0.0154242	K1QA13,K1QZU8,K1R0L4,K1R6Z7,K1RHA5,K1RWW5
GO:0009201(ribonucleoside triphosphate biosynthetic process)	biological_process	6	0.0154242	K1QA13,K1QZU8,K1R0L4,K1R6Z7,K1RHA5,K1RWW5
GO:0016051(carbohydrate biosynthetic process)	biological_process	6	0.0154242	K1PJ59,K1PTI6,K1Q760,K1QEA6,K1QHI5,K1QSC1
GO:0070085(glycosylation)	biological_process	6	0.0154242	K1PH13,K1Q0N6,K1QAV0,K1QHM2,K1QWZ6,K1RTD6
GO:0009145(purine nucleoside triphosphate biosynthetic process)	biological_process	6	0.0154242	K1QA13,K1QZU8,K1R0L4,K1R6Z7,K1RHA5,K1RWW5
GO:0051246(regulation of protein metabolic process)	biological_process	6	0.0154242	K1PEY4,K1PWW9,K1QB04,K1QCA7,K1QDM2,K1RXA0
GO:0009201(ribonucleoside triphosphate biosynthetic process)	biological_process	6	0.0154242	K1QA13,K1QZU8,K1R0L4,K1R6Z7,K1RHA5,K1RWW5
GO:0010951(negative regulation of endopeptidase activity)	biological_process	6	0.0154242	K1P8R0,K1PVK1,K1QAH8,K1QHR5,K1QTV1,K1QTW3
GO:0006486(protein glycosylation)	biological_process	6	0.0154242	K1PH13,K1Q0N6,K1QAV0,K1QHM2,K1QWZ6,K1RTD6
GO:0009145(purine nucleoside triphosphate biosynthetic process)	biological_process	6	0.0154242	K1QA13,K1QZU8,K1R0L4,K1R6Z7,K1RHA5,K1RWW5
GO:0006818(hydrogen transport)	biological_process	6	0.0154242	K1Q9V3,K1QI28,K1QKL8,K1QU53,K1R6Z7,K1RWW5
GO:0006468(protein phosphorylation)	biological_process	6	0.0154242	K1PVR8,K1QJU8,K1QSJ6,K1QVQ5,K1RP17,K1RVK9
GO:0052548(regulation of endopeptidase activity)	biological_process	6	0.0154242	K1P8R0,K1PVK1,K1QAH8,K1QHR5,K1QTV1,K1QTW3
GO:0007186(G-protein coupled receptor signaling pathway)	biological_process	6	0.0154242	K1Q330,K1QAV0,K1QTU5,K1R2S6,K1R5R4,K1RWX7
GO:0043413(macromolecule glycosylation)	biological_process	6	0.0154242	K1PH13,K1Q0N6,K1QAV0,K1QHM2,K1QWZ6,K1RTD6
GO:0046364(monosaccharide biosynthetic process)	biological_process	5	0.0128535	K1PJ59,K1PTI6,K1Q760,K1QEA6,K1QHI5
GO:0018904(organic ether metabolic process)	biological_process	5	0.0128535	K1PDF0,K1Q6X5,K1Q7T5,K1QYJ3,K1RWE5
GO:0019319(hexose biosynthetic process)	biological_process	5	0.0128535	K1PJ59,K1PTI6,K1Q760,K1QEA6,K1QHI5
GO:0006004(fucose metabolic process)	biological_process	5	0.0128535	K1QC19,K1QC26,K1QFV3,K1QWY7,K1QZW1
GO:0006754(ATP biosynthetic process)	biological_process	5	0.0128535	K1QA13,K1QZU8,K1R0L4,K1R6Z7,K1RWW5
GO:0018208(peptidyl-proline modification)	biological_process	5	0.0128535	K1PY48,K1Q5P7,K1Q9Z5,K1QUQ2,K1R1H8
GO:0015991(ATP hydrolysis coupled proton transport)	biological_process	5	0.0128535	K1Q9V3,K1QI28,K1QKL8,K1R6Z7,K1RWW5
GO:0015988(energy coupled proton transport, against electrochemical gradient)	biological_process	5	0.0128535	K1Q9V3,K1QI28,K1QKL8,K1R6Z7,K1RWW5
GO:0009894(regulation of catabolic process)	biological_process	5	0.0128535	K1PEY4,K1PWW9,K1QB04,K1QDM2,K1R6A7
GO:0006414(translational elongation)	biological_process	5	0.0128535	K1PFS5,K1Q1K8,K1QGS8,K1QPP2,K1QWX2
GO:0046364(monosaccharide biosynthetic process)	biological_process	5	0.0128535	K1PJ59,K1PTI6,K1Q760,K1QEA6,K1QHI5
GO:0019319(hexose biosynthetic process)	biological_process	5	0.0128535	K1PJ59,K1PTI6,K1Q760,K1QEA6,K1QHI5
GO:0006094(gluconeogenesis)	biological_process	5	0.0128535	K1PJ59,K1PTI6,K1Q760,K1QEA6,K1QHI5
GO:0006662(glycerol ether metabolic process)	biological_process	5	0.0128535	K1PDF0,K1Q6X5,K1Q7T5,K1QYJ3,K1RWE5
GO:0015988(energy coupled proton transport, against electrochemical gradient)	biological_process	5	0.0128535	K1Q9V3,K1QI28,K1QKL8,K1R6Z7,K1RWW5
GO:0000413(protein peptidyl-prolyl isomerization)	biological_process	5	0.0128535	K1PY48,K1Q5P7,K1Q9Z5,K1QUQ2,K1R1H8
GO:0006754(ATP biosynthetic process)	biological_process	5	0.0128535	K1QA13,K1QZU8,K1R0L4,K1R6Z7,K1RWW5
GO:0006094(gluconeogenesis)	biological_process	5	0.0128535	K1PJ59,K1PTI6,K1Q760,K1QEA6,K1QHI5
GO:0051188(cofactor biosynthetic process)	biological_process	4	0.0102828	K1PVW0,K1QLL1,K1QRL6,K1R2D6
GO:0032787(monocarboxylic acid metabolic process)	biological_process	4	0.0102828	K1PLM3,K1QLL1,K1QSX8,K1R8I8
GO:0031326(regulation of cellular biosynthetic process)	biological_process	4	0.0102828	K1QCA7,K1QUZ5,K1RRH1,K1RUK6
GO:0010556(regulation of macromolecule biosynthetic process)	biological_process	4	0.0102828	K1QCA7,K1QUZ5,K1RRH1,K1RUK6
GO:0043038(amino acid activation)	biological_process	4	0.0102828	K1QCA7,K1QNW9,K1QQB3,K1R2L7
GO:0006418(tRNA aminoacylation for protein translation)	biological_process	4	0.0102828	K1QCA7,K1QNW9,K1QQB3,K1R2L7
GO:2000112(regulation of cellular macromolecule biosynthetic process)	biological_process	4	0.0102828	K1QCA7,K1QUZ5,K1RRH1,K1RUK6
GO:0010468(regulation of gene expression)	biological_process	4	0.0102828	K1QCA7,K1QUZ5,K1RRH1,K1RUK6
GO:0010556(regulation of macromolecule biosynthetic process)	biological_process	4	0.0102828	K1QCA7,K1QUZ5,K1RRH1,K1RUK6
GO:0009057(macromolecule catabolic process)	biological_process	4	0.0102828	K1PF10,K1PNC7,K1QEK7,K1QLT5
GO:0043039(tRNA aminoacylation)	biological_process	4	0.0102828	K1QCA7,K1QNW9,K1QQB3,K1R2L7
GO:0009889(regulation of biosynthetic process)	biological_process	4	0.0102828	K1QCA7,K1QUZ5,K1RRH1,K1RUK6
GO:0051171(regulation of nitrogen compound metabolic process)	biological_process	4	0.0102828	K1QUZ5,K1R6A7,K1RRH1,K1RUK6
GO:0051188(cofactor biosynthetic process)	biological_process	4	0.0102828	K1PVW0,K1QLL1,K1QRL6,K1R2D6
GO:0043039(tRNA aminoacylation)	biological_process	4	0.0102828	K1QCA7,K1QNW9,K1QQB3,K1R2L7
GO:0006399(tRNA metabolic process)	biological_process	4	0.0102828	K1QCA7,K1QNW9,K1QQB3,K1R2L7
GO:2000112(regulation of cellular macromolecule biosynthetic process)	biological_process	4	0.0102828	K1QCA7,K1QUZ5,K1RRH1,K1RUK6
GO:0009108(coenzyme biosynthetic process)	biological_process	4	0.0102828	K1PVW0,K1QLL1,K1QRL6,K1R2D6
GO:0006629(lipid metabolic process)	biological_process	4	0.0102828	K1PHK7,K1PLM3,K1QLT5,K1QSX8
GO:0042176(regulation of protein catabolic process)	biological_process	4	0.0102828	K1PEY4,K1PWW9,K1QB04,K1QDM2
GO:0044262(cellular carbohydrate metabolic process)	biological_process	4	0.0102828	K1QSC1,K1R4Z3,K1RM80,K1RTR1
GO:0009057(macromolecule catabolic process)	biological_process	4	0.0102828	K1PF10,K1PNC7,K1QEK7,K1QLT5
GO:0044262(cellular carbohydrate metabolic process)	biological_process	4	0.0102828	K1QSC1,K1R4Z3,K1RM80,K1RTR1
GO:0019219(regulation of nucleobase-containing compound metabolic process)	biological_process	4	0.0102828	K1QUZ5,K1R6A7,K1RRH1,K1RUK6
GO:0009108(coenzyme biosynthetic process)	biological_process	4	0.0102828	K1PVW0,K1QLL1,K1QRL6,K1R2D6
GO:0019219(regulation of nucleobase-containing compound metabolic process)	biological_process	4	0.0102828	K1QUZ5,K1R6A7,K1RRH1,K1RUK6
GO:0031326(regulation of cellular biosynthetic process)	biological_process	4	0.0102828	K1QCA7,K1QUZ5,K1RRH1,K1RUK6
GO:0034660(ncRNA metabolic process)	biological_process	4	0.0102828	K1QCA7,K1QNW9,K1QQB3,K1R2L7
GO:0007229(integrin-mediated signaling pathway)	biological_process	4	0.0102828	K1PHY1,K1QAH5,K1QIL4,K1QUZ5
GO:0042176(regulation of protein catabolic process)	biological_process	4	0.0102828	K1PEY4,K1PWW9,K1QB04,K1QDM2
GO:0019219(regulation of nucleobase-containing compound metabolic process)	biological_process	4	0.0102828	K1QUZ5,K1R6A7,K1RRH1,K1RUK6
GO:0044272(sulfur compound biosynthetic process)	biological_process	3	0.00771208	K1PQI4,K1PVW0,K1RNJ2
GO:0030036(actin cytoskeleton organization)	biological_process	3	0.00771208	K1PLV6,K1PRV7,K1RH58
GO:0006355(regulation of transcription, DNA-dependent)	biological_process	3	0.00771208	K1QUZ5,K1RRH1,K1RUK6
GO:0044282(small molecule catabolic process)	biological_process	3	0.00771208	K1PV02,K1QRD4,K1QSX8
GO:0006820(anion transport)	biological_process	3	0.00771208	A5LGH1,K1QXY2,K1R554
GO:0009064(glutamine family amino acid metabolic process)	biological_process	3	0.00771208	K1QYB6,K1R0H0,K1RGD1
GO:0006355(regulation of transcription, DNA-dependent)	biological_process	3	0.00771208	K1QUZ5,K1RRH1,K1RUK6
GO:0044272(sulfur compound biosynthetic process)	biological_process	3	0.00771208	K1PQI4,K1PVW0,K1RNJ2
GO:0051252(regulation of RNA metabolic process)	biological_process	3	0.00771208	K1QUZ5,K1RRH1,K1RUK6
GO:0044282(small molecule catabolic process)	biological_process	3	0.00771208	K1PV02,K1QRD4,K1QSX8
GO:0030029(actin filament-based process)	biological_process	3	0.00771208	K1PLV6,K1PRV7,K1RH58
GO:0044255(cellular lipid metabolic process)	biological_process	3	0.00771208	K1PHK7,K1PLM3,K1QSX8
GO:0006355(regulation of transcription, DNA-dependent)	biological_process	3	0.00771208	K1QUZ5,K1RRH1,K1RUK6
GO:2001141(regulation of RNA biosynthetic process)	biological_process	3	0.00771208	K1QUZ5,K1RRH1,K1RUK6
GO:0030036(actin cytoskeleton organization)	biological_process	3	0.00771208	K1PLV6,K1PRV7,K1RH58
GO:2001141(regulation of RNA biosynthetic process)	biological_process	3	0.00771208	K1QUZ5,K1RRH1,K1RUK6
GO:0051603(proteolysis involved in cellular protein catabolic process)	biological_process	3	0.00771208	K1PF10,K1QEK7,K1QS07
GO:0051252(regulation of RNA metabolic process)	biological_process	3	0.00771208	K1QUZ5,K1RRH1,K1RUK6
GO:0009084(glutamine family amino acid biosynthetic process)	biological_process	3	0.00771208	K1QYB6,K1R0H0,K1RGD1
GO:0006725(cellular aromatic compound metabolic process)	biological_process	3	0.00771208	K1PGY5,K1Q4C3,K1QRL6
GO:0044255(cellular lipid metabolic process)	biological_process	3	0.00771208	K1PHK7,K1PLM3,K1QSX8
GO:0006790(sulfur compound metabolic process)	biological_process	3	0.00771208	K1PQI4,K1PVW0,K1RNJ2
GO:0009084(glutamine family amino acid biosynthetic process)	biological_process	3	0.00771208	K1QYB6,K1R0H0,K1RGD1
GO:0072524(pyridine-containing compound metabolic process)	biological_process	2	0.00514139	K1R2D6,K1RH70
GO:0006560(proline metabolic process)	biological_process	2	0.00514139	K1QYB6,K1RGD1
GO:0072527(pyrimidine-containing compound metabolic process)	biological_process	2	0.00514139	K1PGY5,K1RHA5
GO:0043648(dicarboxylic acid metabolic process)	biological_process	2	0.00514139	K1R4Z3,K1RAP8
GO:0006102(isocitrate metabolic process)	biological_process	2	0.00514139	K1R7T2,K1RZE2
GO:0046395(carboxylic acid catabolic process)	biological_process	2	0.00514139	K1PV02,K1QSX8
GO:0042451(purine nucleoside biosynthetic process)	biological_process	2	0.00514139	K1PVW0,K1RHA5
GO:0032259(methylation)	biological_process	2	0.00514139	K1PH31,K1QHH8
GO:0019637(organophosphate metabolic process)	biological_process	2	0.00514139	K1PHK7,K1QMD3
GO:0009124(nucleoside monophosphate biosynthetic process)	biological_process	2	0.00514139	K1PIS0,K1R984
GO:0045786(negative regulation of cell cycle)	biological_process	2	0.00514139	K1PNP9,K1PTR6
GO:0044070(regulation of anion transport)	biological_process	2	0.00514139	A5LGH1,K1QXY2
GO:0009163(nucleoside biosynthetic process)	biological_process	2	0.00514139	K1PVW0,K1RHA5
GO:0032271(regulation of protein polymerization)	biological_process	2	0.00514139	K1QLZ1,K1QPZ1
GO:0016567(protein ubiquitination)	biological_process	2	0.00514139	K1PCQ2,K1QLK6
GO:0072524(pyridine-containing compound metabolic process)	biological_process	2	0.00514139	K1R2D6,K1RH70
GO:0072527(pyrimidine-containing compound metabolic process)	biological_process	2	0.00514139	K1PGY5,K1RHA5
GO:0043269(regulation of ion transport)	biological_process	2	0.00514139	A5LGH1,K1QXY2
GO:0030163(protein catabolic process)	biological_process	2	0.00514139	K1PNC7,K1QLT5
GO:0006730(one-carbon metabolic process)	biological_process	2	0.00514139	K1PVW0,K1RW85
GO:0019362(pyridine nucleotide metabolic process)	biological_process	2	0.00514139	K1R2D6,K1RH70
GO:0006575(cellular modified amino acid metabolic process)	biological_process	2	0.00514139	K1PVW0,K1RNJ2
GO:0045786(negative regulation of cell cycle)	biological_process	2	0.00514139	K1PNP9,K1PTR6
GO:0032535(regulation of cellular component size)	biological_process	2	0.00514139	K1QLZ1,K1QPZ1
GO:0015986(ATP synthesis coupled proton transport)	biological_process	2	0.00514139	K1R6Z7,K1RWW5
GO:0032535(regulation of cellular component size)	biological_process	2	0.00514139	K1QLZ1,K1QPZ1
GO:0009124(nucleoside monophosphate biosynthetic process)	biological_process	2	0.00514139	K1PIS0,K1R984
GO:0009126(purine nucleoside monophosphate metabolic process)	biological_process	2	0.00514139	K1PIS0,K1R984
GO:0009161(ribonucleoside monophosphate metabolic process)	biological_process	2	0.00514139	K1PIS0,K1R984
GO:0009168(purine ribonucleoside monophosphate biosynthetic process)	biological_process	2	0.00514139	K1PIS0,K1R984
GO:0009168(purine ribonucleoside monophosphate biosynthetic process)	biological_process	2	0.00514139	K1PIS0,K1R984
GO:0043254(regulation of protein complex assembly)	biological_process	2	0.00514139	K1QLZ1,K1QPZ1
GO:0006561(proline biosynthetic process)	biological_process	2	0.00514139	K1QYB6,K1RGD1
GO:1901137(carbohydrate derivative biosynthetic process)	biological_process	2	0.00514139	K1PVW0,K1RHA5
GO:0009225(nucleotide-sugar metabolic process)	biological_process	2	0.00514139	K1P2B8,K1RTD6
GO:0044087(regulation of cellular component biogenesis)	biological_process	2	0.00514139	K1QLZ1,K1QPZ1
GO:0048519(negative regulation of biological process)	biological_process	2	0.00514139	K1PNP9,K1PTR6
GO:0032879(regulation of localization)	biological_process	2	0.00514139	A5LGH1,K1QXY2
GO:0051128(regulation of cellular component organization)	biological_process	2	0.00514139	K1QLZ1,K1QPZ1
GO:0015980(energy derivation by oxidation of organic compounds)	biological_process	2	0.00514139	K1PVW0,K1QSC1
GO:0022900(electron transport chain)	biological_process	2	0.00514139	K1R115,K1RIT6
GO:0009168(purine ribonucleoside monophosphate biosynthetic process)	biological_process	2	0.00514139	K1PIS0,K1R984
GO:0015985(energy coupled proton transport, down electrochemical gradient)	biological_process	2	0.00514139	K1R6Z7,K1RWW5
GO:0016042(lipid catabolic process)	biological_process	2	0.00514139	K1PHK7,K1QSX8
GO:0022402(cell cycle process)	biological_process	2	0.00514139	K1PNP9,K1PTR6
GO:0009163(nucleoside biosynthetic process)	biological_process	2	0.00514139	K1PVW0,K1RHA5
GO:0009167(purine ribonucleoside monophosphate metabolic process)	biological_process	2	0.00514139	K1PIS0,K1R984
GO:0009156(ribonucleoside monophosphate biosynthetic process)	biological_process	2	0.00514139	K1PIS0,K1R984
GO:0009163(nucleoside biosynthetic process)	biological_process	2	0.00514139	K1PVW0,K1RHA5
GO:0019941(modification-dependent protein catabolic process)	biological_process	2	0.00514139	K1PF10,K1QEK7
GO:0046496(nicotinamide nucleotide metabolic process)	biological_process	2	0.00514139	K1R2D6,K1RH70
GO:0016054(organic acid catabolic process)	biological_process	2	0.00514139	K1PV02,K1QSX8
GO:0016042(lipid catabolic process)	biological_process	2	0.00514139	K1PHK7,K1QSX8
GO:0070647(protein modification by small protein conjugation or removal)	biological_process	2	0.00514139	K1PCQ2,K1QLK6
GO:0032956(regulation of actin cytoskeleton organization)	biological_process	2	0.00514139	K1QLZ1,K1QPZ1
GO:1901137(carbohydrate derivative biosynthetic process)	biological_process	2	0.00514139	K1PVW0,K1RHA5
GO:0009126(purine nucleoside monophosphate metabolic process)	biological_process	2	0.00514139	K1PIS0,K1R984
GO:0019362(pyridine nucleotide metabolic process)	biological_process	2	0.00514139	K1R2D6,K1RH70
GO:0046129(purine ribonucleoside biosynthetic process)	biological_process	2	0.00514139	K1PVW0,K1RHA5
GO:0007050(cell cycle arrest)	biological_process	2	0.00514139	K1PNP9,K1PTR6
GO:0006511(ubiquitin-dependent protein catabolic process)	biological_process	2	0.00514139	K1PF10,K1QEK7
GO:0042455(ribonucleoside biosynthetic process)	biological_process	2	0.00514139	K1PVW0,K1RHA5
GO:0042451(purine nucleoside biosynthetic process)	biological_process	2	0.00514139	K1PVW0,K1RHA5
GO:0006631(fatty acid metabolic process)	biological_process	2	0.00514139	K1PLM3,K1QSX8
GO:0000226(microtubule cytoskeleton organization)	biological_process	2	0.00514139	K1QME7,K1QTB9
GO:0000226(microtubule cytoskeleton organization)	biological_process	2	0.00514139	K1QME7,K1QTB9
GO:0032271(regulation of protein polymerization)	biological_process	2	0.00514139	K1QLZ1,K1QPZ1
GO:0051726(regulation of cell cycle)	biological_process	2	0.00514139	K1PNP9,K1PTR6
GO:0048523(negative regulation of cellular process)	biological_process	2	0.00514139	K1PNP9,K1PTR6
GO:0033043(regulation of organelle organization)	biological_process	2	0.00514139	K1QLZ1,K1QPZ1
GO:0032970(regulation of actin filament-based process)	biological_process	2	0.00514139	K1QLZ1,K1QPZ1
GO:0072511(divalent inorganic cation transport)	biological_process	2	0.00514139	K1QA13,K1QZU8
GO:0030001(metal ion transport)	biological_process	2	0.00514139	K1QA13,K1QZU8
GO:0019941(modification-dependent protein catabolic process)	biological_process	2	0.00514139	K1PF10,K1QEK7
GO:0015985(energy coupled proton transport, down electrochemical gradient)	biological_process	2	0.00514139	K1R6Z7,K1RWW5
GO:0033554(cellular response to stress)	biological_process	2	0.00514139	K1PNZ5,K1QSE6
GO:0006979(response to oxidative stress)	biological_process	2	0.00514139	K1PNZ5,K1QTD6
GO:0009168(purine ribonucleoside monophosphate biosynthetic process)	biological_process	2	0.00514139	K1PIS0,K1R984
GO:0030833(regulation of actin filament polymerization)	biological_process	2	0.00514139	K1QLZ1,K1QPZ1
GO:0051049(regulation of transport)	biological_process	2	0.00514139	A5LGH1,K1QXY2
GO:0006733(oxidoreduction coenzyme metabolic process)	biological_process	2	0.00514139	K1R2D6,K1RH70
GO:0046129(purine ribonucleoside biosynthetic process)	biological_process	2	0.00514139	K1PVW0,K1RHA5
GO:0032956(regulation of actin cytoskeleton organization)	biological_process	2	0.00514139	K1QLZ1,K1QPZ1
GO:0044265(cellular macromolecule catabolic process)	biological_process	2	0.00514139	K1PF10,K1QEK7
GO:0016054(organic acid catabolic process)	biological_process	2	0.00514139	K1PV02,K1QSX8
GO:0016054(organic acid catabolic process)	biological_process	2	0.00514139	K1PV02,K1QSX8
GO:0048523(negative regulation of cellular process)	biological_process	2	0.00514139	K1PNP9,K1PTR6
GO:0032268(regulation of cellular protein metabolic process)	biological_process	2	0.00514139	K1QCA7,K1RXA0
GO:0022900(electron transport chain)	biological_process	2	0.00514139	K1R115,K1RIT6
GO:0015980(energy derivation by oxidation of organic compounds)	biological_process	2	0.00514139	K1PVW0,K1QSC1
GO:0070838(divalent metal ion transport)	biological_process	2	0.00514139	K1QA13,K1QZU8
GO:0006816(calcium ion transport)	biological_process	2	0.00514139	K1QA13,K1QZU8
GO:0030833(regulation of actin filament polymerization)	biological_process	2	0.00514139	K1QLZ1,K1QPZ1
GO:0015986(ATP synthesis coupled proton transport)	biological_process	2	0.00514139	K1R6Z7,K1RWW5
GO:0070838(divalent metal ion transport)	biological_process	2	0.00514139	K1QA13,K1QZU8
GO:0090066(regulation of anatomical structure size)	biological_process	2	0.00514139	K1QLZ1,K1QPZ1
GO:0042398(cellular modified amino acid biosynthetic process)	biological_process	2	0.00514139	K1PVW0,K1RNJ2
GO:0006730(one-carbon metabolic process)	biological_process	2	0.00514139	K1PVW0,K1RW85
GO:0072593(reactive oxygen species metabolic process)	biological_process	2	0.00514139	K1PNZ5,K1QDI4
GO:0006560(proline metabolic process)	biological_process	2	0.00514139	K1QYB6,K1RGD1
GO:0006561(proline biosynthetic process)	biological_process	2	0.00514139	K1QYB6,K1RGD1
GO:0019362(pyridine nucleotide metabolic process)	biological_process	2	0.00514139	K1R2D6,K1RH70
GO:0009225(nucleotide-sugar metabolic process)	biological_process	2	0.00514139	K1P2B8,K1RTD6
GO:0009123(nucleoside monophosphate metabolic process)	biological_process	2	0.00514139	K1PIS0,K1R984
GO:0009167(purine ribonucleoside monophosphate metabolic process)	biological_process	2	0.00514139	K1PIS0,K1R984
GO:0030832(regulation of actin filament length)	biological_process	2	0.00514139	K1QLZ1,K1QPZ1
GO:0009156(ribonucleoside monophosphate biosynthetic process)	biological_process	2	0.00514139	K1PIS0,K1R984
GO:0042398(cellular modified amino acid biosynthetic process)	biological_process	2	0.00514139	K1PVW0,K1RNJ2
GO:0032268(regulation of cellular protein metabolic process)	biological_process	2	0.00514139	K1QCA7,K1RXA0
GO:0006396(RNA processing)	biological_process	2	0.00514139	K1PML4,K1PMT6
GO:0043632(modification-dependent macromolecule catabolic process)	biological_process	2	0.00514139	K1PF10,K1QEK7
GO:0006631(fatty acid metabolic process)	biological_process	2	0.00514139	K1PLM3,K1QSX8
GO:0009161(ribonucleoside monophosphate metabolic process)	biological_process	2	0.00514139	K1PIS0,K1R984
GO:0008064(regulation of actin polymerization or depolymerization)	biological_process	2	0.00514139	K1QLZ1,K1QPZ1
GO:0009127(purine nucleoside monophosphate biosynthetic process)	biological_process	2	0.00514139	K1PIS0,K1R984
GO:0009167(purine ribonucleoside monophosphate metabolic process)	biological_process	2	0.00514139	K1PIS0,K1R984
GO:0046395(carboxylic acid catabolic process)	biological_process	2	0.00514139	K1PV02,K1QSX8
GO:0032446(protein modification by small protein conjugation)	biological_process	2	0.00514139	K1PCQ2,K1QLK6
GO:0009127(purine nucleoside monophosphate biosynthetic process)	biological_process	2	0.00514139	K1PIS0,K1R984
GO:0009156(ribonucleoside monophosphate biosynthetic process)	biological_process	2	0.00514139	K1PIS0,K1R984
GO:0009127(purine nucleoside monophosphate biosynthetic process)	biological_process	2	0.00514139	K1PIS0,K1R984
GO:0042455(ribonucleoside biosynthetic process)	biological_process	2	0.00514139	K1PVW0,K1RHA5
GO:0042451(purine nucleoside biosynthetic process)	biological_process	2	0.00514139	K1PVW0,K1RHA5
GO:0071702(organic substance transport)	biological_process	2	0.00514139	K1PHK7,K1QTP5
GO:0006836(neurotransmitter transport)	biological_process	2	0.00514139	K1P775,K1QN64
GO:0033043(regulation of organelle organization)	biological_process	2	0.00514139	K1QLZ1,K1QPZ1
GO:0043254(regulation of protein complex assembly)	biological_process	2	0.00514139	K1QLZ1,K1QPZ1
GO:0044265(cellular macromolecule catabolic process)	biological_process	2	0.00514139	K1PF10,K1QEK7
GO:0051493(regulation of cytoskeleton organization)	biological_process	2	0.00514139	K1QLZ1,K1QPZ1
GO:0006561(proline biosynthetic process)	biological_process	2	0.00514139	K1QYB6,K1RGD1
GO:0030832(regulation of actin filament length)	biological_process	2	0.00514139	K1QLZ1,K1QPZ1
GO:0006108(malate metabolic process)	biological_process	2	0.00514139	K1R4Z3,K1RAP8
GO:0007050(cell cycle arrest)	biological_process	2	0.00514139	K1PNP9,K1PTR6
GO:0033554(cellular response to stress)	biological_process	2	0.00514139	K1PNZ5,K1QSE6
GO:0046129(purine ribonucleoside biosynthetic process)	biological_process	2	0.00514139	K1PVW0,K1RHA5
GO:0044265(cellular macromolecule catabolic process)	biological_process	2	0.00514139	K1PF10,K1QEK7
GO:0030163(protein catabolic process)	biological_process	2	0.00514139	K1PNC7,K1QLT5
GO:0009112(nucleobase metabolic process)	biological_process	1	0.00257069	K1PGY5
GO:0042558(pteridine-containing compound metabolic process)	biological_process	1	0.00257069	K1QRL6
GO:0009147(pyrimidine nucleoside triphosphate metabolic process)	biological_process	1	0.00257069	K1RHA5
GO:0018377(protein myristoylation)	biological_process	1	0.00257069	K1R455
GO:0019438(aromatic compound biosynthetic process)	biological_process	1	0.00257069	K1QRL6
GO:0034637(cellular carbohydrate biosynthetic process)	biological_process	1	0.00257069	K1QSC1
GO:0043043(peptide biosynthetic process)	biological_process	1	0.00257069	K1RNJ2
GO:0043094(cellular metabolic compound salvage)	biological_process	1	0.00257069	K1PQI4
GO:0043447(alkane biosynthetic process)	biological_process	1	0.00257069	K1PVW0
GO:0035235(ionotropic glutamate receptor signaling pathway)	biological_process	1	0.00257069	K1R0W8
GO:0034614(cellular response to reactive oxygen species)	biological_process	1	0.00257069	K1PNZ5
GO:0031023(microtubule organizing center organization)	biological_process	1	0.00257069	K1QGF9
GO:0043414(macromolecule methylation)	biological_process	1	0.00257069	K1PH31
GO:0006555(methionine metabolic process)	biological_process	1	0.00257069	K1PQI4
GO:0000097(sulfur amino acid biosynthetic process)	biological_process	1	0.00257069	K1PQI4
GO:0015947(methane metabolic process)	biological_process	1	0.00257069	K1PVW0
GO:0043447(alkane biosynthetic process)	biological_process	1	0.00257069	K1PVW0
GO:0009396(folic acid-containing compound biosynthetic process)	biological_process	1	0.00257069	K1QRL6
GO:0006165(nucleoside diphosphate phosphorylation)	biological_process	1	0.00257069	K1RHA5
GO:0006221(pyrimidine nucleotide biosynthetic process)	biological_process	1	0.00257069	K1RHA5
GO:0019363(pyridine nucleotide biosynthetic process)	biological_process	1	0.00257069	K1R2D6
GO:0034599(cellular response to oxidative stress)	biological_process	1	0.00257069	K1PNZ5
GO:0048869(cellular developmental process)	biological_process	1	0.00257069	K1QI97
GO:0009653(anatomical structure morphogenesis)	biological_process	1	0.00257069	K1QI97
GO:0006564(L-serine biosynthetic process)	biological_process	1	0.00257069	K1Q4I9
GO:0009615(response to virus)	biological_process	1	0.00257069	K1PMT6
GO:0007016(cytoskeletal anchoring at plasma membrane)	biological_process	1	0.00257069	K1PI02
GO:0034599(cellular response to oxidative stress)	biological_process	1	0.00257069	K1PNZ5
GO:0000302(response to reactive oxygen species)	biological_process	1	0.00257069	K1PNZ5
GO:0010608(posttranscriptional regulation of gene expression)	biological_process	1	0.00257069	K1QCA7
GO:0005978(glycogen biosynthetic process)	biological_process	1	0.00257069	K1QSC1
GO:0006448(regulation of translational elongation)	biological_process	1	0.00257069	K1QCA7
GO:0009435(NAD biosynthetic process)	biological_process	1	0.00257069	K1R2D6
GO:0071843(cellular component biogenesis at cellular level)	biological_process	1	0.00257069	K1QWX2
GO:0071265(L-methionine biosynthetic process)	biological_process	1	0.00257069	K1PQI4
GO:0007205(protein kinase C-activating G-protein coupled receptor signaling pathway)	biological_process	1	0.00257069	K1R5R4
GO:0006221(pyrimidine nucleotide biosynthetic process)	biological_process	1	0.00257069	K1RHA5
GO:0006098(pentose-phosphate shunt)	biological_process	1	0.00257069	K1RH70
GO:0000902(cell morphogenesis)	biological_process	1	0.00257069	K1QI97
GO:0006066(alcohol metabolic process)	biological_process	1	0.00257069	K1QKF8
GO:0046292(formaldehyde metabolic process)	biological_process	1	0.00257069	K1QRD4
GO:0044242(cellular lipid catabolic process)	biological_process	1	0.00257069	K1QSX8
GO:0043241(protein complex disassembly)	biological_process	1	0.00257069	K1PX23
GO:0010035(response to inorganic substance)	biological_process	1	0.00257069	K1PNZ5
GO:0070887(cellular response to chemical stimulus)	biological_process	1	0.00257069	K1PNZ5
GO:0072525(pyridine-containing compound biosynthetic process)	biological_process	1	0.00257069	K1R2D6
GO:0009072(aromatic amino acid family metabolic process)	biological_process	1	0.00257069	K1Q4C3
GO:0009066(aspartate family amino acid metabolic process)	biological_process	1	0.00257069	K1PQI4
GO:0000096(sulfur amino acid metabolic process)	biological_process	1	0.00257069	K1PQI4
GO:0009069(serine family amino acid metabolic process)	biological_process	1	0.00257069	K1Q4I9
GO:0009448(gamma-aminobutyric acid metabolic process)	biological_process	1	0.00257069	K1PV02
GO:0009063(cellular amino acid catabolic process)	biological_process	1	0.00257069	K1PV02
GO:0032984(macromolecular complex disassembly)	biological_process	1	0.00257069	K1PX23
GO:0042325(regulation of phosphorylation)	biological_process	1	0.00257069	K1RXA0
GO:0051764(actin crosslink formation)	biological_process	1	0.00257069	K1RH58
GO:0051017(actin filament bundle assembly)	biological_process	1	0.00257069	K1RH58
GO:0071843(cellular component biogenesis at cellular level)	biological_process	1	0.00257069	K1QWX2
GO:0019509(L-methionine salvage from methylthioadenosine)	biological_process	1	0.00257069	K1PQI4
GO:0008219(cell death)	biological_process	1	0.00257069	K1QSW8
GO:0043624(cellular protein complex disassembly)	biological_process	1	0.00257069	K1PX23
GO:0006183(GTP biosynthetic process)	biological_process	1	0.00257069	K1RHA5
GO:0022411(cellular component disassembly)	biological_process	1	0.00257069	K1PX23
GO:0032989(cellular component morphogenesis)	biological_process	1	0.00257069	K1QI97
GO:0012501(programmed cell death)	biological_process	1	0.00257069	K1QSW8
GO:0019220(regulation of phosphate metabolic process)	biological_process	1	0.00257069	K1RXA0
GO:0009209(pyrimidine ribonucleoside triphosphate biosynthetic process)	biological_process	1	0.00257069	K1RHA5
GO:0006739(NADP metabolic process)	biological_process	1	0.00257069	K1RH70
GO:0019359(nicotinamide nucleotide biosynthetic process)	biological_process	1	0.00257069	K1R2D6
GO:0019674(NAD metabolic process)	biological_process	1	0.00257069	K1R2D6
GO:0042559(pteridine-containing compound biosynthetic process)	biological_process	1	0.00257069	K1QRL6
GO:0046033(AMP metabolic process)	biological_process	1	0.00257069	K1R984
GO:0033121(regulation of purine nucleotide catabolic process)	biological_process	1	0.00257069	K1R6A7
GO:0015948(methanogenesis)	biological_process	1	0.00257069	K1PVW0
GO:0006417(regulation of translation)	biological_process	1	0.00257069	K1QCA7
GO:0051707(response to other organism)	biological_process	1	0.00257069	K1PMT6
GO:0046168(glycerol-3-phosphate catabolic process)	biological_process	1	0.00257069	K1QMD3
GO:0042744(hydrogen peroxide catabolic process)	biological_process	1	0.00257069	K1PNZ5
GO:0000096(sulfur amino acid metabolic process)	biological_process	1	0.00257069	K1PQI4
GO:0006749(glutathione metabolic process)	biological_process	1	0.00257069	K1RNJ2
GO:0046500(S-adenosylmethionine metabolic process)	biological_process	1	0.00257069	K1PVW0
GO:0072329(monocarboxylic acid catabolic process)	biological_process	1	0.00257069	K1QSX8
GO:0009063(cellular amino acid catabolic process)	biological_process	1	0.00257069	K1PV02
GO:0019509(L-methionine salvage from methylthioadenosine)	biological_process	1	0.00257069	K1PQI4
GO:0070588(calcium ion transmembrane transport)	biological_process	1	0.00257069	K1QZU8
GO:0044208('de novo' AMP biosynthetic process)	biological_process	1	0.00257069	K1R984
GO:0032507(maintenance of protein location in cell)	biological_process	1	0.00257069	K1PI02
GO:0009147(pyrimidine nucleoside triphosphate metabolic process)	biological_process	1	0.00257069	K1RHA5
GO:0006221(pyrimidine nucleotide biosynthetic process)	biological_process	1	0.00257069	K1RHA5
GO:0009218(pyrimidine ribonucleotide metabolic process)	biological_process	1	0.00257069	K1RHA5
GO:0042558(pteridine-containing compound metabolic process)	biological_process	1	0.00257069	K1QRL6
GO:0072528(pyrimidine-containing compound biosynthetic process)	biological_process	1	0.00257069	K1RHA5
GO:0072529(pyrimidine-containing compound catabolic process)	biological_process	1	0.00257069	K1PGY5
GO:0006220(pyrimidine nucleotide metabolic process)	biological_process	1	0.00257069	K1RHA5
GO:0006213(pyrimidine nucleoside metabolic process)	biological_process	1	0.00257069	K1RHA5
GO:0006206(pyrimidine nucleobase metabolic process)	biological_process	1	0.00257069	K1PGY5
GO:0006183(GTP biosynthetic process)	biological_process	1	0.00257069	K1RHA5
GO:0043087(regulation of GTPase activity)	biological_process	1	0.00257069	K1R6A7
GO:0034440(lipid oxidation)	biological_process	1	0.00257069	K1QSX8
GO:0006069(ethanol oxidation)	biological_process	1	0.00257069	K1QKF8
GO:0015975(energy derivation by oxidation of reduced inorganic compounds)	biological_process	1	0.00257069	K1PVW0
GO:0006740(NADPH regeneration)	biological_process	1	0.00257069	K1RH70
GO:0018196(peptidyl-asparagine modification)	biological_process	1	0.00257069	K1QHM2
GO:0042254(ribosome biogenesis)	biological_process	1	0.00257069	K1QWX2
GO:0005977(glycogen metabolic process)	biological_process	1	0.00257069	K1QSC1
GO:0009250(glucan biosynthetic process)	biological_process	1	0.00257069	K1QSC1
GO:0009396(folic acid-containing compound biosynthetic process)	biological_process	1	0.00257069	K1QRL6
GO:0009148(pyrimidine nucleoside triphosphate biosynthetic process)	biological_process	1	0.00257069	K1RHA5
GO:0009208(pyrimidine ribonucleoside triphosphate metabolic process)	biological_process	1	0.00257069	K1RHA5
GO:0032502(developmental process)	biological_process	1	0.00257069	K1QI97
GO:0016265(death)	biological_process	1	0.00257069	K1QSW8
GO:0051704(multi-organism process)	biological_process	1	0.00257069	K1PMT6
GO:0006479(protein methylation)	biological_process	1	0.00257069	K1PH31
GO:0009250(glucan biosynthetic process)	biological_process	1	0.00257069	K1QSC1
GO:0046434(organophosphate catabolic process)	biological_process	1	0.00257069	K1QMD3
GO:0030811(regulation of nucleotide catabolic process)	biological_process	1	0.00257069	K1R6A7
GO:0009062(fatty acid catabolic process)	biological_process	1	0.00257069	K1QSX8
GO:0005978(glycogen biosynthetic process)	biological_process	1	0.00257069	K1QSC1
GO:0006165(nucleoside diphosphate phosphorylation)	biological_process	1	0.00257069	K1RHA5
GO:0048869(cellular developmental process)	biological_process	1	0.00257069	K1QI97
GO:0007154(cell communication)	biological_process	1	0.00257069	K1PBN1
GO:0051651(maintenance of location in cell)	biological_process	1	0.00257069	K1PI02
GO:0008219(cell death)	biological_process	1	0.00257069	K1QSW8
GO:0007049(cell cycle)	biological_process	1	0.00257069	K1PCA0
GO:0006167(AMP biosynthetic process)	biological_process	1	0.00257069	K1R984
GO:0043414(macromolecule methylation)	biological_process	1	0.00257069	K1PH31
GO:0006098(pentose-phosphate shunt)	biological_process	1	0.00257069	K1RH70
GO:0043102(amino acid salvage)	biological_process	1	0.00257069	K1PQI4
GO:0042559(pteridine-containing compound biosynthetic process)	biological_process	1	0.00257069	K1QRL6
GO:0072528(pyrimidine-containing compound biosynthetic process)	biological_process	1	0.00257069	K1RHA5
GO:0072525(pyridine-containing compound biosynthetic process)	biological_process	1	0.00257069	K1R2D6
GO:0033692(cellular polysaccharide biosynthetic process)	biological_process	1	0.00257069	K1QSC1
GO:0006213(pyrimidine nucleoside metabolic process)	biological_process	1	0.00257069	K1RHA5
GO:0034440(lipid oxidation)	biological_process	1	0.00257069	K1QSX8
GO:0006915(apoptotic process)	biological_process	1	0.00257069	K1QSW8
GO:0046294(formaldehyde catabolic process)	biological_process	1	0.00257069	K1QRD4
GO:0009396(folic acid-containing compound biosynthetic process)	biological_process	1	0.00257069	K1QRL6
GO:0019363(pyridine nucleotide biosynthetic process)	biological_process	1	0.00257069	K1R2D6
GO:0006085(acetyl-CoA biosynthetic process)	biological_process	1	0.00257069	K1QLL1
GO:0006556(S-adenosylmethionine biosynthetic process)	biological_process	1	0.00257069	K1PVW0
GO:0006415(translational termination)	biological_process	1	0.00257069	K1PX23
GO:0019363(pyridine nucleotide biosynthetic process)	biological_process	1	0.00257069	K1R2D6
GO:0006835(dicarboxylic acid transport)	biological_process	1	0.00257069	K1PHK7
GO:0006750(glutathione biosynthetic process)	biological_process	1	0.00257069	K1RNJ2
GO:0034308(primary alcohol metabolic process)	biological_process	1	0.00257069	K1QKF8
GO:0006913(nucleocytoplasmic transport)	biological_process	1	0.00257069	K1R5V4
GO:0018149(peptide cross-linking)	biological_process	1	0.00257069	K1QSW2
GO:0008213(protein alkylation)	biological_process	1	0.00257069	K1PH31
GO:0043543(protein acylation)	biological_process	1	0.00257069	K1R455
GO:0031365(N-terminal protein amino acid modification)	biological_process	1	0.00257069	K1R455
GO:0006497(protein lipidation)	biological_process	1	0.00257069	K1R455
GO:0001932(regulation of protein phosphorylation)	biological_process	1	0.00257069	K1RXA0
GO:0034637(cellular carbohydrate biosynthetic process)	biological_process	1	0.00257069	K1QSC1
GO:0000271(polysaccharide biosynthetic process)	biological_process	1	0.00257069	K1QSC1
GO:0033692(cellular polysaccharide biosynthetic process)	biological_process	1	0.00257069	K1QSC1
GO:0042773(ATP synthesis coupled electron transport)	biological_process	1	0.00257069	K1RIT6
GO:0046113(nucleobase catabolic process)	biological_process	1	0.00257069	K1PGY5
GO:0072529(pyrimidine-containing compound catabolic process)	biological_process	1	0.00257069	K1PGY5
GO:1901070(guanosine-containing compound biosynthetic process)	biological_process	1	0.00257069	K1RHA5
GO:0001932(regulation of protein phosphorylation)	biological_process	1	0.00257069	K1RXA0
GO:0006635(fatty acid beta-oxidation)	biological_process	1	0.00257069	K1QSX8
GO:0006208(pyrimidine nucleobase catabolic process)	biological_process	1	0.00257069	K1PGY5
GO:0071845(cellular component disassembly at cellular level)	biological_process	1	0.00257069	K1PX23
GO:0046051(UTP metabolic process)	biological_process	1	0.00257069	K1RHA5
GO:0009209(pyrimidine ribonucleoside triphosphate biosynthetic process)	biological_process	1	0.00257069	K1RHA5
GO:0046036(CTP metabolic process)	biological_process	1	0.00257069	K1RHA5
GO:0009435(NAD biosynthetic process)	biological_process	1	0.00257069	K1R2D6
GO:0009450(gamma-aminobutyric acid catabolic process)	biological_process	1	0.00257069	K1PV02
GO:0006417(regulation of translation)	biological_process	1	0.00257069	K1QCA7
GO:0006499(N-terminal protein myristoylation)	biological_process	1	0.00257069	K1R455
GO:0051017(actin filament bundle assembly)	biological_process	1	0.00257069	K1RH58
GO:0019427(acetyl-CoA biosynthetic process from acetate)	biological_process	1	0.00257069	K1QLL1
GO:0046131(pyrimidine ribonucleoside metabolic process)	biological_process	1	0.00257069	K1RHA5
GO:0006085(acetyl-CoA biosynthetic process)	biological_process	1	0.00257069	K1QLL1
GO:0009148(pyrimidine nucleoside triphosphate biosynthetic process)	biological_process	1	0.00257069	K1RHA5
GO:0009220(pyrimidine ribonucleotide biosynthetic process)	biological_process	1	0.00257069	K1RHA5
GO:0006750(glutathione biosynthetic process)	biological_process	1	0.00257069	K1RNJ2
GO:0032312(regulation of ARF GTPase activity)	biological_process	1	0.00257069	K1R6A7
GO:0006090(pyruvate metabolic process)	biological_process	1	0.00257069	K1R8I8
GO:0006083(acetate metabolic process)	biological_process	1	0.00257069	K1QLL1
GO:0072329(monocarboxylic acid catabolic process)	biological_process	1	0.00257069	K1QSX8
GO:0006487(protein N-linked glycosylation)	biological_process	1	0.00257069	K1QHM2
GO:0006471(protein ADP-ribosylation)	biological_process	1	0.00257069	K1QAV0
GO:0006208(pyrimidine nucleobase catabolic process)	biological_process	1	0.00257069	K1PGY5
GO:0046051(UTP metabolic process)	biological_process	1	0.00257069	K1RHA5
GO:0046036(CTP metabolic process)	biological_process	1	0.00257069	K1RHA5
GO:0007016(cytoskeletal anchoring at plasma membrane)	biological_process	1	0.00257069	K1PI02
GO:0015948(methanogenesis)	biological_process	1	0.00257069	K1PVW0
GO:0032989(cellular component morphogenesis)	biological_process	1	0.00257069	K1QI97
GO:0051651(maintenance of location in cell)	biological_process	1	0.00257069	K1PI02
GO:0045185(maintenance of protein location)	biological_process	1	0.00257069	K1PI02
GO:0044085(cellular component biogenesis)	biological_process	1	0.00257069	K1QWX2
GO:0034637(cellular carbohydrate biosynthetic process)	biological_process	1	0.00257069	K1QSC1
GO:0044264(cellular polysaccharide metabolic process)	biological_process	1	0.00257069	K1QSC1
GO:0051169(nuclear transport)	biological_process	1	0.00257069	K1R5V4
GO:0070588(calcium ion transmembrane transport)	biological_process	1	0.00257069	K1QZU8
GO:0043624(cellular protein complex disassembly)	biological_process	1	0.00257069	K1PX23
GO:0009209(pyrimidine ribonucleoside triphosphate biosynthetic process)	biological_process	1	0.00257069	K1RHA5
GO:0070301(cellular response to hydrogen peroxide)	biological_process	1	0.00257069	K1PNZ5
GO:0006564(L-serine biosynthetic process)	biological_process	1	0.00257069	K1Q4I9
GO:0032507(maintenance of protein location in cell)	biological_process	1	0.00257069	K1PI02
GO:0006479(protein methylation)	biological_process	1	0.00257069	K1PH31
GO:0046500(S-adenosylmethionine metabolic process)	biological_process	1	0.00257069	K1PVW0
GO:0006760(folic acid-containing compound metabolic process)	biological_process	1	0.00257069	K1QRL6
GO:0006498(N-terminal protein lipidation)	biological_process	1	0.00257069	K1R455
GO:0018377(protein myristoylation)	biological_process	1	0.00257069	K1R455
GO:0009607(response to biotic stimulus)	biological_process	1	0.00257069	K1PMT6
GO:0042221(response to chemical stimulus)	biological_process	1	0.00257069	K1PNZ5
GO:0006165(nucleoside diphosphate phosphorylation)	biological_process	1	0.00257069	K1RHA5
GO:0006206(pyrimidine nucleobase metabolic process)	biological_process	1	0.00257069	K1PGY5
GO:0046113(nucleobase catabolic process)	biological_process	1	0.00257069	K1PGY5
GO:0042744(hydrogen peroxide catabolic process)	biological_process	1	0.00257069	K1PNZ5
GO:0046185(aldehyde catabolic process)	biological_process	1	0.00257069	K1QRD4
GO:0044242(cellular lipid catabolic process)	biological_process	1	0.00257069	K1QSX8
GO:0006228(UTP biosynthetic process)	biological_process	1	0.00257069	K1RHA5
GO:0006241(CTP biosynthetic process)	biological_process	1	0.00257069	K1RHA5
GO:0006556(S-adenosylmethionine biosynthetic process)	biological_process	1	0.00257069	K1PVW0
GO:0009148(pyrimidine nucleoside triphosphate biosynthetic process)	biological_process	1	0.00257069	K1RHA5
GO:0005977(glycogen metabolic process)	biological_process	1	0.00257069	K1QSC1
GO:0006750(glutathione biosynthetic process)	biological_process	1	0.00257069	K1RNJ2
GO:0006556(S-adenosylmethionine biosynthetic process)	biological_process	1	0.00257069	K1PVW0
GO:0009086(methionine biosynthetic process)	biological_process	1	0.00257069	K1PQI4
GO:0043087(regulation of GTPase activity)	biological_process	1	0.00257069	K1R6A7
GO:0022904(respiratory electron transport chain)	biological_process	1	0.00257069	K1RIT6
GO:0034623(cellular macromolecular complex disassembly)	biological_process	1	0.00257069	K1PX23
GO:0046294(formaldehyde catabolic process)	biological_process	1	0.00257069	K1QRD4
GO:0033121(regulation of purine nucleotide catabolic process)	biological_process	1	0.00257069	K1R6A7
GO:0009086(methionine biosynthetic process)	biological_process	1	0.00257069	K1PQI4
GO:0006433(prolyl-tRNA aminoacylation)	biological_process	1	0.00257069	K1QNW9
GO:0006426(glycyl-tRNA aminoacylation)	biological_process	1	0.00257069	K1QQB3
GO:0006425(glutaminyl-tRNA aminoacylation)	biological_process	1	0.00257069	K1R2L7
GO:0006438(valyl-tRNA aminoacylation)	biological_process	1	0.00257069	K1QCA7
GO:0006424(glutamyl-tRNA aminoacylation)	biological_process	1	0.00257069	K1QNW9
GO:0009208(pyrimidine ribonucleoside triphosphate metabolic process)	biological_process	1	0.00257069	K1RHA5
GO:0009067(aspartate family amino acid biosynthetic process)	biological_process	1	0.00257069	K1PQI4
GO:0006555(methionine metabolic process)	biological_process	1	0.00257069	K1PQI4
GO:0006073(cellular glucan metabolic process)	biological_process	1	0.00257069	K1QSC1
GO:0033692(cellular polysaccharide biosynthetic process)	biological_process	1	0.00257069	K1QSC1
GO:0015975(energy derivation by oxidation of reduced inorganic compounds)	biological_process	1	0.00257069	K1PVW0
GO:0006072(glycerol-3-phosphate metabolic process)	biological_process	1	0.00257069	K1QMD3
GO:0016311(dephosphorylation)	biological_process	1	0.00257069	K1R2C6
GO:0006635(fatty acid beta-oxidation)	biological_process	1	0.00257069	K1QSX8
GO:0006140(regulation of nucleotide metabolic process)	biological_process	1	0.00257069	K1R6A7
GO:0032318(regulation of Ras GTPase activity)	biological_process	1	0.00257069	K1R6A7
GO:0009086(methionine biosynthetic process)	biological_process	1	0.00257069	K1PQI4
GO:0019359(nicotinamide nucleotide biosynthetic process)	biological_process	1	0.00257069	K1R2D6
GO:0000302(response to reactive oxygen species)	biological_process	1	0.00257069	K1PNZ5
GO:0032984(macromolecular complex disassembly)	biological_process	1	0.00257069	K1PX23
GO:0071845(cellular component disassembly at cellular level)	biological_process	1	0.00257069	K1PX23
GO:0019363(pyridine nucleotide biosynthetic process)	biological_process	1	0.00257069	K1R2D6
GO:0005976(polysaccharide metabolic process)	biological_process	1	0.00257069	K1QSC1
GO:0006067(ethanol metabolic process)	biological_process	1	0.00257069	K1QKF8
GO:0005976(polysaccharide metabolic process)	biological_process	1	0.00257069	K1QSC1
GO:0006241(CTP biosynthetic process)	biological_process	1	0.00257069	K1RHA5
GO:0042026(protein refolding)	biological_process	1	0.00257069	K1Q5G6
GO:0019395(fatty acid oxidation)	biological_process	1	0.00257069	K1QSX8
GO:0009062(fatty acid catabolic process)	biological_process	1	0.00257069	K1QSX8
GO:0046168(glycerol-3-phosphate catabolic process)	biological_process	1	0.00257069	K1QMD3
GO:0034623(cellular macromolecular complex disassembly)	biological_process	1	0.00257069	K1PX23
GO:0043241(protein complex disassembly)	biological_process	1	0.00257069	K1PX23
GO:0051235(maintenance of location)	biological_process	1	0.00257069	K1PI02
GO:0006450(regulation of translational fidelity)	biological_process	1	0.00257069	K1QCA7
GO:0009067(aspartate family amino acid biosynthetic process)	biological_process	1	0.00257069	K1PQI4
GO:0000097(sulfur amino acid biosynthetic process)	biological_process	1	0.00257069	K1PQI4
GO:0043102(amino acid salvage)	biological_process	1	0.00257069	K1PQI4
GO:0009070(serine family amino acid biosynthetic process)	biological_process	1	0.00257069	K1Q4I9
GO:0008643(carbohydrate transport)	biological_process	1	0.00257069	K1QTP5
GO:0015849(organic acid transport)	biological_process	1	0.00257069	K1PHK7
GO:0006518(peptide metabolic process)	biological_process	1	0.00257069	K1RNJ2
GO:0006081(cellular aldehyde metabolic process)	biological_process	1	0.00257069	K1QRD4
GO:0043446(cellular alkane metabolic process)	biological_process	1	0.00257069	K1PVW0
GO:0006073(cellular glucan metabolic process)	biological_process	1	0.00257069	K1QSC1
GO:0072529(pyrimidine-containing compound catabolic process)	biological_process	1	0.00257069	K1PGY5
GO:0034623(cellular macromolecular complex disassembly)	biological_process	1	0.00257069	K1PX23
GO:0006801(superoxide metabolic process)	biological_process	1	0.00257069	K1QDI4
GO:0042743(hydrogen peroxide metabolic process)	biological_process	1	0.00257069	K1PNZ5
GO:0006541(glutamine metabolic process)	biological_process	1	0.00257069	K1R0H0
GO:0042559(pteridine-containing compound biosynthetic process)	biological_process	1	0.00257069	K1QRL6
GO:0072525(pyridine-containing compound biosynthetic process)	biological_process	1	0.00257069	K1R2D6
GO:0072528(pyrimidine-containing compound biosynthetic process)	biological_process	1	0.00257069	K1RHA5
GO:0009220(pyrimidine ribonucleotide biosynthetic process)	biological_process	1	0.00257069	K1RHA5
GO:0009208(pyrimidine ribonucleoside triphosphate metabolic process)	biological_process	1	0.00257069	K1RHA5
GO:0046168(glycerol-3-phosphate catabolic process)	biological_process	1	0.00257069	K1QMD3
GO:0006220(pyrimidine nucleotide metabolic process)	biological_process	1	0.00257069	K1RHA5
GO:0046939(nucleotide phosphorylation)	biological_process	1	0.00257069	K1RHA5
GO:0009132(nucleoside diphosphate metabolic process)	biological_process	1	0.00257069	K1RHA5
GO:0051707(response to other organism)	biological_process	1	0.00257069	K1PMT6
GO:0042744(hydrogen peroxide catabolic process)	biological_process	1	0.00257069	K1PNZ5
GO:0006069(ethanol oxidation)	biological_process	1	0.00257069	K1QKF8
GO:0009220(pyrimidine ribonucleotide biosynthetic process)	biological_process	1	0.00257069	K1RHA5
GO:0006749(glutathione metabolic process)	biological_process	1	0.00257069	K1RNJ2
GO:0046500(S-adenosylmethionine metabolic process)	biological_process	1	0.00257069	K1PVW0
GO:0006498(N-terminal protein lipidation)	biological_process	1	0.00257069	K1R455
GO:0007015(actin filament organization)	biological_process	1	0.00257069	K1RH58
GO:0046185(aldehyde catabolic process)	biological_process	1	0.00257069	K1QRD4
GO:0046292(formaldehyde metabolic process)	biological_process	1	0.00257069	K1QRD4
GO:0051174(regulation of phosphorus metabolic process)	biological_process	1	0.00257069	K1RXA0
GO:0031329(regulation of cellular catabolic process)	biological_process	1	0.00257069	K1R6A7
GO:0030258(lipid modification)	biological_process	1	0.00257069	K1QSX8
GO:0044242(cellular lipid catabolic process)	biological_process	1	0.00257069	K1QSX8
GO:0006644(phospholipid metabolic process)	biological_process	1	0.00257069	K1PHK7
GO:0018279(protein N-linked glycosylation via asparagine)	biological_process	1	0.00257069	K1QHM2
GO:0009218(pyrimidine ribonucleotide metabolic process)	biological_process	1	0.00257069	K1RHA5
GO:0097359(UDP-glucosylation)	biological_process	1	0.00257069	K1RTD6
GO:0042559(pteridine-containing compound biosynthetic process)	biological_process	1	0.00257069	K1QRL6
GO:0006760(folic acid-containing compound metabolic process)	biological_process	1	0.00257069	K1QRL6
GO:0006011(UDP-glucose metabolic process)	biological_process	1	0.00257069	K1RTD6
GO:0019673(GDP-mannose metabolic process)	biological_process	1	0.00257069	K1P2B8
GO:1900542(regulation of purine nucleotide metabolic process)	biological_process	1	0.00257069	K1R6A7
GO:0030811(regulation of nucleotide catabolic process)	biological_process	1	0.00257069	K1R6A7
GO:0009062(fatty acid catabolic process)	biological_process	1	0.00257069	K1QSX8
GO:0015948(methanogenesis)	biological_process	1	0.00257069	K1PVW0
GO:0033692(cellular polysaccharide biosynthetic process)	biological_process	1	0.00257069	K1QSC1
GO:0006542(glutamine biosynthetic process)	biological_process	1	0.00257069	K1R0H0
GO:0033124(regulation of GTP catabolic process)	biological_process	1	0.00257069	K1R6A7
GO:0015948(methanogenesis)	biological_process	1	0.00257069	K1PVW0
GO:0000271(polysaccharide biosynthetic process)	biological_process	1	0.00257069	K1QSC1
GO:0046131(pyrimidine ribonucleoside metabolic process)	biological_process	1	0.00257069	K1RHA5
GO:0006112(energy reserve metabolic process)	biological_process	1	0.00257069	K1QSC1
GO:0045333(cellular respiration)	biological_process	1	0.00257069	K1PVW0
GO:0019395(fatty acid oxidation)	biological_process	1	0.00257069	K1QSX8
GO:0046939(nucleotide phosphorylation)	biological_process	1	0.00257069	K1RHA5
GO:0006167(AMP biosynthetic process)	biological_process	1	0.00257069	K1R984
GO:0032989(cellular component morphogenesis)	biological_process	1	0.00257069	K1QI97
GO:0046942(carboxylic acid transport)	biological_process	1	0.00257069	K1PHK7
GO:0000271(polysaccharide biosynthetic process)	biological_process	1	0.00257069	K1QSC1
GO:0044042(glucan metabolic process)	biological_process	1	0.00257069	K1QSC1
GO:0044264(cellular polysaccharide metabolic process)	biological_process	1	0.00257069	K1QSC1
GO:0043043(peptide biosynthetic process)	biological_process	1	0.00257069	K1RNJ2
GO:0006749(glutathione metabolic process)	biological_process	1	0.00257069	K1RNJ2
GO:0000097(sulfur amino acid biosynthetic process)	biological_process	1	0.00257069	K1PQI4
GO:0006750(glutathione biosynthetic process)	biological_process	1	0.00257069	K1RNJ2
GO:0006556(S-adenosylmethionine biosynthetic process)	biological_process	1	0.00257069	K1PVW0
GO:0022613(ribonucleoprotein complex biogenesis)	biological_process	1	0.00257069	K1QWX2
GO:0034614(cellular response to reactive oxygen species)	biological_process	1	0.00257069	K1PNZ5
GO:0042542(response to hydrogen peroxide)	biological_process	1	0.00257069	K1PNZ5
GO:0070301(cellular response to hydrogen peroxide)	biological_process	1	0.00257069	K1PNZ5
GO:0006417(regulation of translation)	biological_process	1	0.00257069	K1QCA7
GO:0031399(regulation of protein modification process)	biological_process	1	0.00257069	K1RXA0
GO:0019438(aromatic compound biosynthetic process)	biological_process	1	0.00257069	K1QRL6
GO:0009072(aromatic amino acid family metabolic process)	biological_process	1	0.00257069	K1Q4C3
GO:0042558(pteridine-containing compound metabolic process)	biological_process	1	0.00257069	K1QRL6
GO:0009112(nucleobase metabolic process)	biological_process	1	0.00257069	K1PGY5
GO:0043414(macromolecule methylation)	biological_process	1	0.00257069	K1PH31
GO:0044264(cellular polysaccharide metabolic process)	biological_process	1	0.00257069	K1QSC1
GO:0046434(organophosphate catabolic process)	biological_process	1	0.00257069	K1QMD3
GO:0006072(glycerol-3-phosphate metabolic process)	biological_process	1	0.00257069	K1QMD3
GO:0006644(phospholipid metabolic process)	biological_process	1	0.00257069	K1PHK7
GO:0019427(acetyl-CoA biosynthetic process from acetate)	biological_process	1	0.00257069	K1QLL1
GO:0006208(pyrimidine nucleobase catabolic process)	biological_process	1	0.00257069	K1PGY5
GO:0006450(regulation of translational fidelity)	biological_process	1	0.00257069	K1QCA7
GO:0007215(glutamate receptor signaling pathway)	biological_process	1	0.00257069	K1R0W8
GO:0006542(glutamine biosynthetic process)	biological_process	1	0.00257069	K1R0H0
GO:0018279(protein N-linked glycosylation via asparagine)	biological_process	1	0.00257069	K1QHM2
GO:0034599(cellular response to oxidative stress)	biological_process	1	0.00257069	K1PNZ5
GO:0006563(L-serine metabolic process)	biological_process	1	0.00257069	K1Q4I9
GO:0009070(serine family amino acid biosynthetic process)	biological_process	1	0.00257069	K1Q4I9
GO:0071267(L-methionine salvage)	biological_process	1	0.00257069	K1PQI4
GO:0009450(gamma-aminobutyric acid catabolic process)	biological_process	1	0.00257069	K1PV02
GO:0009112(nucleobase metabolic process)	biological_process	1	0.00257069	K1PGY5
GO:0046294(formaldehyde catabolic process)	biological_process	1	0.00257069	K1QRD4
GO:0031329(regulation of cellular catabolic process)	biological_process	1	0.00257069	K1R6A7
GO:0006740(NADPH regeneration)	biological_process	1	0.00257069	K1RH70
GO:0070887(cellular response to chemical stimulus)	biological_process	1	0.00257069	K1PNZ5
GO:0006499(N-terminal protein myristoylation)	biological_process	1	0.00257069	K1R455
GO:0006183(GTP biosynthetic process)	biological_process	1	0.00257069	K1RHA5
GO:0046500(S-adenosylmethionine metabolic process)	biological_process	1	0.00257069	K1PVW0
GO:0051297(centrosome organization)	biological_process	1	0.00257069	K1QGF9
GO:0006556(S-adenosylmethionine biosynthetic process)	biological_process	1	0.00257069	K1PVW0
GO:1901070(guanosine-containing compound biosynthetic process)	biological_process	1	0.00257069	K1RHA5
GO:0006228(UTP biosynthetic process)	biological_process	1	0.00257069	K1RHA5
GO:0009209(pyrimidine ribonucleoside triphosphate biosynthetic process)	biological_process	1	0.00257069	K1RHA5
GO:0009061(anaerobic respiration)	biological_process	1	0.00257069	K1PVW0
