# Supplementary material for: A Label-Free Proteomic Analysis on Competent Larvae and Juveniles of the Pacific Oyster Crassostrea gigas
Source: PLoS One. 2015 Aug 6;10(8):e0135008. doi: 10.1371/journal.pone.0135008 (PMC4527670; doi:10.1371/journal.pone.0135008)
Supplement: S3 Table — (XLS) [file pone.0135008.s004.xls]

## Sheet: Sheet1
Accession	Spectra count				FC (Protein)	FC (mRNA)	Annotation	Description
	CL-1	CL-2	JU-1	JU-2
Cytoskeleton and cell adhesion
K1QFS1	14	11	0	3	-3.06 (↓)	-1.54 (↓), p<0.05	Collagen alpha-6(VI) chain	ECM
K1R3E8	21	20	6	5	-1.90 (↓)	n.v. (-), p>0.05	Collagen alpha-5(VI) chain	ECM
K1PDA4	19	23	3	2	-3.07 (↓)	-0.95 (↓), p<0.05	Collagen alpha-4(VI) chain	ECM
K1R0Q6	7	7	35	35	2.32 (↑)	1.10 (↑), p<0.05	Laminin subunit alpha	ECM
K1PTA3	0	0	26	29	JU-specific (↑)	1.03 (↑), p<0.05	Collagen alpha-4(VI) chain	ECM
K1QWZ6	10	5	30	28	1.95 (↑)	n.v. (-), p>0.05	Dolichyl-diphosphooligosaccharide--protein glycosyltransferase subunit 1	ECM
K1R6E6	6	7	26	24	1.94 (↑)	1.43 (↑), p<0.05	Basement membrane-specific heparan sulfate proteoglycan core protein	ECM
K1PPU7	0	0	19	23	JU-specific (↑)	8.95 (↑), p<0.05	Hemicentin-1	ECM
K1PZ82	0	0	18	23	JU-specific (↑)	5.30 (↑), p<0.05	Collagen alpha-3(VI) chain	ECM
K1QHM2	5	0	20	20	3.00 (↑)	0.23 (↑), p<0.05	Dolichyl-diphosphooligosaccharide--protein glycosyltransferase subunit 2	ECM
K1Q4S5	0	0	14	8	JU-specific (↑)	1.49 (↑), p<0.05	Cadherin-87A	ECM
K1R289	0	0	11	11	JU-specific (↑)	3.73 (↑), p<0.05	Collagen alpha-3(VI) chain	ECM
K1QQV6	0	0	11	8	JU-specific (↑)	-0.49 (↓), p<0.05	Collagen alpha-1(XII) chain	ECM
K1PSE7	12	15	4	4	-1.75 (↓)	not examined	Outer dense fiber protein 3	cytoskeleton component
K1QT91	19	18	4	4	-2.21 (↓)	not examined	LIM domain and actin-binding protein 1	cytoskeleton component
K1QWP8	26	23	0	0	CL-specific (↓)	not examined	Actin-2	cytoskeleton component
K1Q821	26	23	0	0	CL-specific (↓)	not examined	Actin, cytoplasmic	cytoskeleton component
K1QGK1	6	10	0	0	CL-specific (↓)	not examined	Fibrillin-2	involved in cell adhesion
K1QCL6	10	6	3	3	-1.42 (↓)	not examined	Proteasomal ubiquitin receptor ADRM1	involved in cell adhesion
K1QXX7	7	6	32	35	2.37 (↑)	not examined	Myosin heavy chain, non-muscle (Fragment)	cytoskeleton component
K1RH58	0	0	15	15	JU-specific (↑)	not examined	Alpha-actinin, sarcomeric	cytoskeleton component
K1PE57	4	4	18	19	2.21 (↑)	not examined	Severin	cytoskeleton component
K1QFR9	0	0	13	15	JU-specific (↑)	not examined	Spectrin beta chain	cytoskeleton component
K1RBG6	0	0	13	13	JU-specific (↑)	not examined	Actin-1/3	cytoskeleton component
K1Q086	0	0	13	10	JU-specific (↑)	not examined	Ankyrin-2	cytoskeleton-binding protein
K1QB61	6	5	63	75	3.65 (↑)	not examined	Protocadherin Fat 4	involved in cell adhesion
K1QR13	0	0	8	10	JU-specific (↑)	not examined	Disks large-like protein 1	involved in cell adhesion
K1QMS2	0	0	12	18	JU-specific (↑)	not examined	Cadherin EGF LAG seven-pass G-type receptor 3	involved in cell adhesion
Protein synthesis and degradation
K1R3T3	16	20	6	6	-1.58 (↓)	-0.62 (↓), p<0.05	Transcription factor BTF3-like protein 4	transcription factor
K1PM66	10	8	4	4	-1.17 (↓)	n.v. (-), p>0.05	60S ribosomal protein L12	ribosomal protein
K1PQP2	10	10	4	4	-1.32 (↓)	n.v. (-), p>0.05	Nucleolin	ribosomal protein
K1Q2L2	10	8	4	4	-1.17 (↓)	n.v. (-), p>0.05	60S ribosomal protein L12	ribosomal protein
K1RNZ9	7	11	0	0	CL-specific (↓)	not examined	Glucosidase 2 subunit beta	involved in glycoprotein folding and modification
K1RJ91	10	7	0	0	CL-specific (↓)	not examined	Ubiquitin-associated protein 2	involved in protein degradation
K1QNZ7	11	10	0	0	CL-specific (↓)	not examined	Ubiquilin-1	involved in protein degradation
K1PNQ5	0	0	17	17	JU-specific (↑)	not examined	Heat shock protein HSP 90-alpha 1	involved in protein folding and stress response
K1Q7T5	0	0	16	19	JU-specific (↑)	not examined	Protein disulfide-isomerase A3	involved in protein folding
K1QX26	4	0	10	12	2.46 (↑)	not examined	Endoplasmin	involved in protein folding and stress response
K1QBF7	0	4	8	13	2.39 (↑)	not examined	Hypoxia up-regulated protein 1	involved in protein folding and stress response
K1RCT9	0	0	12	12	JU-specific (↑)	not examined	Carboxypeptidase B	involved in protein modification
K1QR72	0	0	11	12	JU-specific (↑)	not examined	Dipeptidyl-peptidase 3	involved in protein modification or degradation
K1R866	4	4	13	15	1.81 (↑)	not examined	Puromycin-sensitive aminopeptidase	involved in protein degradation
Immunity and stress response
K1R7F8	39	41	6	3	-3.15 (↓)	-1.41 (↓), p<0.05	Peroxiredoxin-5, mitochondrial	anti-oxidant enzyme
A7M7T7	10	8	3	5	-1.17 (↓)	n.v. (-), p>0.05	Non-selenium glutathione peroxidase	anti-oxidant enzyme
K1QE94	0	0	15	12	JU-specific (↑)	not examined	Alpha-N-acetylgalactosaminidase	immune-related protein
Particular tissue development
K1QM96	7	11	3	4	-1.36 (↓)	-7.68 (↓), p<0.05	Chymotrypsin B	digestive enzyme
K1PWQ2	7	4	23	25	2.13 (↑)	0.7 (↑), p<0.05	60 kDa neurofilament protein	neuron-specific protein
K1Q2X5	14	16	0	0	CL-specific (↓)	-1.24 (↓), p<0.05	Synaptopodin-2	neuron-specific protein
K1PP20	0	5	10	10	2.00 (↑)	not examined	Mammalian ependymin-related protein 1	neuron-specific protein
K1PWP8	0	0	9	10	JU-specific (↑)	not examined	Echinoderm microtubule-associated protein-like 1	neuron-specific protein
K1QRU8	9	8	52	58	2.69 (↑)	0.31 (↑), p<0.05	Myosin heavy chain, striated muscle	muscle-specific protein
K1Q801	10	11	3	3	-1.81 (↓)	-0.65 (↓), p<0.05	Myosin regulatory light chain A, smooth adductor muscle	muscle-specific protein
K1QTC1	0	0	42	49	JU-specific (↑)	not examined	Paramyosin	muscle-specific protein
K1REY2	0	0	6	10	JU-specific (↑)	not examined	Dysferlin	muscle-specific protein
K1PAG1	2	3	49	42	4.19 (↑)	-0.79 (↓), p<0.05	Dynein beta chain, ciliary	cilia-specific protein
K1PX83	0	0	22	30	JU-specific (↑)	n.v. (-), p>0.05	Dynein heavy chain 5, axonemal	cilia-specific protein
K1QHI6	0	0	19	23	JU-specific (↑)	not examined	Dynein heavy chain 5, axonemal	cilia-specific protein
K1QK11	0	0	14	9	JU-specific (↑)	not examined	Dynein heavy chain 7, axonemal	cilia-specific protein
Signal regulation
K1R712	10	8	0	0	CL-specific (↓)	0.38 (↑), p<0.05	Transforming growth factor-beta receptor-associated protein 1	involved in TGF-β signaling pathways
K1R6J8	0	0	10	10	JU-specific (↑)	JU-specific (↑)	Wnt inhibitory factor 1	involved in Wnt signaling pathways
K1PHQ7	0	0	9	10	JU-specific (↑)	8.76 (↑), p<0.05	Follistatin-related protein 4	involved in TGF-β signaling pathways
K1QX16	0	0	9	13	JU-specific (↑)	3.84 (↑), p<0.05	Tyrosine-protein phosphatase Lar	signal regulator
Metabolism and energy supply
K1PR93	10	10	0	0	CL-specific (↓)	not examined	3-hydroxyisobutyrate dehydrogenase, mitochondrial	amino acid metabolism
K1QX37	15	15	7	6	-1.21 (↓)	not examined	Enolase	carbohydrate metabolism
K1R9A7	11	7	0	4	-2.17 (↓)	not examined	Glycogenin-1	carbohydrate metabolism
K1QQ93	8	11	0	0	CL-specific (↓)	not examined	Adenosine kinase 1	energy metabolism
K1R4Z3	20	21	5	4	-2.19 (↓)	not examined	Malate dehydrogenase, mitochondrial	involved in TCA cycle
K1Q7U9	10	10	0	0	CL-specific (↓)	not examined	3-ketoacyl-CoA thiolase A, peroxisomal	involved in multiple metabolisms
K1QNT7	0	0	13	11	JU-specific (↑)	not examined	Aldehyde dehydrogenase, mitochondrial	alcohol metabolism
K1RB89	0	0	13	7	JU-specific (↑)	not examined	Alanine--glyoxylate aminotransferase 2, mitochondrial	amino acid metabolism
K1R7F6	0	0	12	13	JU-specific (↑)	not examined	Cystathionine gamma-lyase	amino acid metabolism
K1RGD1	0	0	12	12	JU-specific (↑)	not examined	Delta-1-pyrroline-5-carboxylate dehydrogenase, mitochondrial	amino acid metabolism
K1Q1Q9	0	0	11	8	JU-specific (↑)	not examined	Alpha-aminoadipic semialdehyde synthase, mitochondrial	amino acid metabolism
K1PQI4	0	0	11	12	JU-specific (↑)	not examined	Enolase-phosphatase E1	amino acid metabolism
K1QSB0	0	0	13	14	JU-specific (↑)	not examined	Fructose-1,6-bisphosphatase 1	carbohydrate metabolism
K1RH70	3	4	15	16	2.15 (↑)	not examined	6-phosphogluconate dehydrogenase, decarboxylating	carbohydrate metabolism
K1QHI5	0	0	12	10	JU-specific (↑)	not examined	Pyruvate carboxylase, mitochondrial	carbohydrate metabolism
K1QMD3	0	3	10	15	3.06 (↑)	not examined	Glycerol-3-phosphate dehydrogenase [NAD+], cytoplasmic	carbohydrate metabolism and lipid metabolism
K1R282	0	0	7	13	JU-specific (↑)	not examined	Adenylate kinase isoenzyme 5	cellular energy homeostasis
K1RTR1	0	0	13	10	JU-specific (↑)	not examined	ATP-citrate synthase	involved in TCA cycle
K1RNB5	0	3	10	13	2.94 (↑)	not examined	Propionyl-CoA carboxylase beta chain, mitochondrial	involved in TCA cycle
K1PGY5	0	3	15	15	3.32 (↑)	not examined	Dihydropyrimidinase	involved in multiple metabolisms
K1Q2A1	0	0	6	10	JU-specific (↑)	not examined	Amidase	involved in multiple metabolisms
Transport
K1PNR3	0	4	39	35	4.21 (↑)	not examined	Clathrin heavy chain 1	involved in endocytosis and vesicle transport
K1QY50	3	5	20	23	2.43 (↑)	not examined	Low-density lipoprotein receptor-related protein 6	involved in endocytosis and vesicle transport
K1QQ16	0	0	6	10	JU-specific (↑)	not examined	AP-2 complex subunit beta	involved in endocytosis and vesicle transport
K1QGK2	0	0	9	12	JU-specific (↑)	not examined	Coatomer subunit beta	involved in vesicle transport
K1S151	0	3	15	17	3.42 (↑)	not examined	Rab GDP dissociation inhibitor beta	involved in vesicle transport
K1QHK9	0	0	12	15	JU-specific (↑)	not examined	Dynein heavy chain, cytoplasmic	involved in cellular transport
K1R0Y9	8	7	33	32	2.12 (↑)	not examined	ADP,ATP carrier protein	involved in cellular transport
K1QYT5	0	0	10	5	JU-specific (↑)	not examined	Phosphate carrier protein, mitochondrial	involved in cellular transport
K1QQR1	5	0	13	7	2.00 (↑)	not examined	Major vault protein	involved in nucleo-cytoplasmic transport
K1Q9V3	0	2	24	22	4.52 (↑)	not examined	V-type proton ATPase catalytic subunit A	ion transporter
K1QI28	0	0	15	10	JU-specific (↑)	not examined	V-type proton ATPase subunit B	ion transporter
K1QA13	0	0	14	14	JU-specific (↑)	not examined	Calcium-transporting ATPase sarcoplasmic/endoplasmic reticulum type	ion transporter
K1QZU8	0	0	12	13	JU-specific (↑)	not examined	Plasma membrane calcium-transporting ATPase 3	ion transporter
K1R554	0	0	13	9	JU-specific (↑)	not examined	Electroneutral sodium bicarbonate exchanger 1	ion transporter
K1R973	0	0	13	12	JU-specific (↑)	not examined	Chloride intracellular channel exc-4	ion transporter
Other proteins
K1R2C6	12	14	6	5	-1.24 (↓)	not examined	Alkaline phosphatase, tissue-nonspecific isozyme	house-keeping protein
K1QFN6	16	15	0	0	CL-specific (↓)	not examined	EF-hand domain-containing family member B	calcium-binding protein
K1R672	7	12	0	0	CL-specific (↓)	not examined	Uncharacterized protein C7orf31	Uncharacterized protein
K1P4Q0	13	14	5	4	-1.58 (↓)	not examined	Uncharacterized protein	Uncharacterized protein
K1QE07	10	10	0	0	CL-specific (↓)	not examined	Uncharacterized protein (Fragment)	Uncharacterized protein
K1Q5J7	10	16	0	0	CL-specific (↓)	not examined	Uncharacterized protein	Uncharacterized protein
K1QVW1	11	12	0	0	CL-specific (↓)	not examined	Uncharacterized protein C17orf98	Uncharacterized protein
K1QC14	12	7	0	0	CL-specific (↓)	not examined	Uncharacterized protein	Uncharacterized protein
K1Q5G4	13	13	0	0	CL-specific (↓)	not examined	Uncharacterized protein	Uncharacterized protein
K1PU44	14	16	0	5	-2.58 (↓)	not examined	Uncharacterized protein	Uncharacterized protein
K1R2A0	18	21	3	0	-3.70 (↓)	not examined	Protein SPATIAL	Uncharacterized protein
K1R832	24	19	3	0	-3.84 (↓)	not examined	Protein unc-87	Uncharacterized protein
K1Q1J1	0	0	18	16	JU-specific (↑)	not examined	Uncharacterized protein	Uncharacterized protein
K1R512	0	0	16	22	JU-specific (↑)	not examined	Uncharacterized protein	Uncharacterized protein
K1QBH0	0	0	13	13	JU-specific (↑)	not examined	Uncharacterized protein	Uncharacterized protein
K1QHR5	0	0	13	11	JU-specific (↑)	not examined	Uncharacterized protein	Uncharacterized protein
K1QTV1	0	0	10	9	JU-specific (↑)	not examined	Uncharacterized protein	Uncharacterized protein
K1R8I8	0	0	10	10	JU-specific (↑)	not examined	Uncharacterized protein	Uncharacterized protein
K1PWN1	0	0	9	12	JU-specific (↑)	not examined	Uncharacterized protein	Uncharacterized protein
Fold changes (FC) are calculated using the formula: FC=log2 (JU/CL)
↑: higher expression in JU
↓: higher expression in CL
-: no significant differece between two stages (no variation, n.v.)

## Sheet: Sheet2
				K1QFS1	-3.06 (↓)	-1.54 (↓), p<0.05
				K1R3E8	-1.90 (↓)	n.v. (-), p>0.05
				K1PDA4	-3.07 (↓)	-0.95 (↓), p<0.05
				K1R0Q6	2.32 (↑)	1.10 (↑), p<0.05
				K1PTA3	JU-specific (↑)	1.03 (↑), p<0.05
				K1QWZ6	1.95 (↑)	n.v. (-), p>0.05
				K1R6E6	1.94 (↑)	1.43 (↑), p<0.05
				K1PPU7	JU-specific (↑)	8.95 (↑), p<0.05
				K1PZ82	JU-specific (↑)	5.30 (↑), p<0.05
				K1QHM2	3.00 (↑)	0.23 (↑), p<0.05
				K1Q4S5	JU-specific (↑)	1.49 (↑), p<0.05
				K1R289	JU-specific (↑)	3.73 (↑), p<0.05
				K1QQV6	JU-specific (↑)	-0.49 (↓), p<0.05
				K1PSE7	-1.75 (↓)	not examined
				K1QT91	-2.21 (↓)	not examined
				K1QWP8	CL-specific (↓)	not examined
				K1Q821	CL-specific (↓)	not examined
				K1QGK1	CL-specific (↓)	not examined
				K1QCL6	-1.42 (↓)	not examined
				K1QXX7	2.37 (↑)	not examined
				K1RH58	JU-specific (↑)	not examined
				K1PE57	2.21 (↑)	not examined
				K1QFR9	JU-specific (↑)	not examined
				K1RBG6	JU-specific (↑)	not examined
				K1Q086	JU-specific (↑)	not examined
				K1QB61	3.65 (↑)	not examined
				K1QR13	JU-specific (↑)	not examined
				K1QMS2	JU-specific (↑)	not examined
				Protein synthesis and degradation
				K1R3T3	-1.58 (↓)	-0.62 (↓), p<0.05
				K1PM66	-1.17 (↓)	n.v. (-), p>0.05
				K1PQP2	-1.32 (↓)	n.v. (-), p>0.05
				K1Q2L2	-1.17 (↓)	n.v. (-), p>0.05
				K1RNZ9	CL-specific (↓)	not examined
				K1RJ91	CL-specific (↓)	not examined
				K1QNZ7	CL-specific (↓)	not examined
				K1PNQ5	JU-specific (↑)	not examined
				K1Q7T5	JU-specific (↑)	not examined
				K1QX26	2.46 (↑)	not examined
				K1QBF7	2.39 (↑)	not examined
				K1RCT9	JU-specific (↑)	not examined
				K1QR72	JU-specific (↑)	not examined
				K1R866	1.81 (↑)	not examined
				Immunity and stress response
				K1R7F8	-3.15 (↓)	-1.41 (↓), p<0.05
				A7M7T7	-1.17 (↓)	n.v. (-), p>0.05
				K1QE94	JU-specific (↑)	not examined
				Particular tissue development
				K1QM96	-1.36 (↓)	-7.68 (↓), p<0.05
				K1PWQ2	2.13 (↑)	0.7 (↑), p<0.05
				K1Q2X5	CL-specific (↓)	-1.24 (↓), p<0.05
				K1PP20	2.00 (↑)	not examined
				K1PWP8	JU-specific (↑)	not examined
				K1QRU8	2.69 (↑)	0.31 (↑), p<0.05
				K1Q801	-1.81 (↓)	-0.65 (↓), p<0.05
				K1QTC1	JU-specific (↑)	not examined
				K1REY2	JU-specific (↑)	not examined
				K1PAG1	4.19 (↑)	-0.79 (↓), p<0.05
				K1PX83	JU-specific (↑)	n.v. (-), p>0.05
				K1QHI6	JU-specific (↑)	not examined
				K1QK11	JU-specific (↑)	not examined
				Singal regulation
				K1R712	CL-specific (↓)	0.38 (↑), p<0.05
				K1R6J8	JU-specific (↑)	JU-specific (↑)
				K1PHQ7	JU-specific (↑)	8.76 (↑), p<0.05
				K1QX16	JU-specific (↑)	3.84 (↑), p<0.05
